# Supplementary material for: Exploring common circulating diagnostic biomarkers for sleep disorders and stroke based on machine learning
Source: Front Neurol. 2025 Oct 30;16:1599135. doi: 10.3389/fneur.2025.1599135 (PMC12611825; doi:10.3389/fneur.2025.1599135)
Supplement: Supplementary file 1 [file Data_Sheet_1.csv]

	logFC	AveExpr	t	P.Value	adj.P.Val	B	Change
HS.554324	-6.43710462749125	10.0061767797943	-147.825820817155	2.7111924036519e-50	9.00359885328759e-46	96.263846145146	Down
HS.507449	6.64532173448038	10.647403596681	144.543846463467	5.91482939911929e-50	9.82127847576763e-46	95.830668671547	Up
HS.213061	-4.29568327524351	9.13450529497354	-106.766606460646	2.18840947928817e-45	2.42249634658936e-41	89.1447516863645	Down
HS.413494	-4.83220793465633	9.48607279038881	-92.8959423617619	2.73013972316456e-43	2.25308282258851e-39	85.5910319328774	Down
HS.508682	-6.63554935053513	10.4109027387603	-92.3158022068397	3.39227742869178e-43	2.25308282258851e-39	85.4247113367409	Down
HS.276860	-4.15440692343459	9.03451055854391	-91.4397021693227	4.72094343599366e-43	2.61296350943189e-39	85.1705535126855	Down
HS.534427	-5.23222376799461	10.1232179990644	-82.1066930889185	1.96699473960597e-41	9.26661516508449e-38	82.2212109780852	Down
HS.554319	5.85948828866455	9.916123434935	81.807193549133	2.2323141714799e-41	9.26661516508449e-38	82.118644668518	Up
HS.371339	3.20243589863892	8.6747457576933	79.6939625559252	5.52389147162613e-41	2.03825457645814e-37	81.3796435945809	Up
HS.413397	4.54279779556846	9.46628485687318	74.009153252959	7.1500819483808e-40	2.37447071423778e-36	79.2495264211072	Up
HS.546213	4.76207571206783	9.52634033406324	71.5267105991439	2.32629125395423e-39	7.02307329568782e-36	78.2485745069712	Up
HS.296031	-3.44601907218886	8.75467416112667	-69.7585124243879	5.52612953884048e-39	1.52931029879461e-35	77.5070744262162	Down
HS.213541	-3.09155180514364	8.6532391848835	-67.5656780181264	1.66603595187816e-38	4.25595291737859e-35	76.5525838014582	Down
HS.212830	4.15893795977601	9.27198426743349	67.0151031655137	2.21016601557302e-38	5.24267165794032e-35	76.3066068265583	Up
HS.213372	3.20243707695959	8.66630370007039	62.5179196088516	2.43131222295327e-37	5.38276317413701e-34	74.1957074023832	Up
HS.371609	-3.16280770437067	8.61053811950721	-59.4399676912565	1.38663506283473e-36	2.87804773760491e-33	72.6379118990747	Down
HS.348514	-3.00349122034811	8.3627220109573	-57.9050952167218	3.41582406648845e-36	6.67271184847147e-33	71.8235104417474	Down
HS.474880	1.94149850777357	8.08420507448521	57.6502091391572	3.97647572929821e-36	7.3363768052369e-33	71.6857226167122	Up
HS.485155	-2.22783250774532	8.06900904796996	-54.6460211130888	2.5102570213109e-35	4.38753291687968e-32	70.0041851818739	Down
HS.276796	3.80711500121011	9.2524779161897	50.4798748043043	3.83425070338731e-34	6.36658158043946e-31	67.4815480772035	Up
HS.25892	-3.13720231518102	8.69864691271331	-45.7848748760987	1.09074505353128e-32	1.72488345155811e-29	64.3332784117018	Down
HS.546375	-4.81367401432071	9.55159351894257	-45.5044176582046	1.34617146899857e-32	2.03204583245334e-29	64.1337604984104	Down
HS.430335	1.44383417740448	7.72500141528807	45.1662353608277	1.73785234400425e-32	2.50923210834945e-29	63.8913388611514	Up
HS.258266	3.02518193749157	8.51766786546463	44.9427918837738	2.05938010869387e-32	2.84958141790061e-29	63.730051396416	Up
HS.439870	2.21568266767161	8.08860776654975	44.8135050370552	2.27277203761977e-32	3.01905946389259e-29	63.6363198000625	Up
HS.445036	-1.69886866940216	7.86402319805015	-43.8060158359266	4.94745914728496e-32	6.31923733931486e-29	62.8954410198614	Down
HS.348477	2.80843529592302	8.41167319836014	42.8972802033541	1.01295934583026e-31	1.24590247835841e-28	62.2108280054408	Up
HS.475334	-1.81359183988414	8.02946013901945	-42.3456440556682	1.57624262837777e-31	1.86948005163562e-28	61.7874140359247	Down
HS.250648	-1.66288929367056	7.7402749082923	-42.2141457487167	1.75289040030404e-31	2.00730128633437e-28	61.6855885552225	Down
HS.430851	-1.87324817308835	7.88992355563809	-41.87793256442	2.30322111124719e-31	2.5495889961136e-28	61.4236572244032	Down
HS.31532	-1.98950913748617	8.01615764490327	-41.571845894473	2.95862759293277e-31	3.16945366882917e-28	61.183192404152	Down
HS.560343	-1.9382374775124	8.03246874219364	-41.5046078620682	3.12668102207587e-31	3.24481093944117e-28	61.1301110414575	Down
LOC341315	2.40625433495521	10.2282280890542	40.1467721441222	9.72251906394836e-31	9.78409501802003e-28	60.0377277294874	Up
HS.356079	-2.46108368315141	8.24416502776799	-39.6444716507224	1.49314205054485e-30	1.45840453989835e-27	59.6234748120017	Down
LOC727908	1.89398191990112	8.20171772573373	38.4591129923585	4.19676063320974e-30	3.98200639623606e-27	58.6231517592578	Up
NBPF8	1.94133606086203	8.73859296481982	38.1927935345342	5.31580183862099e-30	4.90367953496568e-27	58.3938768250629	Up
HS.528284	-1.59201826547298	7.70284153355996	-38.1152943991768	5.69599676829075e-30	5.11238801832885e-27	58.3268381718739	Down
HS.516517	1.96725290578965	8.13902722456125	36.948928096568	1.63776766500289e-29	1.43127964176529e-26	57.3000890216658	Up
HS.531457	-1.80644953260293	7.98607688621765	-36.5116090499382	2.45354199203567e-29	2.08922246188494e-26	56.906274387015	Down
HS.542428	-1.57339754449067	7.77867062221347	-36.3974560753562	2.72862500412984e-29	2.2653726940537e-26	56.8026614516948	Down
HS.407903	-3.26897135841349	8.71912741944912	-36.2196201631088	3.22192199815735e-29	2.60967823504408e-26	56.6405646309742	Down
HS.314414	2.09465740586138	8.15573330503554	35.9063966931913	4.32566376482587e-29	3.42026114205006e-26	56.3530254422853	Up
HS.555595	1.9113628888251	8.11878693403709	35.6125924667958	5.71511340698248e-29	4.41379537517398e-26	56.0809205219872	Up
LOC728484	2.03683983447322	10.0615960878487	34.1524756676697	2.35831153208288e-28	1.77993562883955e-25	54.6930812895997	Up
LOC649946	1.96230263451944	10.5993962523249	33.7543264916016	3.50569001431423e-28	2.57134049156705e-25	54.303987404709	Up
HS.279842	-2.29957555272527	8.30369070531481	-33.7384891127053	3.56173515047379e-28	2.57134049156705e-25	54.2884127617494	Down
HS.484967	1.65975656249722	8.29518086925588	32.6895773606807	1.03460833672843e-27	7.31027835200309e-25	53.2398713951997	Up
HS.334493	1.39252631619756	7.82955236969938	32.4054324962871	1.38878426043348e-27	9.60836177181991e-25	52.9499119359655	Up
HS.188979	-1.37697793947161	7.63122902566336	-32.1209621281569	1.86937937535354e-27	1.26694325869624e-24	52.6570209949119	Down
HS.406106	-1.46192504321158	7.70753578936927	-31.9670856476779	2.19764367018783e-27	1.45963097286535e-24	52.4974915658165	Down
LOC100132863	1.74210066508516	9.50169365503433	31.7131850545455	2.87463664147197e-27	1.87183937699299e-24	52.2325567249646	Up
LOC728973	1.4762530283327	12.1540370269069	31.6141241798336	3.19390598052206e-27	2.03973891744533e-24	52.1286090622809	Up
HS.538259	-1.94800430656248	8.18295424419741	-31.5714666571821	3.34240884250179e-27	2.0943029292574e-24	52.0837458899817	Down
LOC100132673	2.52254389425481	11.6049025715336	31.5466667456832	3.43198860667894e-27	2.11060943776298e-24	52.0576355547835	Up
HS.202577	-1.9780854461549	8.1082330224006	-31.5205779346281	3.52889044772404e-27	2.13074405233577e-24	52.0301458610869	Down
HS.544632	3.45734997847789	9.08534098933464	31.2933696427522	4.50140117394418e-27	2.66941127831272e-24	51.7897632665957	Up
HS.489254	-1.80076989531393	7.94125151878423	-31.2028995044549	4.96179543962211e-27	2.89081166235808e-24	51.6935578886002	Down
HS.374278	-1.09076429997845	7.54209328329449	-30.968430715578	6.39408135286876e-27	3.66105254564515e-24	51.4429143986718	Down
HS.534061	4.01937143144131	10.9046229139252	30.7723035019824	7.9159942456491e-27	4.45563140514849e-24	51.231790307163	Up
HS.551538	-1.3424783012556	7.7723893676009	-30.6070106987485	9.48599416021164e-27	5.24659824835819e-24	51.0528089501737	Down
LOC100131672	2.16683950169792	9.43256386047157	30.5926006498435	9.63722163117979e-27	5.24659824835819e-24	51.0371597379863	Up
LOC100130154	1.87166165571688	9.65507188903493	30.3624813253455	1.24180946855189e-26	6.65149203889349e-24	50.786248610853	Up
HS.534997	2.74140067175508	8.50581821222086	30.0819650385302	1.69560482300389e-26	8.9379905662121e-24	50.4778079923754	Up
HS.402285	1.2197101359657	7.60530114253091	29.9948388976155	1.86885974995731e-26	9.69733803692691e-24	50.3814254923775	Up
LOC728026	1.6052399527983	8.65618104079411	29.6897997462637	2.63274293019752e-26	1.3450886149066e-23	50.0417722445901	Up
HS.513971	-1.4074628583144	7.78629845042637	-29.5861058938231	2.96022377312322e-26	1.48948592850983e-23	49.9255226030439	Down
HS.552045	1.5201997189517	7.80355323048959	29.4332793718399	3.52101466153879e-26	1.74521456559764e-23	49.7534531416675	Up
HS.542425	1.72447420228751	7.86547604740888	29.278872811864	4.19912158227839e-26	2.05071512685122e-23	49.5787046431036	Up
LOC440063	2.37640521232883	9.69537039006953	29.0877177590295	5.2284359242856e-26	2.51639316825508e-23	49.3611008571952	Up
HS.369017	-1.40303108855554	7.78038164664814	-29.0274317218431	5.60427991759219e-26	2.65875045404742e-23	49.29218078409	Down
LOC729340	1.51102498293146	11.7485151385879	28.6659562809899	8.52134625267113e-26	3.98570968598529e-23	48.8759562534962	Up
LOC441642	1.48158355671028	8.88767528093683	28.5865215100484	9.34939960377661e-26	4.31228071446969e-23	48.7837990661913	Up
LOC100129028	1.76321309686991	12.3913556874666	28.5510525527704	9.74542310389561e-26	4.43336651859273e-23	48.7425681445004	Up
LOC441154	1.60457090772373	9.28889829551426	28.4146421545633	1.14362816107205e-25	5.13226318932998e-23	48.5835283288634	Up
HS.294103	1.56252706456314	8.95154302580287	28.0660688611794	1.72680143012309e-25	7.63812428577195e-23	48.1737095236133	Up
HS.4892	2.08608003820069	8.02578098009882	28.0558015683133	1.74801242349564e-25	7.63812428577195e-23	48.1615629588331	Up
HS.534439	-2.95137708450006	8.57930232321324	-27.9427642719115	2.0000272087367e-25	8.62583163310872e-23	48.0275484363632	Down
HS.531407	1.99129694123627	7.94038612774947	27.9072401685948	2.0867131385666e-25	8.88431495111001e-23	47.985322648903	Up
HS.374221	1.66370009851891	8.08246835056129	27.8817396242658	2.15131250958115e-25	9.04340976337725e-23	47.9549790714203	Up
HS.250624	1.44356352231818	7.71061922964811	27.5668492138023	3.14142154404516e-25	1.30404335070245e-22	47.5780425427982	Up
LOC100133329	1.78649513438123	8.44728489807863	27.4956570035315	3.42403366110829e-25	1.40381152903389e-22	47.4922427256235	Up
HS.532515	1.39730815965085	7.80971346357321	27.4258022355197	3.72677525878348e-25	1.50929853132855e-22	47.4078449796753	Up
PIK3CG	1.58205919244179	8.67917334506792	27.3869170679603	3.90708305228722e-25	1.56325688052297e-22	47.3607739920535	Up
LOC728672	1.23851450658592	13.3644531052168	27.3430102415646	4.12148767230836e-25	1.62941052511534e-22	47.3075462935353	Up
HS.193951	1.61240106124333	8.07762895446875	27.3198276280556	4.23953238665297e-25	1.65636036503951e-22	47.2794088853642	Up
HS.348844	-1.62562289963681	7.84068871031674	-27.2178148339771	4.80172676141668e-25	1.85419237232426e-22	47.1553176694979	Down
LOC347376	1.76888114433368	9.9896816410971	27.0599510377651	5.82707574733364e-25	2.22426848842762e-22	46.9623981281748	Up
PPARBP	1.04034458104788	8.91937985444736	26.976949109273	6.45392426019583e-25	2.4355496676914e-22	46.8605279353354	Up
HS.553301	-3.131815023353	8.69387891520744	-26.8671829992032	7.39089033881949e-25	2.75779862091974e-22	46.725344015273	Down
HS.368690	1.62131768383843	7.88471145816913	26.7754397879706	8.28078256223569e-25	3.05551675676984e-22	46.6119473914095	Up
FTHL8	2.09542790241287	11.1260394702281	26.7277999794592	8.78559290948887e-25	3.20616214210127e-22	46.5529158608974	Up
LOC100128060	1.59480596512588	9.85917035720094	26.6936353942622	9.16699765241052e-25	3.30898722868371e-22	46.5105193924523	Up
PTGES3	1.61105239542133	9.58194423039276	26.6823135048117	9.29711185141487e-25	3.31986868251222e-22	46.4964580008056	Up
LOC100131526	1.67835797793279	8.83456513347656	26.3824288132041	1.35313036031949e-24	4.78043682296276e-22	46.1219094316888	Up
HS.407822	3.07142360212103	8.64543920154519	26.3719006528888	1.37117333073134e-24	4.79318896213231e-22	46.1086859070729	Up
ZNF281	1.46798956839069	8.92092684329734	26.3398473888849	1.42764261412287e-24	4.93860245545899e-22	46.0683953601006	Up
HS.444683	-1.03098831278568	7.5115886099426	-26.2908699855243	1.51858251443287e-24	5.19903162080423e-22	46.0067405625176	Down
LOC649839	1.5218282315057	8.1686803312131	26.2173870255626	1.6663301873125e-24	5.63239723171016e-22	45.9140305450574	Up
HS.403584	1.92299875629893	8.15720518078973	26.2062092793162	1.69006596961865e-24	5.63239723171016e-22	45.899906317097	Up
HS.545976	-1.45262763880656	7.95151878438486	-26.2034188425364	1.69604541892564e-24	5.63239723171016e-22	45.896379415183	Down
LOC646909	1.39416310898807	8.31443938319241	26.027304449925	2.12101150466404e-24	6.97392782756317e-22	45.6730544027202	Up
HS.253999	1.09709362764916	7.60763992782682	25.9588049152331	2.31458367584235e-24	7.53578522461262e-22	45.5858022554724	Up
HS.4986	1.56028261095016	7.82110627546844	25.8831777440852	2.54949869868435e-24	8.22002934802027e-22	45.4892157120693	Up
HS.194225	-1.66428359534933	8.18304175726288	-25.8164737907244	2.77699706043859e-24	8.86743224808702e-22	45.4038018476583	Down
HS.193406	-0.892000120048068	7.4071540599685	-25.6565084879737	3.41153687059065e-24	1.07129451113176e-21	45.1981083988022	Down
HS.334831	-1.48336060431426	7.75823296420837	-25.6530652615453	3.42672591359147e-24	1.07129451113176e-21	45.1936674835841	Down
LOC644037	1.12125033741365	7.89596697328138	25.6474309787319	3.45173033488207e-24	1.07129451113176e-21	45.1863994222379	Up
RPS28	1.38046750730762	13.0428745718114	25.5933902768104	3.70129300484997e-24	1.13811332775984e-21	45.116611311234	Up
HS.534680	-1.34036628641518	7.66286148960893	-25.5137476543483	4.10334518743426e-24	1.25016504889454e-21	45.0135053556894	Down
HS.534437	2.96457931122368	9.01946043034775	25.4186447127546	4.64281783863767e-24	1.40166670548471e-21	44.8899835014604	Up
HS.532698	-1.50276145048097	7.92650656323998	-25.3608421561393	5.00580641735564e-24	1.49763806589156e-21	44.8146939819559	Down
LOC100129657	1.76449179014899	9.80661059539841	25.3287584320932	5.21974358335125e-24	1.54486124800958e-21	44.7728338065828	Up
HS.538226	2.15260763204697	8.12998185769434	25.3233551323139	5.25668707353678e-24	1.54486124800958e-21	44.7657790905085	Up
LOC728590	0.85967098455279	13.2266169523953	25.2941843633371	5.46082492967386e-24	1.59077662359245e-21	44.7276681965977	Up
HS.46506	-1.00574463784526	7.56836411142982	-25.2719496316003	5.62188148514643e-24	1.62345271513242e-21	44.6985911160526	Down
LOC647436	1.69375678070601	9.09284353991963	25.1966708696842	6.20432239199917e-24	1.77620122686121e-21	44.5999666437784	Up
HMGB1L1	1.36323326677553	8.69794950037648	25.186874685818	6.2845489700244e-24	1.78379133970547e-21	44.5871119510754	Up
LOC729208	1.75919270725333	11.1012529633576	25.1662287532821	6.4571387154748e-24	1.81724677628985e-21	44.560004580974	Up
LOC643007	1.76846740172242	8.68214152033619	25.1185277355708	6.87476520644405e-24	1.9185216616874e-21	44.4972944084367	Up
THOC2	1.02453693739182	8.80868199551577	25.104084480666	7.00661438569314e-24	1.93902214278736e-21	44.478284387636	Up
HS.426162	1.19450558964474	7.55147095992867	25.0047548080711	7.98662960404101e-24	2.19196679769089e-21	44.3472676596888	Up
LOC442270	1.122396958329	7.98902393787069	24.9433671084036	8.66169144100417e-24	2.35775500872383e-21	44.2660510672928	Up
LOC641848	1.94731606004503	9.90407626476205	24.9158673587502	8.98284657539825e-24	2.42529554408456e-21	44.2296074852278	Up
LOC653773	1.25090375022234	12.8356333407168	24.9088645820247	9.06656549962548e-24	2.42815785223437e-21	44.2203211193054	Up
HS.513000	-0.959113819510873	7.55979086446475	-24.8401867731933	9.93134965909966e-24	2.63848152663232e-21	44.1291171209154	Down
HS.202313	1.45616392711555	7.80994832595665	24.6000646271993	1.36810016166374e-23	3.60581256100723e-21	43.808360498228	Up
LOC730255	1.48735374334038	12.011710658257	24.559551437034	1.44446843182118e-23	3.77711434270469e-21	43.7539530497929	Up
LOC442727	1.81693021329295	8.69759092615592	24.445893213119	1.68296667149065e-23	4.3418188655118e-21	43.6008646632902	Up
LOC100128836	1.0251727497965	7.90092628088074	24.4443037097155	1.6865748250505e-23	4.3418188655118e-21	43.5987190072829	Up
LOC402221	2.09595813991556	10.1574622611708	24.3707561836242	1.86252074037363e-23	4.75788086669754e-21	43.499294772293	Up
LOC643873	1.38008272135908	9.74921705842443	24.3363248351535	1.95126488052223e-23	4.94653094788266e-21	43.4526527043581	Up
HS.323190	1.19902253387068	7.6540920515605	24.2234394816936	2.27390412314668e-23	5.69010515745898e-21	43.2992999245286	Up
HS.270303	1.21443149427474	7.55697159411584	24.2218393479247	2.27885207606987e-23	5.69010515745898e-21	43.2971213762073	Up
FAM116A	1.298068424667	9.60406171950185	24.1873486558839	2.38823558638841e-23	5.91872504390841e-21	43.2501303407019	Up
LOC645693	1.50067517708068	8.78602228385074	24.0595309094416	2.84287991092974e-23	6.99327399719006e-21	43.0754412944843	Up
LOC642333	1.56416857013589	10.2331070928438	24.0529440489577	2.86858886225558e-23	7.00462996519453e-21	43.0664155851732	Up
HS.536734	1.37731483609292	7.78683300937664	24.0041670252135	3.06655523862022e-23	7.43337466564517e-21	42.9995066665506	Up
LOC402644	1.88961282265227	9.64363412789081	23.976735953845	3.18399877098864e-23	7.66213153520013e-21	42.961823007043	Up
BBX	1.77483179223191	9.6374894684921	23.8756870040031	3.6579925528628e-23	8.73944422215977e-21	42.8226593293297	Up
LOC729009	2.11269188564758	11.2045232640287	23.8083254779934	4.01371117385119e-23	9.52080959803031e-21	42.7295852483572	Up
LOC646966	1.37980975717559	8.78492426672445	23.7290477540782	4.47825579017099e-23	1.05474040096304e-20	42.6197327581138	Up
LOC100131572	1.79467563074233	9.11109931604669	23.7223716495468	4.5198150800186e-23	1.05703196473477e-20	42.6104663663141	Up
FTHL11	1.72737006250991	11.4474075186351	23.625646136008	5.16841123531977e-23	1.20026411687926e-20	42.4759400381144	Up
LOC729086	1.34694624392434	8.84956658890093	23.5435070148028	5.79398548340418e-23	1.33619766609979e-20	42.3612994391801	Up
HS.25318	-2.12449160952686	8.04322034141376	-23.4689381821034	6.42920715869897e-23	1.47246579678093e-20	42.256903750582	Down
LOC642738	1.10763733482151	8.00199775117003	23.4525277272187	6.57835474601248e-23	1.49630536137211e-20	42.2338881084492	Up
FTHL2	1.69659783051663	11.0291905634163	23.3514446598827	7.57884584453649e-23	1.71214892279736e-20	42.0917904356789	Up
HS.293676	1.10067039789151	7.68299720613439	23.3451984932682	7.645574771906e-23	1.71555332837991e-20	42.0829912659212	Up
LOC645157	1.48413908961553	11.7261483318656	23.2992132086291	8.15579130105024e-23	1.81775619675555e-20	42.0181434473863	Up
LOC390578	1.00736028415271	7.69572547024247	23.2288808893577	9.00473813351644e-23	1.99358899117298e-20	41.918733229038	Up
LOC390183	1.43269091890233	8.31879624308666	23.1986360493087	9.39722784564569e-23	2.06670555977515e-20	41.8758988247951	Up
HS.520328	1.09617289915583	7.68778562765155	23.1484061965108	1.00883193032473e-22	2.20409865619435e-20	41.8046468561022	Up
NDUFS7	-0.924456598581517	10.9076156358431	-23.0962793903459	1.08608589729782e-22	2.35737428518715e-20	41.730553504048	Down
LOC389322	0.978714296447253	8.78665087357329	23.0413462409107	1.17409646904954e-22	2.53185517147182e-20	41.6523046905964	Up
HS.24119	-0.996926979844278	7.53668499052725	-23.029490264354	1.19403361668503e-22	2.55823628235439e-20	41.6353941183257	Down
LOC401076	1.07724635174525	10.1816530045524	22.9678835966017	1.30337386700163e-22	2.77459889418315e-20	41.5473936256871	Up
HS.396491	1.36467299830473	7.7274339652127	22.9296985884803	1.37625771225439e-22	2.883311364725e-20	41.4927404393893	Up
LOC651202	1.46196255260142	11.814123836527	22.9283809066371	1.37884620925577e-22	2.883311364725e-20	41.4908529871392	Up
LOC729255	1.2528297209625	8.59719677706927	22.9275460863073	1.38048874398891e-22	2.883311364725e-20	41.4896571360109	Up
HS.537004	-0.88561586953266	7.42821057323374	-22.8978162906496	1.44031214122109e-22	2.98945786861319e-20	41.4470441946103	Down
HS.426929	-0.825780054107779	7.45676261052267	-22.8762928014377	1.48527885628973e-22	3.06364133779662e-20	41.4161620377643	Down
HS.447508	-2.3645422597047	8.25994617568301	-22.8107091985817	1.63139364785191e-22	3.34425627478482e-20	41.3218975516618	Down
UCHL5IP	-0.64644020069152	8.71915318460718	-22.7350589402232	1.81841290202326e-22	3.70476527995648e-20	41.2128555409757	Down
HS.520349	-0.886240782407147	7.43771076859284	-22.6119175550999	2.17125374166474e-22	4.39665643335027e-20	41.0346487674546	Down
LOC727984	1.50343318156885	9.81670824454266	22.5753336582977	2.28908860223813e-22	4.60717232677127e-20	40.9815348783966	Up
HS.542983	2.31538575697013	8.34736012505342	22.5679374295491	2.31369874705586e-22	4.62865190909507e-20	40.9707872140587	Up
NUCKS1	1.27589803559801	10.6788504540825	22.5550182881983	2.35733954735154e-22	4.6877179058681e-20	40.9520063462807	Up
LOC648343	2.07171368682219	9.20536620447039	22.4961501847726	2.56715755432996e-22	5.07456757272283e-20	40.8663040475733	Up
LOC647673	1.64354855224187	10.9868445021276	22.4646322873431	2.68728299942293e-22	5.28059059928024e-20	40.8203351582502	Up
HS.535044	-1.61515156767643	7.88670108043864	-22.3820101050224	3.03035395416456e-22	5.919707321403e-20	40.6995514156594	Down
HS.444999	1.42448945039215	7.88174145240025	22.3505763199597	3.17241175109429e-22	6.16097203754915e-20	40.6534924828354	Up
HS.505676	-0.929847318322447	7.56599287998692	-22.283813005602	3.49726847098937e-22	6.75237143331896e-20	40.555470738318	Down
CEP350	1.30056937558921	9.10262843927708	22.26869165343	3.57547618052042e-22	6.86346754213309e-20	40.533232570138	Up
LOC654350	1.48098267643329	8.47060432672287	22.261173492619	3.61502629612499e-22	6.89950622229971e-20	40.5221709096515	Up
LOC392285	1.58019955671217	9.48324435017806	22.2443556470855	3.70513306234213e-22	7.03107222098971e-20	40.4974141094931	Up
LOC100129237	1.08636938419033	8.2000516621022	22.2337273732125	3.76326348659372e-22	7.10080779126653e-20	40.4817599437154	Up
HS.553291	2.47081247828815	8.39498178904671	22.2046131257422	3.92734558692257e-22	7.3685434800063e-20	40.4388433830761	Up
ZNF148	1.51503820895684	9.68721127141205	22.2000516663135	3.9537109956945e-22	7.37633643011341e-20	40.4321148307503	Up
DPP7	-0.79299158531832	9.6851967112775	-22.1878515110616	4.02512512353597e-22	7.46761900712324e-20	40.4141123721877	Down
HS.478137	1.47619655476154	7.78524672247609	22.1402501086472	4.31666877101292e-22	7.96401406758712e-20	40.3437862092704	Up
HS.363526	-1.42920060506404	7.73589384763628	-22.0597654591243	4.85989587437147e-22	8.91670066806642e-20	40.2245663856016	Down
NXT2	0.848027527973009	7.999638599131	21.9838924453364	5.43632607166639e-22	9.91950288538292e-20	40.1118168380949	Up
HS.536748	-0.907461866279219	7.53389759045667	-21.9737958333301	5.51815995038448e-22	1.00138018465748e-19	40.0967864703939	Down
DDX27	0.668220220100619	8.52138083021345	21.927050436857	5.91384524879704e-22	1.06735264601794e-19	40.027117339312	Up
HS.483183	1.1507272578897	7.69799825745046	21.8495698028431	6.63503741261476e-22	1.19104301316499e-19	39.9113448160098	Up
HS.406011	1.21176815422935	7.61354233371363	21.8178761565062	6.95551798890149e-22	1.24020704510092e-19	39.8638810751616	Up
HS.40289	-0.767053854739813	7.53366371048226	-21.8151698059046	6.98361038977e-22	1.24020704510092e-19	39.8598252227194	Down
LOC390735	1.43145770750536	8.28544643822531	21.7823700584359	7.33348753363894e-22	1.29541376332242e-19	39.8106340577745	Up
LOC100134504	1.69255215300748	10.4248455863749	21.7511802486254	7.6828927449955e-22	1.34995336068019e-19	39.7637954817057	Up
OSBPL8	1.06282599949273	9.34882517896727	21.7444215762847	7.7608340957027e-22	1.35647126044311e-19	39.7536378334254	Up
LOC100134273	1.50177114889045	10.828025457074	21.7299467059612	7.93050197169912e-22	1.37886931925736e-19	39.7318739054297	Up
HS.324250	-0.917327993408113	7.84712599416718	-21.7133680222984	8.12951648772856e-22	1.40610996375509e-19	39.7069307259775	Down
EIF3A	0.888667322284416	10.2349747673345	21.6713176683003	8.65762380368277e-22	1.48969445024094e-19	39.6435876850606	Up
HS.551458	0.98339653047816	7.50229301223576	21.505585926753	1.11065278646471e-21	1.90122001988178e-19	39.3928560685516	Up
KRTCAP2	-0.796174601282579	11.9426601953137	-21.4996832967484	1.12058412611955e-21	1.9083834997079e-19	39.3838941955576	Down
LOC730288	1.75259091298717	10.3278390551315	21.4570879618865	1.19500890665681e-21	2.024747488835e-19	39.3191569225203	Up
PUF60	-0.723896058048474	11.4815098277889	-21.4271124884594	1.25041047545448e-21	2.10786200402882e-19	39.2735305519268	Down
P704P	1.53145930563853	8.52653328387656	21.3691275945669	1.36518712224663e-21	2.28972217892365e-19	39.1851080475504	Up
HS.279770	2.13598725273557	8.24294326383523	21.3577316975274	1.38898748464259e-21	2.31793393856762e-19	39.1677049559072	Up
LOC100132291	0.869149452377807	13.2837648867869	21.3386455168412	1.42980756421057e-21	2.37412396999344e-19	39.1385391503135	Up
LOC100130624	1.17719999425677	8.4363559221429	21.3247136309474	1.46038007276197e-21	2.40136858888184e-19	39.1172349578522	Up
HS.497591	-0.74515560894935	7.50835825291637	-21.324579482067	1.460677692656e-21	2.40136858888184e-19	39.1170297612544	Down
PTMA	2.20983143687258	9.83525741085629	21.2874249643022	1.54555287220611e-21	2.52838745483215e-19	39.0601530972234	Up
LOC388344	1.5434565267074	8.53230522669541	21.2834141987546	1.55501286227349e-21	2.5313932423157e-19	39.0540080604084	Up
LOC388532	1.03300698424972	12.5791275402153	21.2707719753001	1.58522228498785e-21	2.564251250734e-19	39.0346316926176	Up
HS.522790	1.07776765671322	7.54758777269279	21.2685307639901	1.59064036150202e-21	2.564251250734e-19	39.0311955806809	Up
LOC100129742	1.54594973271084	12.2801423705125	21.2527134444814	1.62942289310367e-21	2.6140823602454e-19	39.0069360740185	Up
LOC646949	1.15792471324567	8.09292240786073	21.2061105334811	1.7494305520207e-21	2.7931172693296e-19	38.9353660116741	Up
MYST1	-0.824412391808957	9.37103324029888	-21.1846783844241	1.80763107769337e-21	2.86094448519116e-19	38.9024046655517	Down
LOC646527	1.79359950056504	9.80135737582558	21.184131062299	1.80914312954363e-21	2.86094448519116e-19	38.9015625281823	Up
BCKDHA	-0.971152176940127	9.93803599849032	-21.1508429998702	1.90359039648258e-21	2.99603476193317e-19	38.8503073601298	Down
HS.516646	-0.976895091501862	7.66876312822868	-21.1086176079106	2.03072359439804e-21	3.1810518795455e-19	38.7851875114962	Down
LOC728953	0.58954501778182	7.65428908846176	21.0478012812254	2.22933271860487e-21	3.4757704343732e-19	38.6911927918536	Up
ARMC1	1.01044000739313	8.81450499130961	21.039477866554	2.25802578452559e-21	3.50405505973413e-19	38.6783097485434	Up
PHACTR2	1.07483894654631	8.54293701597286	21.033935827433	2.27734069806258e-21	3.51759103450977e-19	38.6697292264468	Up
HNRPC	1.13385389606054	9.03267754492696	20.9282360253699	2.68002815587267e-21	4.1101414048437e-19	38.5056927908068	Up
LOC391370	1.00576071395966	13.5854711477007	20.9268618080213	2.68571978936759e-21	4.1101414048437e-19	38.5035552929568	Up
LOC727821	1.5382841426698	9.66627125553739	20.892479076246	2.83223612454367e-21	4.31448300275095e-19	38.4500348259002	Up
HS.348697	1.56495341418153	7.75790786094703	20.8395204979678	3.07415099523186e-21	4.66162010961894e-19	38.3674461037663	Up
ACTR3	1.58522078324525	9.73170317473244	20.8362895874768	3.08957921432112e-21	4.66371982401773e-19	38.3624014946783	Up
PTPRC	1.35594376094643	8.96072321897256	20.8260304054456	3.13909776128174e-21	4.71702703866087e-19	38.3463786421725	Up
LOC100132547	1.61843434177346	9.41226542344895	20.7816497209707	3.36287923822881e-21	5.03053408208742e-19	38.2769840331265	Up
LOC644790	1.03582362352999	11.4025180327909	20.7179495836479	3.71305966882537e-21	5.52946181802789e-19	38.177151654367	Up
HS.552082	-1.43884311830669	7.79214903187863	-20.5294872676469	4.985135123684e-21	7.39068537153669e-19	37.8801938404368	Down
LOC143543	0.921185503207379	8.29074104814391	20.5038378966518	5.18999999764362e-21	7.66020932985542e-19	37.8395928570266	Up
HS.560319	2.20163530700943	8.2445760954149	20.4762989736537	5.41959743088441e-21	7.96369075585135e-19	37.7959510729283	Up
DEK	0.782041421483046	10.3957170839122	20.3249163736205	6.88169339969437e-21	1.00675839696234e-18	37.555125204095	Up
HS.538535	0.662258090004809	7.49061673826623	20.3185603851576	6.9512806960122e-21	1.01247842383276e-18	37.5449794281763	Up
LOC645630	1.40013656586302	8.54644894743977	20.2481012667412	7.77285795659387e-21	1.12720017415077e-18	37.4323220047419	Up
HS.291319	-1.06781973478412	7.62289335532257	-20.2401903698862	7.87112596184495e-21	1.13648792203004e-18	37.4196517998904	Down
CD164	1.30611691911519	8.07543637869078	20.222410210237	8.09666943239976e-21	1.16399261982928e-18	37.3911590144385	Up
LOC387753	1.37666556088775	9.04859606779593	20.1832342696046	8.61733215855164e-21	1.23350423988509e-18	37.3283019515027	Up
YY1	0.886667241749457	10.8107773659326	20.1272737237209	9.42134560043335e-21	1.34280457529953e-18	37.2383290184939	Up
EEF1AL7	0.711115548520517	13.5140254032788	20.1155108512495	9.59992140144343e-21	1.36240935820741e-18	37.219388966432	Up
WDR82	1.09386712176964	10.4736769850602	20.0892200716715	1.00117189743622e-20	1.41480500178551e-18	37.1770217378974	Up
LOC391825	1.4433084987019	8.46168052557702	20.0849775253026	1.00798504999701e-20	1.41839726802334e-18	37.1701803979282	Up
HECA	1.62000582481057	9.15212058251504	20.0203286231762	1.11789908683397e-20	1.56642661496495e-18	37.0657741949378	Up
LOC100131787	1.36401229823936	10.2760992106839	19.9457850731407	1.26003626159925e-20	1.75817412653149e-18	36.9450230395016	Up
UTP3	0.86177820061369	8.1519686719627	19.893253741829	1.3712371465444e-20	1.90533114642648e-18	36.8596927407527	Up
PCYOX1	0.751264602519144	8.07445607541507	19.8870450815547	1.38502949789645e-20	1.91647685815179e-18	36.8495946373412	Up
FAM49B	1.19398694918362	9.10203773484362	19.8795537861284	1.40186090594883e-20	1.93171779359563e-18	36.8374067376397	Up
NACAP1	1.22076738458563	9.29384650649848	19.8334823957109	1.51009351209213e-20	2.07226014227552e-18	36.7623634219615	Up
ADD3	1.04227471086535	10.2196647260053	19.8075685232593	1.57470374898541e-20	2.15203032098997e-18	36.7200871065189	Up
HS.535392	-1.19129956455011	7.54732223973809	-19.7735330548406	1.66389838154617e-20	2.26460661281832e-18	36.6644881126725	Down
HS.19339	-1.9235579128371	8.66981039971164	-19.7627494405482	1.69322716607364e-20	2.29511759012815e-18	36.6468551119599	Down
IMAA	-0.559760915759126	12.808333960761	-19.7120452692933	1.83841051800196e-20	2.48177946716776e-18	36.563833412329	Down
HS.544637	-1.87240403081577	7.99516780020683	-19.7056308484064	1.85766646190541e-20	2.49762127665655e-18	36.5533174265738	Down
HS.18849	1.18995818883156	7.8832815303743	19.6526924609063	2.02470627587612e-20	2.71122865788588e-18	36.4664153901089	Up
LOC100129599	1.43659236503143	10.8002197759953	19.6343465777309	2.08612734575435e-20	2.78225714960467e-18	36.4362520924477	Up
LAIR1	-0.504837834648491	13.5439228124685	-19.6010023747016	2.20270449385756e-20	2.92598454146063e-18	36.3813669353057	Down
TSSC4	-0.750748614847163	9.99600964528299	-19.5949990517587	2.22439321136884e-20	2.9430228747549e-18	36.3714767880163	Down
HS.436107	1.9584873547618	7.93633189721492	19.5615257100599	2.34940810440341e-20	3.09609102139416e-18	36.3162832557276	Up
HS.464836	0.905795580190201	7.50978580366714	19.5484976492494	2.39999387700069e-20	3.15025283246308e-18	36.2947794965564	Up
LOC441743	1.59050316407401	9.49495079600521	19.506330200889	2.57152138536213e-20	3.36211234986185e-18	36.2250941805169	Up
LOC645466	0.830397911780404	7.64133733585333	19.4874359721704	2.65241257147536e-20	3.4542732974951e-18	36.1938276973674	Up
FAM133B	0.808998798081554	8.25221333407213	19.405969874939	3.03223342586334e-20	3.9334937437303e-18	36.0587164708987	Up
HS.478682	-1.1243650993823	7.72798471056859	-19.3794368940216	3.16764486376483e-20	4.09316413543838e-18	36.0146062230948	Down
LOC645233	0.822657338081957	7.72508299695328	19.3737942014366	3.19723382302481e-20	4.11538519491593e-18	36.0052187273921	Up
ARPP19	0.81801655758374	9.51990694702251	19.3467199690994	3.34320036039324e-20	4.28665408371811e-18	35.9601438176067	Up
HS.528210	1.14336259442156	7.75796344750495	19.2401449704293	3.9875119629924e-20	5.0931263376544e-18	35.7821830295078	Up
LOC100131261	0.97788024470082	9.4043494144654	19.2362698182412	4.01320822367436e-20	5.10630773563225e-18	35.7756963152072	Up
HS.552750	1.20015773401441	7.58264939571845	19.2269409221696	4.07576767127092e-20	5.16611330516168e-18	35.760075847859	Up
VPS16	-0.74491261327904	9.26480444450719	-19.1546509516488	4.59576212727735e-20	5.80306709067504e-18	35.638811709317	Down
HS.522924	-1.01855239168025	7.5772897411004	-19.1221464193312	4.85130811686288e-20	6.1025413353371e-18	35.5841587024052	Down
ISG20L2	0.991494612314558	8.87929609831749	19.1175369549537	4.88870989706008e-20	6.11150394741477e-18	35.5764019351518	Up
CLUAP1	-0.615774471548534	12.1382701239986	-19.1167359591151	4.89523939297277e-20	6.11150394741477e-18	35.5750538631621	Down
LOC643949	1.38134643351062	11.1032270858327	19.0207268826187	5.74646623087017e-20	7.14735569516732e-18	35.4131205174994	Up
GATAD2B	0.887720084780254	8.54051143954054	18.9937660428534	6.01181538945334e-20	7.44949168911777e-18	35.3675216955498	Up
LOC100129201	0.980940878960745	8.55312926792607	18.9404929709646	6.57372423943545e-20	8.11549473113056e-18	35.277258633204	Up
LOC728060	1.18403005957631	9.25837746664095	18.9326330705808	6.66107838089951e-20	8.1928797018997e-18	35.2639229386303	Up
LOC649555	0.896356977710294	8.32503854986233	18.8938658477129	7.10968686683941e-20	8.71238343767048e-18	35.1980785676463	Up
HS.555138	1.51172579087118	7.76463230455005	18.8552488513523	7.5874272803483e-20	9.26363502033407e-18	35.132375032737	Up
LOC388076	1.5999038366287	10.5553920564803	18.8465459875671	7.69956750512204e-20	9.36611491859332e-18	35.1175520627595	Up
USP49	2.21157259275305	10.2497300430621	18.81321349496	8.14503937225622e-20	9.87184717201667e-18	35.0607253731018	Up
LOC440704	1.41599949402972	9.45746866300726	18.8096867143301	8.19369492685737e-20	9.89470599367296e-18	35.0547077643211	Up
FAM44B	-0.835717261415049	9.03954363885633	-18.7847810387047	8.54589311585825e-20	1.02826291479905e-17	35.0121849038948	Down
LOC128192	1.3109030725004	9.60162808928404	18.780100805861	8.61379236462578e-20	1.03269108533162e-17	35.0041887416734	Up
HS.35496	1.19150309090498	7.75419900921086	18.7422868306671	9.18309680538389e-20	1.09698367557552e-17	34.9395216476089	Up
LOC729402	-0.530146785760473	13.488618692469	-18.7193958366728	9.54635186470019e-20	1.13628960241874e-17	34.9003211609248	Down
RNASEH2B	1.21244674040146	8.56457904466394	18.6579311183045	1.05964649767543e-19	1.25677859076083e-17	34.7948626151286	Up
IMP4	-0.671841371788457	10.7843962616722	-18.6537376753975	1.06722919527257e-19	1.26126741444153e-17	34.7876569802806	Down
ZNHIT1	-0.801446577731793	10.6938022694538	-18.5848298130853	1.20012272937357e-19	1.41329346523996e-17	34.6690554231071	Down
MTF2	0.925120821926719	8.31634955555291	18.5753806250094	1.21962664925569e-19	1.43118662173612e-17	34.6527629041023	Up
MRPS12	-0.687607683899226	9.7711696496789	-18.5714113930182	1.22791619080874e-19	1.43584045001998e-17	34.6459169720563	Down
HS.291195	1.72985223361227	8.15632331841943	18.5362370742227	1.30395016613898e-19	1.51939933569507e-17	34.5851960803848	Up
HS.569831	1.29498121058091	7.98729247079522	18.5248852890773	1.32950635618621e-19	1.54376141897161e-17	34.5655789288464	Up
RAP1BL	1.36602047203795	9.21264272056934	18.5197163457554	1.34131287595177e-19	1.55204387796106e-17	34.5566430607022	Up
LOC646672	1.23046958246401	8.99533404355148	18.512950516947	1.35692962088914e-19	1.56466235347595e-17	34.5449433826121	Up
HS.543250	-0.662985266592711	7.38561774408086	-18.5107012062319	1.36216264895435e-19	1.56526157125e-17	34.5410530077764	Down
LOC400652	0.901690372617609	7.91507544952039	18.4988055877633	1.39018416574284e-19	1.59195261931565e-17	34.5204718956859	Up
LOC346950	1.7091996227102	9.29814319968043	18.4466249735618	1.52026521581752e-19	1.73493084371423e-17	34.4300601521242	Up
DNAJB14	0.768145539236584	7.86818003699614	18.3979417152747	1.65289028384328e-19	1.8798230628819e-17	34.3455139751827	Up
LOC388621	0.981589410312807	11.9660996257379	18.3942388296928	1.66345145080557e-19	1.88537744811612e-17	34.3390756373253	Up
CLK3	-0.634577898484702	8.99887230311471	-18.3637458574437	1.75309773567596e-19	1.98022526204296e-17	34.286014999537	Down
FTHL12	1.46367492358099	12.6157972869092	18.2892756748902	1.99346749216845e-19	2.24410379482786e-17	34.1561184636017	Up
HS.533945	3.24185928756333	8.78382048487685	18.280177953806	2.02506568481662e-19	2.27197318672551e-17	34.1402191529131	Up
LOC728602	0.796268599242859	7.8311867428463	18.2739982767494	2.04682156511431e-19	2.28270656267703e-17	34.1294156782486	Up
LOC643997	1.3033535718953	8.89866166140865	18.2735581632671	2.04838012489914e-19	2.28270656267703e-17	34.1286461435226	Up
HS.552957	-0.604842447374811	7.29741021290472	-18.262268113861	2.08878016353414e-19	2.31994315888981e-17	34.1089002794208	Down
LOC387791	1.11914265837413	9.67736693195675	18.2363094758344	2.18479974246718e-19	2.41850048825309e-17	34.0634608274992	Up
LOC654121	0.984467960418779	9.67217101722507	18.233415445419	2.19578153896184e-19	2.42258169858418e-17	34.0583916018301	Up
LOC653884	0.857056202109753	8.66994781324683	18.2041197769346	2.3101880567529e-19	2.54036540320222e-17	34.0070389619375	Up
LOC644937	1.40527600530984	9.51212028120751	18.1957591161181	2.3439471409982e-19	2.56898153813231e-17	33.9923708114078	Up
LOC728843	1.2730755461846	8.12812920496953	18.183987199248	2.39234038425134e-19	2.61339578357246e-17	33.9717083167855	Up
CMPK1	1.22001806616703	10.206206465153	18.1744831716091	2.43215767204687e-19	2.64818111904932e-17	33.9550183477122	Up
LOC645138	0.980714110478083	13.4045782468338	18.1544923325286	2.51814371245532e-19	2.7328442662395e-17	33.9198887422541	Up
HLA.G	1.5708083018751	9.92412469562634	18.1522506919617	2.52797813154855e-19	2.73458064399335e-17	33.9159475267069	Up
LOC100129379	1.14393634436014	13.2851283294739	18.1465680386804	2.55308572302991e-19	2.74430667172698e-17	33.9059545584036	Up
ZFP36L1	1.60975021897572	10.2742473409293	18.1464754701944	2.55349682785883e-19	2.74430667172698e-17	33.9057917547332	Up
PMPCA	-0.63875969848942	9.22134991815202	-18.1331844115683	2.6132341295031e-19	2.79944813569898e-17	33.882409073519	Down
LOC642567	1.47284646831558	8.21380752192515	18.0483092147462	3.03007539064805e-19	3.23555542276627e-17	33.732751958117	Up
HS.558212	-0.91849137380497	7.48508504473071	-18.0149821339682	3.21187691005635e-19	3.41869295852761e-17	33.6738273064153	Down
LOC100132199	1.14014089185482	8.98714737030331	17.9985898445153	3.30536643449784e-19	3.50696210617376e-17	33.6448112923971	Up
LOC389787	1.20235902264813	12.7407541083329	17.976371685825	3.43655755732033e-19	3.63454267264493e-17	33.6054478078766	Up
LOC100131989	2.11479558094026	9.31769085761025	17.9673020381726	3.49163517730578e-19	3.68107024136977e-17	33.5893676658027	Up
FTHL3	1.55257222335776	10.4309483439446	17.9614961820022	3.5273672059972e-19	3.70697270708737e-17	33.5790705621714	Up
LOC91561	-0.447020564681247	13.6299928279662	-17.8896670011562	4.0017756887687e-19	4.19227031067255e-17	33.4514472508839	Down
LOC729686	1.00973277638651	7.97107217845119	17.8642149660207	4.1851799672675e-19	4.37061765827002e-17	33.4061230775697	Up
PUSL1	-0.510949930637522	7.55047030039079	-17.8587226397744	4.22587532665468e-19	4.39928193488637e-17	33.3963354998089	Down
HS.193557	1.69347499971178	7.80996094471722	17.8558741552814	4.24714077260941e-19	4.40760305992456e-17	33.3912583876293	Up
LOC645715	0.657534102963932	12.8008933630501	17.8395543488306	4.37111070230077e-19	4.52212508762325e-17	33.3621571803465	Up
ATP6AP1	-0.648039752128379	12.0498598562907	-17.8168581592249	4.54971681089268e-19	4.6922840240042e-17	33.3216490545639	Down
LOC642828	1.83410206383804	10.9838817847799	17.7869127705021	4.79688777166562e-19	4.93188377737597e-17	33.2681371981401	Up
LOC100130070	1.3724877205069	11.9055166505971	17.7762248850444	4.88840589574701e-19	5.0104651664155e-17	33.2490201063683	Up
HS.534658	0.988131119588341	7.462650771966	17.7695257237631	4.94668065469935e-19	5.0545943957511e-17	33.2370326791128	Up
LOC647074	0.825658498155345	7.68170668957791	17.7601774522308	5.02919275194124e-19	5.12314300917842e-17	33.220298712073	Up
LOC646197	0.91936050333414	8.1914675488884	17.7534784844752	5.08918808492795e-19	5.1684051104701e-17	33.2083026819564	Up
LOC644310	0.671545910538233	7.97569690682043	17.7513188034301	5.10868607412457e-19	5.17238889742692e-17	33.2044344833909	Up
HS.545952	1.09529386133803	7.67977668084726	17.7448968483317	5.16711854269787e-19	5.21564862262777e-17	33.1929298414166	Up
HS.512470	0.868466136369275	7.6593828564749	17.7222152045929	5.37903933938511e-19	5.41310658853455e-17	33.1522691740089	Up
HS.527671	-0.864444338340977	7.42937091077263	-17.7124641884123	5.47286653519762e-19	5.4908889657818e-17	33.1347756333202	Down
RPL23	1.02090791097677	12.8887072571842	17.7079607125065	5.51676539392773e-19	5.51826090261885e-17	33.1266936148136	Up
RPS29	-0.334806878966233	14.0404505201643	-17.6412205378349	6.211369275783e-19	6.19439526364798e-17	33.0067214317148	Down
HS.374257	-1.02263784455436	8.6373023017161	-17.6295967692658	6.34122773768884e-19	6.30496502817092e-17	32.9857883221447	Down
PTPLB	0.787342511893393	9.93289352228201	17.5904442027779	6.79948749879171e-19	6.74042329395146e-17	32.9151952692186	Up
HS.403972	-1.20164658045826	7.85018083058921	-17.5750096981245	6.98935169267549e-19	6.90801727268036e-17	32.8873309624269	Down
NDUFB8	-0.553263904645536	12.4312056019241	-17.5589850750221	7.19223459435711e-19	7.07970239131978e-17	32.8583800146329	Down
HS.513842	1.23546032105743	7.66412463927169	17.5579383288848	7.20569546889724e-19	7.07970239131978e-17	32.8564881515457	Up
LOC387841	-0.439173121255521	13.7455919604497	-17.5404639563863	7.43426706432495e-19	7.28273082416423e-17	32.8248917148139	Down
TRIP12	0.85527728619036	9.42248920307604	17.5133714500824	7.80345128362252e-19	7.62190628464177e-17	32.7758530425753	Up
HS.538100	-0.601488369047829	7.30321593898942	-17.4881847931808	8.16353109229737e-19	7.95022592504702e-17	32.7302081946488	Down
HS.473255	-0.481950349569315	7.19368128399458	-17.4843390418667	8.21999289998753e-19	7.96904753764507e-17	32.7232339391919	Down
LOC648822	0.483371084247721	7.51854863001228	17.4836025775049	8.23085099043108e-19	7.96904753764507e-17	32.7218982204131	Up
LOC730382	1.06110085669443	8.15962813758391	17.4577354722912	8.62170475831692e-19	8.32320329415543e-17	32.674954011004	Up
SMARCC2	0.685445046842059	8.36908423701819	17.4104178386802	9.38667464055357e-19	9.0354225547288e-17	32.5889333124692	Up
LOC728207	0.752274080865093	7.80081331941603	17.3648474773181	1.01892703160223e-18	9.77963809031169e-17	32.5059081154923	Up
LOC727826	0.894833525889628	10.0568318474454	17.3324132876963	1.08031108027963e-18	1.03389195000018e-16	32.4467073841656	Up
LOC100008589	-2.80329807550634	9.84068075548112	-17.2956185636597	1.15455916904573e-18	1.10177458174827e-16	32.379438017103	Down
HS.552025	-0.769897285865219	7.39658282839492	-17.2819503027133	1.18345605552074e-18	1.12611438818878e-16	32.3544195145266	Down
LOC731640	0.865522284781786	12.7808050587068	17.2747992291182	1.19886906330589e-18	1.13752122066644e-16	32.3413237029281	Up
PKN2	0.703545317278987	7.71567786899037	17.2717493356254	1.20550510404679e-18	1.14055894587721e-16	32.3357370680021	Up
FLJ43681	1.78620388234626	12.4713354788795	17.215089729851	1.33587717259681e-18	1.2603166200218e-16	32.2318046445451	Up
TPD52L2	-0.768687881112328	10.529000832117	-17.213128644589	1.34064013004342e-18	1.26122714103716e-16	32.2282023866653	Down
FKSG30	1.58149812846645	11.9596655232569	17.1712982224872	1.44649022787517e-18	1.35696310670923e-16	32.1512858025847	Up
HS.539367	-0.619962736683969	7.47310615225033	-17.1609373453641	1.47400816692202e-18	1.37888273845953e-16	32.1322110020252	Down
LOC338870	0.986303703240016	13.0715337970658	17.1053847620398	1.63098410928688e-18	1.52144245183449e-16	32.0297767448846	Up
LOC730740	0.893592102681641	12.752096975398	17.0983810916962	1.65195667179326e-18	1.53668989113676e-16	32.0168434306548	Up
LOC100132992	1.14486062015363	9.79581931989579	17.0788683278686	1.71185862511639e-18	1.58796405255559e-16	31.9807875736686	Up
CDC37	-0.672370338516718	12.7011058672072	-17.0456537787012	1.81899643153754e-18	1.68264770180864e-16	31.919336658366	Down
ZNF264	0.834431472943913	8.11387107021809	17.0069083619926	1.95270843061493e-18	1.79861618919304e-16	31.8475304590299	Up
SFRS11	0.90345698700772	7.82828831160499	17.0062140964504	1.95519420728925e-18	1.79861618919304e-16	31.8462425835412	Up
CCDC101	-0.691538278385675	8.32363938637613	-16.9931247926692	2.00267183137451e-18	1.83720245436785e-16	31.8219537290355	Down
LOC643779	0.767579430787691	7.61174224713777	16.9863015892687	2.02788814255436e-18	1.85521039465807e-16	31.8092864223253	Up
SBDS	1.71731598579387	9.28882412375022	16.9779782382269	2.05908988120983e-18	1.87858010618399e-16	31.7938285211562	Up
LOC641992	1.00560234038356	7.77276012414654	16.9643131451144	2.11138785107935e-18	1.92101586702724e-16	31.7684368114956	Up
HS.44690	2.29238641918682	8.140330836429	16.9310139553304	2.24460813422178e-18	2.03664457730522e-16	31.7064929605582	Up
NDUFS3	-0.544276635044273	11.3497526939023	-16.9271606190853	2.26057089795698e-18	2.04553948093334e-16	31.6993185641733	Down
LOC642678	0.895194362173977	7.80279675365896	16.9025517893467	2.36529810328032e-18	2.13448871499554e-16	31.6534691523853	Up
DNM1L	0.564698510759593	8.26424843472449	16.8436183132684	2.63680752864375e-18	2.37305531758076e-16	31.54344967673	Up
LOC286512	1.21058175875161	10.5280645851875	16.8386234146978	2.66124102157498e-18	2.38857170501307e-16	31.5341107669137	Up
LOC728244	0.828584420911111	13.424973820426	16.8207242243135	2.7507212886366e-18	2.46222919876908e-16	31.500626545141	Up
ZNF738	1.84759602510554	10.7759241043308	16.7957031154754	2.88100364253435e-18	2.57191532163772e-16	31.4537712735851	Up
RPL23AP13	0.732634626192511	7.66917713587251	16.7618782768948	3.06725413557756e-18	2.73084296483633e-16	31.3903407487701	Up
PRRC1	0.619019162458492	9.19912304071421	16.722216811244	3.30145401814511e-18	2.93149696493532e-16	31.3158341741842	Up
SLC38A1	1.26776518355732	9.43633460936635	16.7160043919723	3.33976593093551e-18	2.95760764801166e-16	31.3041509331767	Up
HS.555181	-0.839042387354804	7.5034545722249	-16.7045394644377	3.41167132582437e-18	3.01324981540696e-16	31.2825805567062	Down
BTBD15	0.749140756903222	8.03338788386261	16.6897715699713	3.50663757151847e-18	3.08891053348957e-16	31.2547784392238	Up
ELOVL5	0.88479358709929	9.69479500165135	16.6760680709009	3.59718343449259e-18	3.16028742529271e-16	31.2289625529063	Up
HS.252668	1.96086472421421	8.13498791786018	16.6503653828381	3.77353387543378e-18	3.30647193850344e-16	31.1804957479921	Up
MGC87895	0.762996681049829	12.0727057884418	16.6395601462219	3.85029421403937e-18	3.36485317247456e-16	31.1601027835357	Up
NDUFB11	-0.584923723837806	11.6315333637617	-16.6345398853791	3.88650101690227e-18	3.38758037454876e-16	31.1506243350069	Down
HS.240801	0.918061407240424	7.71178032000359	16.6038113525766	4.1158583054461e-18	3.57810310119266e-16	31.0925578573171	Up
COX4I1	-0.452360114810549	13.6808286265466	-16.5630599626198	4.44160568727622e-18	3.85120844043749e-16	31.0154192603725	Down
LOC647030	1.0750766771467	12.0187590656987	16.5412956122584	4.62629258054142e-18	4.00089974758333e-16	30.9741594120645	Up
TMSB4X	-0.50762940683975	13.6580196235933	-16.536247535975	4.67024294471748e-18	4.02841812860059e-16	30.9645833291569	Down
LOC643287	1.51990111340142	9.77263038539511	16.5183814212495	4.8292601658228e-18	4.15479017737848e-16	30.9306730330943	Up
LOC643308	1.03045656452997	7.87683718504569	16.508086886875	4.92339683643557e-18	4.22483425171031e-16	30.9111205220688	Up
NUDC	-0.59762049585362	11.3836923098491	-16.5055575712015	4.94681230535313e-18	4.23398685176474e-16	30.9063150843474	Down
LOC647691	0.739676851252615	7.45721792380206	16.5004768388297	4.99419347362242e-18	4.26355195541201e-16	30.8966604501436	Up
GALT	-0.700173921901519	8.58819484958368	-16.4729402603368	5.25920732670993e-18	4.47828246442846e-16	30.8442930839328	Down
CAPZA1	0.938800114595342	7.76836183773709	16.4580481169797	5.40849468857757e-18	4.59362404381004e-16	30.8159431541263	Up
PIK3AP1	1.25195769350907	9.25267912763512	16.4447470949799	5.54550339556005e-18	4.69797505773351e-16	30.790604998598	Up
SFRS12	0.585955194841577	7.72554430686617	16.4151957194195	5.86278143453991e-18	4.95412490228081e-16	30.7342520493725	Up
ETFB	-0.836836219745534	9.51640119335844	-16.39825720215	6.05297354876622e-18	5.10185783200451e-16	30.7019149088606	Down
MRPL37	-0.786192287389951	10.6393992432784	-16.3954744513777	6.08481908270498e-18	5.10588203396378e-16	30.6965998591883	Down
LOC646841	0.803807088320784	7.57624664104195	16.395153943895	6.08849795371633e-18	5.10588203396378e-16	30.6959876445124	Up
MRPL14	-0.682736586939853	9.82147870464845	-16.3869716857924	6.18319228810134e-18	5.16526281082419e-16	30.6803551628192	Down
ANXA2P1	1.58583343885832	9.42284292083032	16.3863529565688	6.19041404049513e-18	5.16526281082419e-16	30.6791728083328	Up
LOC728640	0.764284356882488	8.53399877491882	16.3202178695551	7.01442798964495e-18	5.83814884982754e-16	30.5525884895398	Up
LOC100133692	0.80695297139944	7.8896795177825	16.308028754744	7.17816875582842e-18	5.95949515530765e-16	30.5292139688018	Up
CYLD	1.05340334289964	8.49371143316793	16.2755311200135	7.6341437786256e-18	6.3222513901341e-16	30.4668272417712	Up
LOC389156	1.17724603937771	12.0421743286828	16.2701659796258	7.71223065524088e-18	6.37103153805707e-16	30.4565181647955	Up
HS.521338	-0.598768783789787	7.23662287611172	-16.2505891132411	8.00417446704293e-18	6.59566788443882e-16	30.4188786179825	Down
PTPLAD2	1.33863939272457	9.19760592756577	16.2492943009395	8.02387854290488e-18	6.59566788443882e-16	30.4163878818329	Up
LOC100128410	1.02425750440283	11.1406108483918	16.2412215690455	8.14785356135569e-18	6.68103873874225e-16	30.4008554278622	Up
HS.445391	0.661090332044837	7.39063912464631	16.2145496085044	8.57160319233582e-18	7.00229433683584e-16	30.3494935994997	Up
DHX37	-0.496566889299964	8.54380734314392	-16.2139238638136	8.58181154232945e-18	7.00229433683584e-16	30.3482878133515	Down
TAF9	0.614876338145255	7.69441604611744	16.2106947364904	8.63468971846208e-18	7.02019045186363e-16	30.3420648260747	Up
HS.41423	0.75438234963594	7.56721840054645	16.2100052604128	8.64602335153791e-18	7.02019045186363e-16	30.3407359813246	Up
ATP11B	0.609886243241982	8.32031660759351	16.1931286404334	8.92824856195194e-18	7.23166357302103e-16	30.3081953709667	Up
BAX	-0.539600811968557	8.87784013804848	-16.1810218308154	9.13651214736241e-18	7.38234627498195e-16	30.2848352261426	Down
HS.436134	-1.11461458224152	7.61229417383124	-16.1769199656254	9.20819721042693e-18	7.405642056914e-16	30.2769175424481	Down
NBPF10	1.1879721959405	9.89175472491606	16.1768204451003	9.2099435981375e-18	7.405642056914e-16	30.2767254219334	Up
PAPD5	1.51953116750018	9.58493700681771	16.1638669528749	9.44017468887364e-18	7.57243384644456e-16	30.2517112766113	Up
PDIA3P	0.96913530926819	9.27340846173981	16.0939513820376	1.07887653472112e-17	8.63335201001291e-16	30.1164268482374	Up
PLEKHB2	0.697342729940809	7.97768903978361	16.0906373893701	1.08573882307708e-17	8.66737994604969e-16	30.1100029456919	Up
SLK	0.770112839334778	8.99167892640835	16.0790778487798	1.11002738004597e-17	8.84002380430372e-16	30.0875876103107	Up
HS.547738	-1.07757326971149	7.66260292212828	-16.0606125533114	1.14998754608584e-17	9.13634842535038e-16	30.0517549966565	Down
FAM8A1	0.667327427392425	8.40892163423056	16.0564399125548	1.1592198921673e-17	9.18771680166682e-16	30.0436533611156	Up
RPL41	-0.437338900753268	13.6390680447535	-16.0248285920091	1.23167741187326e-17	9.73875599307123e-16	29.9822229906633	Down
PHB	-0.709665847400337	9.30146629277767	-15.9932876835291	1.30860716863586e-17	1.03224549793891e-15	29.9208349886065	Down
TMX4	1.00760667614477	9.1036657701632	15.9820943453824	1.33707778943594e-17	1.05220417794735e-15	29.899026691973	Up
HS.556255	-0.902383415253296	7.36284278005002	-15.9551329809749	1.408290740065e-17	1.10562475618956e-15	29.8464481446393	Down
NUBPL	1.60619122037539	9.81838230943304	15.9312602343391	1.47458815231371e-17	1.15494334788174e-15	29.7998350006659	Up
ATP5L	-0.593545548268876	12.2713236426736	-15.9227990740073	1.49884646804219e-17	1.17118099664031e-15	29.7833009557725	Down
LOC645231	0.761346633523594	7.53556690569781	15.910851557973	1.53379871873466e-17	1.19567891198261e-15	29.7599425328139	Up
SPTLC1	1.28782643654595	9.98738086301537	15.89021200793	1.59616029801349e-17	1.241379094537e-15	29.7195582595274	Up
HS.555126	-0.762386218479596	7.38908513327924	-15.873474997466	1.64863546958626e-17	1.27919475022173e-15	29.6867799081696	Down
SLC26A6	-0.670098384414388	8.3929864836	-15.8601917784071	1.69153860630879e-17	1.30942437242211e-15	29.6607464601945	Down
PPM2C	0.766358672154124	7.66171883853136	15.8547874826576	1.70931975148536e-17	1.32011161923436e-15	29.6501498689311	Up
LOC100127918	0.744111429968411	9.1831426301314	15.8491366553672	1.72811699468341e-17	1.33153218738843e-15	29.6390668852348	Up
REXO4	-0.798291913784126	9.46176419248547	-15.8330034743993	1.78295789627946e-17	1.37060761059131e-15	29.6074079409125	Down
ZC3H11B	0.697380094869451	9.30223074994686	15.8078513859724	1.87203935741627e-17	1.43576339539115e-15	29.5580007815467	Up
MAN1B1	-0.653959078875826	10.0045649248615	-15.7913609137458	1.93290795786765e-17	1.47903088416652e-15	29.5255748604586	Down
MORG1	-0.693230790152436	8.00166279147089	-15.7793334275819	1.97857939677437e-17	1.51049754453977e-15	29.5019081506684	Down
HS.550193	-1.07391683150377	7.60159434391868	-15.7714983889488	2.00892458625908e-17	1.53014625195132e-15	29.486483483083	Down
HS.560344	1.36463876458022	7.72562453472442	15.7537339908377	2.07950570280556e-17	1.58028157630366e-15	29.4514891232527	Up
ZNF654	0.450584952621048	7.42053805151426	15.7429062373181	2.12376807307653e-17	1.61023319494973e-15	29.4301443879105	Up
RABL2A	0.394161184947621	7.64214447951236	15.7291395913653	2.18144198982156e-17	1.65019378223199e-15	29.4029898202981	Up
UBA6	0.801709530420574	8.60053948498721	15.713673010878	2.2481558054531e-17	1.69679559416572e-15	29.3724602303518	Up
FAM32A	-0.794604022175809	10.8518804570387	-15.7034084108005	2.29358238701055e-17	1.72715595215948e-15	29.3521860488232	Down
HS.374832	-0.579168660633714	7.40891820181288	-15.6962869277091	2.32565072977234e-17	1.74734242273778e-15	29.3381139991126	Down
HS.4988	-0.99721364161433	7.74773592573739	-15.660364727101	2.49455739503201e-17	1.87001707746316e-15	29.2670565441615	Down
LOC648921	1.57238757754449	8.94286757029495	15.641270802551	2.58940402032782e-17	1.9367459034024e-15	29.2292358234494	Up
CYB5R1	-0.887059699176329	9.94290091730927	-15.6343050151144	2.62491892373626e-17	1.95889736041253e-15	29.2154293288162	Down
GSDMD	-0.791326266697968	11.0203429371819	-15.5861368317099	2.88456365090733e-17	2.14783574625519e-15	29.1198281120523	Down
HS.560357	-0.808791654891987	7.39926080153236	-15.5462324743006	3.11952961876551e-17	2.31759416352537e-15	29.0404562807128	Down
PCNXL3	0.624246909524849	8.32049302964218	15.540542434985	3.15459707869377e-17	2.33841549969512e-15	29.0291257615048	Up
ILVBL	-0.537464619855884	8.94502470326263	-15.5335590817733	3.1981879425091e-17	2.36544818224465e-15	29.0152155285215	Down
LOC220433	1.33741713777386	11.7723123403737	15.5231521916876	3.26429734129432e-17	2.40897889793429e-15	28.9944770060207	Up
ZBTB40	0.749369149755288	8.24781370850512	15.5145567350275	3.31995483707919e-17	2.44462040320538e-15	28.9773402122201	Up
HS.351542	0.692695747186378	7.5794432462924	15.5113397700319	3.34103466497881e-17	2.45469956170976e-15	28.9709246659302	Up
BAGE5	0.703577506837	7.49078911017785	15.5101078310809	3.34914347458831e-17	2.45522529023407e-15	28.9684675581008	Up
PABPC3	1.26227968621148	8.10495340581277	15.4652326693891	3.65868944122197e-17	2.6762426795934e-15	28.8788618008469	Up
LOC642076	0.52779167349638	7.77657541575384	15.448296107634	3.78300592715064e-17	2.7610954688955e-15	28.8449915282646	Up
PRPF40A	0.730395514802349	7.63745010877103	15.4353651245505	3.88082923100929e-17	2.82628197220586e-15	28.8191126266665	Up
NDUFS8	-0.648847392982171	11.7209069424935	-15.4247510767821	3.96305996606424e-17	2.8798524816855e-15	28.7978582510738	Down
HS.505398	0.932650479760116	7.63764926464954	15.4211181014992	3.99161426522613e-17	2.89426895488853e-15	28.790580739809	Up
EIF2C2	0.814971061614846	9.07564810598521	15.3892377188819	4.25140950647501e-17	3.07592719608995e-15	28.7266623436302	Up
LOC644250	1.86555304958875	9.75699823177383	15.3798203435886	4.33142068049953e-17	3.12700324736323e-15	28.7077617087565	Up
AZI1	-0.540249091959646	7.92521896768015	-15.3771945561002	4.35400360623185e-17	3.13648819434606e-15	28.7024901910388	Down
DNAJC8	-0.554412466455615	12.0216093972263	-15.3623837805087	4.48366174357382e-17	3.22289876282128e-15	28.6727433011994	Down
CAST	0.956251275735505	8.71355279552152	15.3531391392716	4.56659133130014e-17	3.27541968728178e-15	28.6541647105282	Up
LOC100129502	1.62559474645696	9.03965383738833	15.3372146493908	4.71314721391493e-17	3.37325228075218e-15	28.6221419135365	Up
LOC646900	0.842817460612839	8.240879686839	15.32174734266	4.86011152175131e-17	3.47095577474923e-15	28.5910142470202	Up
PSMB10	-0.70817231091232	13.3350322121851	-15.3062712239854	5.01186272194387e-17	3.57165126894923e-15	28.559844925706	Down
LOC641849	1.45191943398105	9.38001822522348	15.2979516222617	5.09543861983845e-17	3.62343514188897e-15	28.5430791245751	Up
LOC100130775	1.54988016690057	10.5364846477906	15.2294071599147	5.84074627505917e-17	4.13865931691801e-15	28.4046831534247	Up
TYSND1	-0.70253281128959	8.65336849989614	-15.2290512254273	5.84489511769263e-17	4.13865931691801e-15	28.4039632660257	Down
LOC730278	1.36830538423184	11.3313365531738	15.2127748291852	6.03787829232882e-17	4.26621064276485e-15	28.3710301823173	Up
TMEM154	1.06481520919758	9.85967131043989	15.1904931653816	6.31270303245185e-17	4.45092473470686e-15	28.3259029887242	Up
TBCA	-0.448337193022749	12.5245006215527	-15.1823525362071	6.41627897798256e-17	4.50908654202579e-15	28.3094032357865	Down
HS.363510	1.05814265567523	7.6272052708865	15.1818796302181	6.42234916552199e-17	4.50908654202579e-15	28.3084445254925	Up
PEX16	-0.522997259297846	9.55128831779479	-15.1721834234063	6.54811449766078e-17	4.58768637875141e-15	28.2887826748928	Down
LOC390876	0.535554032530782	7.50458772406612	15.1691270416858	6.58827837117572e-17	4.6061081353342e-15	28.2825830131148	Up
HS.552799	-0.808830105005917	7.55637618717254	-15.1543570750341	6.78595726630023e-17	4.73434569026396e-15	28.2526098405972	Down
LOC391532	1.03948390928031	9.23886325694117	15.1215315350732	7.24734581645646e-17	5.04564166076945e-15	28.1859168728241	Up
LOC646821	0.709561848194407	7.682863003991	15.1174906797495	7.30632363709281e-17	5.07606070427229e-15	28.177699359316	Up
EXOSC1	-0.545612883688741	9.73610763596514	-15.1131164728105	7.37072133787054e-17	5.11011033213659e-15	28.1688020732162	Down
FAM50A	-0.543154419163563	11.4768164879697	-15.1027146583867	7.5262043994725e-17	5.20703587296004e-15	28.1476366317627	Down
HS.542993	-1.29180041807124	7.68547629896262	-15.0965140707041	7.6204835079207e-17	5.25594379641114e-15	28.1350145531859	Down
HS.527669	0.945738386045272	7.53467946269832	15.0951006513293	7.64214318446641e-17	5.25594379641114e-15	28.1321368133162	Up
CPSF4	-0.469746194553675	9.63514434703559	-15.0949551751334	7.64437608379228e-17	5.25594379641114e-15	28.13184061041	Down
TSC22D2	0.929302537340407	8.85253809242021	15.0912928432059	7.70080961225252e-17	5.2838055044069e-15	28.1243830577267	Up
STK19	-0.560078583706735	9.2493764597634	-15.0837218428599	7.81882970174678e-17	5.35372197041874e-15	28.1089620204129	Down
LOC643870	1.14342250543745	8.59987583811586	15.0278467774335	8.74916441613089e-17	5.97841566039693e-15	27.994972171874	Up
NOD1	-0.801244596240421	7.90653367646415	-15.0205154186128	8.87938450211467e-17	6.05493798625721e-15	27.9799919616664	Down
LOC730746	0.808664233454581	7.76679657566607	15.0022483011865	9.21255389905015e-17	6.26925619740894e-15	27.9426427675761	Up
GNL3L	0.615679166872227	8.37999448059677	14.9810913875236	9.61448342689329e-17	6.52939427655827e-15	27.899342410845	Up
LOC442232	1.00885709423634	8.66572601797184	14.9733175497819	9.76664231468504e-17	6.6191923393546e-15	27.8834207355491	Up
PTBP1	-0.407107379607679	12.467055337372	-14.9717894263709	9.79684154088032e-17	6.62613667476771e-15	27.8802902424777	Down
WSB2	0.988666244514591	8.31701828771383	14.9542269638936	1.01508625688052e-16	6.85162591559862e-15	27.844294832343	Up
ZNF672	-0.741042087113378	9.26809834791121	-14.934846920002	1.05567655485747e-16	7.11114862277115e-15	27.804537438781	Down
TMEM205	-1.12592824477173	10.9238476475639	-14.9125705208931	1.1043933995239e-16	7.42425109408691e-15	27.7587906100612	Down
ANAPC11	-0.615212927225117	8.49867403453672	-14.8972501264208	1.13922943544927e-16	7.6429637013808e-15	27.7272990028784	Down
RPL32	-0.36904045711195	12.496308538325	-14.8930769525137	1.14891221599644e-16	7.6923842300455e-15	27.7187167082508	Down
LOC389101	-0.415390738680867	13.3916105230316	-14.878190932098	1.18414353254906e-16	7.91231842503453e-15	27.6880884041261	Down
LOC388654	0.863004811412381	13.4702560071193	14.8631673809361	1.22082340149555e-16	8.14102898398912e-15	27.6571539479148	Up
EIF2B5	-1.04128408846688	9.35167354481563	-14.8597454932947	1.22933942901531e-16	8.18138939843076e-15	27.6501048030496	Down
CHAF1A	-0.45740247622601	7.2450288059299	-14.8481879302313	1.25855521362964e-16	8.35907201788535e-15	27.6262870886304	Down
ABHD15	0.668024747202865	8.45189073357296	14.8456002922136	1.26519325628972e-16	8.38638779403698e-15	27.6209526173639	Up
CARHSP1	-0.885609124821186	10.2096447522571	-14.8315704092016	1.30181355650136e-16	8.59487617469362e-15	27.5920176545655	Down
DGUOK	-0.470722245121333	10.3898557319752	-14.8306852509173	1.30416006244544e-16	8.59487617469362e-15	27.5901914379216	Down
LOC648740	0.740789792559781	7.4565376177588	14.8305907897087	1.30441072963521e-16	8.59487617469362e-15	27.5899965452408	Up
PLEKHA1	0.8192010375277	9.62747054682256	14.8176976655373	1.33909193647657e-16	8.80592160761391e-15	27.5633867382714	Up
POTEE	0.983073800549952	7.82370661976372	14.796514727255	1.39813624231712e-16	9.17602894685956e-15	27.5196303794998	Up
UGCG	0.738954441895084	8.36681139979665	14.7911820896325	1.41341604634638e-16	9.25801449371141e-15	27.5086077272272	Up
MRPL27	-0.612117739275368	8.10649360885811	-14.7881922931559	1.42205755144308e-16	9.29628134367584e-15	27.5024264757573	Down
CECR5	-0.725100341482551	9.47211035784444	-14.76365575767	1.49505298307194e-16	9.75426611293438e-15	27.4516633579721	Down
ICT1	-0.646613873105367	9.02962806228314	-14.7595442328038	1.50765507227611e-16	9.81719946965043e-15	27.4431509882263	Down
LOC642250	-0.333385507527039	13.5084390210033	-14.7481277698479	1.54322090630033e-16	1.0029123889888e-14	27.4195054835801	Down
LOC728791	1.13010510057257	8.66561068127238	14.7281924723713	1.60740000083816e-16	1.04258098882489e-14	27.3781834234141	Up
LOC641727	0.818544932494142	8.14207076326245	14.7132952376289	1.65713988303357e-16	1.07274772662109e-14	27.3472772502423	Up
HDDC3	-0.780780380778884	9.0897200056334	-14.7012203613347	1.69861162784969e-16	1.09680309472521e-14	27.3222094131369	Down
LOC100130892	1.05494374355949	10.5284839500122	14.7005614183996	1.70090515758825e-16	1.09680309472521e-14	27.3208409878648	Up
LOC728732	1.14625936779681	9.61321455230968	14.6874351485835	1.74725961820166e-16	1.124510555443e-14	27.2935722371694	Up
LOC652685	-0.665171844496472	8.91093721528338	-14.6727472363901	1.8006656861142e-16	1.15664036305931e-14	27.2630379377248	Down
LEP	1.35760215310858	8.19698136785044	14.6442758109941	1.90900253384678e-16	1.22386226151579e-14	27.2037851216063	Up
GPS1	-0.498303360242415	9.72605511500997	-14.6371361181048	1.93720224369873e-16	1.23954815628114e-14	27.1889131427991	Down
FYTTD1	0.50646637481971	8.31922173427067	14.6149721855276	2.02749210422198e-16	1.29482664017515e-14	27.1427115778465	Up
NDUFB9	0.993565996196387	10.1631865649269	14.6113249083099	2.04275808453067e-16	1.30207203894778e-14	27.135103742768	Up
CXXC1	-0.759993254423395	10.8196377073827	-14.6050493575923	2.06930104948687e-16	1.31646395694271e-14	27.1220103324636	Down
BRMS1	-0.492637999022627	10.4853971490483	-14.600378074154	2.08928777463306e-16	1.32663781468048e-14	27.1122614016047	Down
PAF1	-0.670841836069803	9.22055509620308	-14.590481493016	2.13228745531976e-16	1.35135752106324e-14	27.0915997295247	Down
FAM107B	0.810173248925491	11.2017610907011	14.579686076787	2.18022731146092e-16	1.37910797688202e-14	27.0690497444078	Up
NARF	-0.618515331978331	9.79284657034182	-14.570730000728	2.22083625436943e-16	1.40212454698392e-14	27.0503325403189	Down
SHOC2	0.678195364767194	9.67294635577266	14.5549133971983	2.29445485188615e-16	1.44392567585897e-14	27.0172569322121	Up
NAT5	-0.466409461276149	10.5820835892529	-14.5546416352558	2.29574138593013e-16	1.44392567585897e-14	27.0166883941789	Down
HS.259679	-0.440897739973079	7.17633412410252	-14.5381467450551	2.37522869110111e-16	1.49109583370088e-14	26.982165747314	Down
INPPL1	-0.805330594501351	9.85802339789467	-14.5321334054955	2.40490276871355e-16	1.50687577445676e-14	26.9695730983089	Down
ASXL2	0.95593224161387	9.53270342617746	14.5265771001742	2.43265900524857e-16	1.52139685320715e-14	26.9579341345152	Up
LOC285176	-0.368012320722025	13.6349326669948	-14.5163156054337	2.48478545314332e-16	1.55107594198189e-14	26.9364304791876	Down
LOC285741	0.966565808062278	11.5389637614039	14.5052394145826	2.54233562515175e-16	1.5840229601438e-14	26.9132070628254	Up
HS.440088	-0.836154174007455	7.82899455336673	-14.4883954832463	2.63248309107312e-16	1.63711855751774e-14	26.8778655260182	Down
LOC137107	0.893327574112552	7.78561567380394	14.4679347603091	2.74640638869464e-16	1.70477401424599e-14	26.8348948375994	Up
LOC728481	0.618400592413353	13.97490274665	14.4446257723875	2.88236025428389e-16	1.78582652396481e-14	26.7858881601871	Up
NBPF20	1.27185593698868	11.1548504355764	14.4411313750123	2.90332820838875e-16	1.79546790451363e-14	26.7785362795976	Up
SPOPL	0.761574408538979	7.91132691054137	14.4259275940875	2.99639203176244e-16	1.84957589187359e-14	26.7465338349814	Up
LOC100131905	0.587426432374025	13.3666755944566	14.3878112827558	3.24337447296625e-16	1.99831582324186e-14	26.6661944731402	Up
LOC100131718	1.84616978797487	9.32834390280367	14.3623259964793	3.42005615524171e-16	2.10327120110041e-14	26.6123915055487	Up
LOC727848	0.497852582463787	7.48414252626173	14.3341599914951	3.62682629193729e-16	2.22630821310435e-14	26.5528483061229	Up
HMGB1	0.991308424445205	8.56221742328052	14.3294518881901	3.66261823563068e-16	2.24413079311917e-14	26.5428870379666	Up
USE1	-0.703514985879225	7.83336007962204	-14.3220679899433	3.71948220948312e-16	2.27477504041851e-14	26.5272596118151	Down
FYB	0.595371318264497	10.8671724416613	14.3103645803884	3.81146972526273e-16	2.32674812695312e-14	26.5024782998934	Up
NAT13	0.932875331028826	8.0464244684251	14.3058102147293	3.84789331422857e-16	2.34467319398563e-14	26.4928307109107	Up
LOC100131387	0.491735771212703	13.7260926521677	14.2984280775589	3.90769089953918e-16	2.37674921397063e-14	26.4771882723016	Up
COX5B	-0.528614866012723	12.6567274293241	-14.2876018644147	3.99711268742776e-16	2.42669314875299e-14	26.4542373854515	Down
HS.558911	-0.878086590049348	7.43957628021417	-14.2780172614041	4.07802721959227e-16	2.47129937838394e-14	26.4339081113497	Down
MRPS11	-0.739477349857841	9.50716440463419	-14.2724279536504	4.12598530435753e-16	2.49318344004097e-14	26.4220484320637	Down
POLR3C	-0.505943287522217	9.96467941224163	-14.2720609532605	4.12915442206188e-16	2.49318344004097e-14	26.4212695941628	Down
HS.555260	-0.622500863960759	7.30738066362065	-14.2399491551054	4.41632470242736e-16	2.66173733290218e-14	26.3530666396402	Down
DEDD2	-0.535506202667872	11.812610800008	-14.2347708682317	4.46451337062622e-16	2.68590624139721e-14	26.3420579479352	Down
LOC646688	0.732695877797183	12.9384960582969	14.2114802567372	4.68800185734184e-16	2.81525956022541e-14	26.2925078544827	Up
LIX1L	-0.548803967081208	8.35794476304267	-14.2100221812746	4.70236842129599e-16	2.81690801101037e-14	26.2894038914102	Down
EP300	1.07188913984001	8.44182847620735	14.2094810604306	4.70771160261e-16	2.81690801101037e-14	26.2882518903931	Up
VAMP8	-0.830640074102993	12.450393542755	-14.2006329865844	4.79596735272218e-16	2.86455539238401e-14	26.2694105875969	Down
COPS6	-0.597236532350204	9.16490297204022	-14.1948930503913	4.85412512133484e-16	2.89408691480087e-14	26.2571832976095	Down
QARS	-0.469284684426178	12.565768721325	-14.188961670736	4.91498162653101e-16	2.92511872464997e-14	26.24454444456	Down
LOC728820	0.900042566223852	12.0469175242526	14.1819290905159	4.98814995545382e-16	2.96335370072748e-14	26.2295541657387	Up
PSMC3	-0.695029278006332	10.1946040656488	-14.1556224955439	5.27188379735966e-16	3.12632123261637e-14	26.1734328669175	Down
EDF1	-0.459878044399456	11.9120691816193	-14.1265631521855	5.60458351916082e-16	3.31297491510961e-14	26.1113516401451	Down
LOC441550	1.27729652753114	8.31141538104725	14.1263934538419	5.60658828116354e-16	3.31297491510961e-14	26.1109888337409	Up
HS.254006	-0.785591367717219	7.99718982203181	-14.1237536208549	5.63786915052508e-16	3.32554168063565e-14	26.1053446020199	Down
ZNF91	1.41200723805813	9.30047095338933	14.1080021335445	5.828268378582e-16	3.43175469121152e-14	26.0716505541272	Up
TXNL1	0.83209098850495	7.95803309185348	14.0956610571356	5.98203556549631e-16	3.51606051494809e-14	26.0452328458216	Up
COG2	-0.798413310556874	9.40010140500833	-14.0897347154178	6.05734674691059e-16	3.55403583247621e-14	26.0325408266916	Down
LOC730990	1.39382695070981	8.53353255795823	14.0788953574274	6.19761340760385e-16	3.62992140481686e-14	26.0093170440583	Up
LOC653658	0.772312129608561	13.1804368316835	14.0490582078627	6.60115225226555e-16	3.85946593565998e-14	25.9453234328458	Up
TGFBRAP1	0.760029119942866	8.20956205617128	14.0310873297336	6.85708947020968e-16	4.00205771908951e-14	25.9067331943332	Up
EIF1AX	0.881954275463523	7.85140732335781	14.0298197769855	6.87552086107462e-16	4.00577495220048e-14	25.9040099470034	Up
LOC341965	0.61552982923324	7.93854316224153	14.0276397576884	6.90733908766558e-16	4.01726486448838e-14	25.8993259183869	Up
ECH1	-0.678940825814149	11.0735881214584	-14.0219335918693	6.99133848687911e-16	4.05900978690154e-14	25.8870630836159	Down
HS.21177	-0.432349778755693	7.22993449678353	-14.0167492405329	7.06856304875785e-16	4.09668255298777e-14	25.8759185612287	Down
CHCHD5	-0.51282703124389	9.27724562373606	-14.0142441915307	7.10618992925164e-16	4.11131465784874e-14	25.8705325360316	Down
TCF25	-0.638330893433063	11.4192557767393	-14.0130357559406	7.12441439820481e-16	4.1146900478258e-14	25.8679340716261	Down
STK11IP	-0.564118699676401	8.45281534503907	-14.009393293314	7.17963657371913e-16	4.13938456556664e-14	25.8601008200742	Down
RPP21	-0.664964374400948	11.354619853424	-14.0002167620038	7.32071008530037e-16	4.21340487387764e-14	25.840359897184	Down
NDST2	-0.657881587897832	9.16372785107272	-13.9993831049296	7.33366596180404e-16	4.21355904715485e-14	25.8385660428407	Down
FGFR1OP2	0.7739802399825	8.8496700031046	13.9911830126383	7.46236172838696e-16	4.28009621136447e-14	25.8209171072586	Up
FIBP	-0.700640225195628	9.52819802420525	-13.9847158123316	7.56549025432375e-16	4.32450597934195e-14	25.8069926420095	Down
SNX6	-0.510652320814437	8.5359173695728	-13.9846943770856	7.56583448462066e-16	4.32450597934195e-14	25.806946482355	Down
RPL7	1.11854255630386	11.4313575954876	13.983529366459	7.58456762225154e-16	4.32776471077924e-14	25.8044376184378	Up
LOC645018	0.93332719233371	8.5562221308479	13.9663013858203	7.8672006266323e-16	4.48133560222696e-14	25.7673195513148	Up
HS.283188	0.69493312747592	7.43725962971617	13.9516485546736	8.11606399415964e-16	4.61517755448711e-14	25.7357240144713	Up
PSMB4	-0.389225819607195	11.5655359375487	-13.9335932180587	8.43383637062987e-16	4.7876798637991e-14	25.6967592301208	Down
GPR65	1.01705967072614	9.30464992553927	13.9264714231466	8.56265712015728e-16	4.85251331575602e-14	25.6813799777021	Up
ATOX1	-0.908324395946239	9.80563123009676	-13.9201829320815	8.67807911616148e-16	4.90954564512107e-14	25.6677955643437	Down
CLIP1	0.559575156242549	8.82740924676435	13.9057010967701	8.9499827417273e-16	5.05476151139493e-14	25.6364952739714	Up
VARS2	-0.823961578107624	8.79410299922591	-13.8898430780033	9.25774717823923e-16	5.21970332838958e-14	25.6021940050452	Down
IL17RD	1.39643317758553	8.69466396724947	13.887176987023	9.31054361689544e-16	5.24057360972001e-14	25.5964244582727	Up
LOC728693	-0.416771644942416	13.3394103830191	-13.8624482156132	9.81518182595914e-16	5.51526858305037e-14	25.5428727584702	Down
SNRPD2	-0.550036447400159	12.6931866005532	-13.854006079416	9.99380115356547e-16	5.60615105589114e-14	25.5245752832379	Down
TMEM106A	1.72554772560466	8.88569231108642	13.8455396485515	1.01762781125545e-15	5.69888734974406e-14	25.5062172197565	Up
RTBDN	-0.441915625537143	7.38361103081685	-13.8273236833629	1.05805410557296e-15	5.91530619393473e-14	25.4666919416066	Down
LOC100134291	1.00855580148444	8.45357529944092	13.8137276154257	1.08929633453912e-15	6.07973814684196e-14	25.4371669810185	Up
LOC727970	0.505852263973314	7.60468565890766	13.8072386269608	1.10453867852524e-15	6.15446727770884e-14	25.4230683781292	Up
LOC648659	1.01593995339685	8.04961650233109	13.7985483054398	1.12529454211691e-15	6.25961582062988e-14	25.4041796140456	Up
DCTPP1	-0.789719833069366	9.97660173341893	-13.7977574108495	1.12720321949773e-15	6.25974777864549e-14	25.4024601558133	Down
NENF	-0.748207925219011	10.8890756242757	-13.7966846452656	1.12979743788773e-15	6.26367998577857e-14	25.4001277798156	Down
FAM73A	1.3014460711698	8.70055775628518	13.7871870167626	1.15303340129054e-15	6.3818477039096e-14	25.3794727246594	Up
ARL2	-0.861863523719359	10.1383724633655	-13.7725490676822	1.18980735332058e-15	6.57442801937154e-14	25.3476190442064	Down
LOC100128062	1.71398109141075	10.7303683558121	13.7705805780213	1.19484344274295e-15	6.591288353829e-14	25.3433335878664	Up
LOC729646	0.988933720628027	9.94857792047769	13.7662315974041	1.20604717036448e-15	6.64205978119969e-14	25.3338642060526	Up
HS.539915	0.727922777705145	7.42359651780455	13.7397941123949	1.27650804132892e-15	7.01846946100862e-14	25.2762543785283	Up
HS.244777	0.681286275084999	7.47284902237896	13.7328763974462	1.29563134443276e-15	7.11183823425907e-14	25.2611671334654	Up
LOC651453	1.08470065304904	8.58448747730381	13.7183351870826	1.33679097025057e-15	7.31466708140497e-14	25.2294359326573	Up
FAM162A	0.533513035321135	7.6696897178868	13.7182667420607	1.33698784016767e-15	7.31466708140497e-14	25.2292865189956	Up
LOC100132585	2.05576669675505	9.89333215585634	13.6906764181067	1.41881448661016e-15	7.74957406017053e-14	25.1690148814767	Up
HS.46839	-0.515337791133325	7.29646906503543	-13.6552594003298	1.53142315143201e-15	8.35090828175793e-14	25.0915206452875	Down
UBN1	-0.478811480526693	9.59662205911784	-13.6472139632137	1.55825473129837e-15	8.4832920281455e-14	25.0738971982526	Down
SPSB3	-0.833448750691703	11.4504690815161	-13.622636772796	1.64323889438415e-15	8.93131267489415e-14	25.0200160584931	Down
HS.211743	-0.726974410747269	7.67095916998625	-13.6137758051056	1.67502991824649e-15	9.08922688807967e-14	25.000573289074	Down
ATP5G2	-0.413992585534259	11.4635171480608	-13.603814594848	1.71152096209634e-15	9.27208803103707e-14	24.9787058069788	Down
TOMM34	-0.68025042457498	9.23346434893116	-13.5825497714005	1.79216823640191e-15	9.6931783326826e-14	24.9319864961141	Down
SEC22A	-0.588636788424472	8.46241856924855	-13.5761744218795	1.81709701286624e-15	9.81202840654875e-14	24.9179697669707	Down
MORF4L1	0.488564906892959	10.5635861574885	13.5690462870072	1.84538994585887e-15	9.94862901169275e-14	24.9022925447596	Up
HS.550126	0.792305744055703	7.52620266378448	13.5648273754035	1.86234763528547e-15	1.00237767617821e-13	24.8930110029308	Up
SLC25A3	-0.464427559246057	11.6470139794433	-13.5621127781479	1.87334306364045e-15	1.006664236253e-13	24.887037866907	Down
RPL5	0.511155020191259	13.3886589894572	13.5592727660107	1.88491761975447e-15	1.0112476451442e-13	24.8807878797542	Up
DMC1	1.82822404441863	10.6935861871098	13.5423247555541	1.95552811820351e-15	1.04743763350678e-13	24.8434716027264	Up
HS.539928	-0.573600326318911	7.60288604240721	-13.5287542666826	2.01401529562815e-15	1.07702792194067e-13	24.8135685574706	Down
ACTN4	0.769253984541723	9.64494971841125	13.5130829627616	2.08378945188277e-15	1.11254925896423e-13	24.7790103476643	Up
EIF2AK2	0.983897081628043	9.46545993401379	13.5098272656832	2.09859266141261e-15	1.11865431288686e-13	24.7718274242835	Up
DTWD2	1.54288990784396	9.06572624850189	13.4728100418994	2.27467329860448e-15	1.21057092264994e-13	24.6900731333747	Up
UBE2H	0.956998333275646	8.17989510763222	13.4611814973272	2.33305344292085e-15	1.23965394857534e-13	24.6643588174578	Up
SNORD36A	0.603070490204101	7.73364010285126	13.446302678826	2.40999454130158e-15	1.27849055466588e-13	24.6314347100858	Up
LOC100131205	0.861309890275476	12.5996219347532	13.4430103411945	2.42736788197445e-15	1.2856532694177e-13	24.6241459640098	Up
RPS19BP1	-0.599954658781378	9.10228702618862	-13.4349719520286	2.4703262282206e-15	1.30632267058882e-13	24.6063449795939	Down
LOC400986	0.660994263585122	7.60897871362872	13.4305894740292	2.49407379479679e-15	1.316783730547e-13	24.5966368972221	Up
LAPTM4A	0.758192181669147	9.14531509655278	13.4215796874811	2.54363227108218e-15	1.34081720778362e-13	24.5766715074049	Up
YRDC	0.764293213712021	10.6553650840062	13.4204749531894	2.54977785598155e-15	1.34192666908544e-13	24.5742228157497	Up
LOC642989	1.26336315561269	12.1146331869854	13.4177440621595	2.56503496954823e-15	1.34782035290708e-13	24.5681690796709	Up
LOC100129211	1.74238892445775	9.59243200774464	13.3968168683926	2.68509761355093e-15	1.40867940992753e-13	24.5217502240481	Up
LOC645968	1.32213543265136	9.67981945359054	13.3901824617338	2.72434907743854e-15	1.42701748442676e-13	24.5070239305147	Up
MTDH	0.740538772917973	10.1075819409423	13.369756030883	2.84892667860996e-15	1.48992135543241e-13	24.4616521015554	Up
SF1	0.811670977990139	8.01574688826884	13.3577968947086	2.92455456911229e-15	1.52706812398821e-13	24.4350659438546	Up
HS.449276	-0.690063921325231	7.35885329313864	-13.3555437649704	2.93903147926563e-15	1.5322181537666e-13	24.4300552157785	Down
SP3	0.532295733770299	8.16941008456635	13.3509474625284	2.96879167814949e-15	1.54530725454023e-13	24.4198317109001	Up
LOC648622	0.520395658383374	13.6547486003928	13.341212119954	3.03284881330913e-15	1.57617959688862e-13	24.398169504642	Up
RPS6P1	0.664289977732323	12.3455539785089	13.3367324761831	3.06279769645085e-15	1.58905731763691e-13	24.3881981568038	Up
HS.37648	-0.650092906390791	7.38226041843096	-13.3357479726396	3.06942011050762e-15	1.58905731763691e-13	24.3860064181368	Down
DNAJC10	0.603858851039888	8.96214028165493	13.3353675670986	3.07198288994819e-15	1.58905731763691e-13	24.3851595153089	Up
HS.527657	-0.630651633258903	7.40890139362407	-13.2785263383615	3.48062919234736e-15	1.79763942221872e-13	24.2584263219157	Down
CCDC127	-0.634158418803637	7.60334724857188	-13.2753304890806	3.50519345586048e-15	1.80751505397004e-13	24.2512898308939	Down
TMEM127	-0.667590937943066	8.30627849141074	-13.2721152726411	3.53008562848208e-15	1.81752889358545e-13	24.2441089059064	Down
MEX3C	0.997994988072206	9.18639475191236	13.2308971311253	3.86570144958268e-15	1.98724581175218e-13	24.1519460384189	Up
PECR	-0.514325558785399	8.18429440499043	-13.2301816919396	3.8718067746996e-15	1.98730805534774e-13	24.1503446022545	Down
THYN1	-0.466608990008951	9.16717664995298	-13.2217832094075	3.94421884536631e-15	2.02126848513212e-13	24.1315410553251	Down
TMEM141	-0.833523598639867	9.40953779068659	-13.2211030220042	3.95014377683984e-15	2.02126848513212e-13	24.1300178123329	Down
HS.483906	-0.860795338549715	7.83714243343494	-13.2114910756929	4.03485133429426e-15	2.06143658400889e-13	24.1084866640343	Down
NSMCE2	-0.673819835964684	8.66697847708681	-13.2082517444834	4.06381561371485e-15	2.07304535661838e-13	24.1012280263665	Down
CNOT7	0.484879040378592	9.33780943558931	13.204434999245	4.09821599108476e-15	2.08661624475657e-13	24.0926739729971	Up
HS.538962	-0.848932363013565	7.52971783954496	-13.2039084237535	4.10298535886669e-15	2.08661624475657e-13	24.0914936847957	Down
SSTR2	1.22681082583136	8.32322429734773	13.1954557672973	4.18032593888021e-15	2.12269792208369e-13	24.0725431613548	Up
SACM1L	0.839056205762296	8.79466483163468	13.1941316454832	4.19257592124374e-15	2.12566799646692e-13	24.0695737837396	Up
RASA2	0.806960334416633	7.74939269591035	13.1917836535029	4.21438853038086e-15	2.13346994977772e-13	24.064307851951	Up
CUTL1	0.824000057064149	9.09325349277699	13.1899740368536	4.23127889810587e-15	2.1387601358782e-13	24.0602489199851	Up
LOC100133328	-0.68934714340812	9.20784755743989	-13.1874901219721	4.25457580181248e-15	2.14602270327352e-13	24.0546769343197	Down
DERPC	-0.518344785271242	7.4387271018347	-13.1870655146873	4.25857135552787e-15	2.14602270327352e-13	24.0537243722133	Down
BIN2	0.688419231799472	7.79371715218894	13.179869376441	4.32687400711968e-15	2.17713877124905e-13	24.0375774138302	Up
KIAA1731	0.589569167096668	8.17393951685319	13.1755554611894	4.36835624210528e-15	2.19468596738388e-13	24.0278948186891	Up
ZNF641	0.77721587354418	7.90101710793867	13.174700428679	4.37662636259123e-15	2.19551940899233e-13	24.0259754398728	Up
LOC100129982	0.860003158675473	8.04614757036534	13.1669169592297	4.45265100459252e-15	2.23028789157637e-13	24.008499196814	Up
ZBTB44	0.83550393258203	8.37717499723205	13.1655367250414	4.46627278353576e-15	2.23374176006685e-13	24.005399420928	Up
POLR2G	-0.390216549311808	11.7893095964888	-13.1593543661034	4.52781281896389e-15	2.26111482563868e-13	23.9915121641624	Down
MFSD11	0.894763442783622	9.30149423760953	13.1541050829832	4.58074570384703e-15	2.28165371879068e-13	23.9797173708627	Up
LOC100133772	1.37801591629735	11.9007264829953	13.1539141927183	4.58268249701402e-15	2.28165371879068e-13	23.9792883928088	Up
LOC732360	0.604282378454366	7.88155931842373	13.1496327795252	4.62634302143601e-15	2.29994349399504e-13	23.9696658787854	Up
ADI1	0.691940273934057	7.56625533598337	13.1434024839208	4.69063927778732e-15	2.32842211922331e-13	23.9556594358085	Up
LOC401676	0.922818518802408	9.3035279737798	13.1413107516891	4.7124302429196e-15	2.33224754564584e-13	23.9509559639257	Up
SUMO1P3	0.636041923326646	8.74573817070764	13.1409900082896	4.71578078772308e-15	2.33224754564584e-13	23.9502346949909	Up
LOC728774	0.556527914177695	7.34785436845081	13.1406424241454	4.71941446798761e-15	2.33224754564584e-13	23.9494530546842	Up
HS.99472	0.893564691638741	8.11808018607752	13.1328213978942	4.80193814141844e-15	2.36950317590438e-13	23.9318615785415	Up
LOC648099	0.655038689772248	8.36681193297949	13.1271829188841	4.86234737062929e-15	2.39538727254707e-13	23.9191748000298	Up
NLRP8	1.84301805987535	9.7512375748287	13.1265830394156	4.86881992522892e-15	2.39538727254707e-13	23.917824832546	Up
CEP27	1.15526949713327	9.12923151642353	13.1028176471004	5.1324645842108e-15	2.52136118900971e-13	23.8643095963101	Up
AKR7A2	-0.455974805564035	10.9321244360511	-13.0858152020972	5.33001054739736e-15	2.61453944266645e-13	23.825982945133	Down
LOC255167	1.69098979225829	10.0363951355981	13.0711182748953	5.5070323065702e-15	2.69738990957065e-13	23.7928262311324	Up
LOC389765	1.75448956053937	8.72055224973467	13.066545260192	5.56333172750248e-15	2.72095262648939e-13	23.7825042364702	Up
JMJD1A	1.0029201531177	8.79608817381736	13.0653798980612	5.57777269111676e-15	2.72400372498966e-13	23.77987344582	Up
BTF3	-0.376011177894345	13.0073115710108	-13.0454688495449	5.83051995650484e-15	2.84159718970028e-13	23.7349000238845	Down
LOC100128098	1.79267215516084	9.17041578126711	13.0450719993864	5.83567491756931e-15	2.84159718970028e-13	23.7340031814826	Up
TARBP2	-0.44625181778586	7.99495376319669	-13.0367750147535	5.94452464832348e-15	2.89036191868484e-13	23.7152485994211	Down
LGALS3	1.34197877530282	8.89949230646954	13.0354811084107	5.96168594356181e-15	2.89446825292024e-13	23.7123231167068	Up
ALKBH4	-0.468641825812372	7.47031363263435	-13.0154850657684	6.2334363788911e-15	3.02198815630065e-13	23.6670878009627	Down
HPCAL1	-0.672286398345002	10.0803960688166	-13.0082601558725	6.33471332062514e-15	3.06661070939709e-13	23.6507320150657	Down
HS.539356	0.648305783913631	7.42886186679469	13.0029013200284	6.41091833087678e-15	3.0989837969445e-13	23.6385967115964	Up
LOC653631	0.625583185216229	7.92482057040971	12.9804531835171	6.74047412057034e-15	3.25355239927355e-13	23.5877254425965	Up
ZNF644	0.555466050639096	7.84940092076734	12.9780395860702	6.77692455977834e-15	3.26639895073554e-13	23.5822523080019	Up
HS.452445	-0.921029102972084	7.51769515374287	-12.9388963488478	7.39705347309659e-15	3.56012679402992e-13	23.4933947019057	Down
SRPK2	0.61862036112554	7.68089088655887	12.9363659288384	7.43908637824294e-15	3.57517539124558e-13	23.4876442988862	Up
EEF1B2	-0.498884699383819	12.5813765470815	-12.9350795009444	7.46054888964282e-15	3.58030878722758e-13	23.4847205910215	Down
LOC100132395	1.46904382420309	8.54463120988912	12.9293345424473	7.55717252995347e-15	3.62144505840151e-13	23.4716614570098	Up
LOC440927	0.631853446486213	13.5940567347059	12.9233845398339	7.65859494127358e-15	3.66475906923277e-13	23.4581321371475	Up
HS.397465	-0.844203366191771	7.70937594839386	-12.9173660153706	7.76260248858832e-15	3.70918368407956e-13	23.4444427740873	Down
ISCA1	0.684235889583303	8.79217953560314	12.913724141457	7.82623920935375e-15	3.73421807332513e-13	23.4361571236909	Up
LOC392501	0.554430150650852	7.60258102980999	12.898343822264	8.10093077323681e-15	3.85973902508495e-13	23.4011480438376	Up
LOC642975	0.693538909131643	11.1209208548398	12.8932951566409	8.19323407101796e-15	3.89812478888876e-13	23.3896500678326	Up
FAM39E	-0.758601313504158	12.3039982993772	-12.8872631802902	8.30492702199232e-15	3.94561261049131e-13	23.3759087342048	Down
UBL5	-0.427560899876606	10.5854474843719	-12.8820870728119	8.40201334785848e-15	3.98603516098618e-13	23.3641137207872	Down
LOC645691	1.1711209112144	9.16016000189786	12.8693428810468	8.64603066804392e-15	4.09594910777561e-13	23.3350595309987	Up
LOC648852	1.56435888461256	8.78783075813867	12.8580802245824	8.86771192306719e-15	4.19498355061451e-13	23.3093669926886	Up
LOC652608	0.61069106025148	7.53112808484467	12.8419220500954	9.19595069317041e-15	4.34407292417491e-13	23.2724805675682	Up
LOC390557	-0.635176238758906	11.8789361957323	-12.8384096061423	9.26893234234856e-15	4.37232917836724e-13	23.2644581605069	Down
NDUFA2	-0.492486730834396	11.7045181797473	-12.8099958131351	9.88153400860974e-15	4.65441378540108e-13	23.1995075368823	Down
LOC100130516	1.7883224113072	10.101281479664	12.8093936089876	9.89495658554357e-15	4.65441378540108e-13	23.1981299343903	Up
FKBP3	0.569804009987978	8.62086857805378	12.8018047531423	1.00657124504034e-14	4.72471625050749e-13	23.1807659835055	Up
SSU72	-0.603537734627924	11.8536695689968	-12.801489573219	1.00728691178876e-14	4.72471625050749e-13	23.1800446773654	Down
ATF1	0.463429723312741	7.6664410484903	12.7976641460933	1.0160147711204e-14	4.75893293852432e-13	23.1712890441741	Up
LOC100134364	-1.45541568166799	9.78824807107452	-12.7950974171177	1.02191419176353e-14	4.77982371750352e-13	23.1654133458543	Down
AKIRIN1	0.586727760422555	8.6235068037921	12.7857185283725	1.04377039140707e-14	4.87518578456224e-13	23.1439367649237	Up
LOC401717	0.629869404569412	7.54346507936734	12.7843164373698	1.04707861501607e-14	4.8837687817512e-13	23.1407252411014	Up
LOC442454	0.69732191890972	12.507554805606	12.7720434587847	1.07649842857934e-14	5.01394618719371e-13	23.1126037295266	Up
LASS2	0.513312875647466	9.8587392160304	12.7691777457767	1.08348882559169e-14	5.03943703208326e-13	23.1060348459532	Up
PSMA1	-0.414150597321956	10.4962476754054	-12.7674401099074	1.08775007476277e-14	5.05218073185968e-13	23.102051303996	Down
PPP2R5E	0.581865869839132	10.1853942413109	12.7657187031332	1.09198842903308e-14	5.06478264521781e-13	23.0981046139558	Up
GNB4	0.728958704084926	7.55907198890087	12.7648128184001	1.09422562917454e-14	5.06808074187688e-13	23.0960275398541	Up
ZBTB2	0.598705987777984	7.65456069395019	12.7536670946236	1.12213827029694e-14	5.19012393012413e-13	23.0704638917556	Up
LOC643534	0.366121425270899	7.39295038521967	12.7459222340596	1.14196196529349e-14	5.27446660715318e-13	23.0526917178381	Up
LOC100132394	-1.82067691888352	10.2465291587123	-12.7395581775227	1.15851928219334e-14	5.34350928366091e-13	23.0380827469315	Down
PIGQ	-0.757569891353552	8.95960850618718	-12.7322900044461	1.17772949791347e-14	5.41783907187104e-13	23.0213924467485	Down
LOC100133516	1.63252840543629	9.90929249067804	12.7322269769748	1.17789750064467e-14	5.41783907187104e-13	23.0212476858707	Up
SIL1	-0.748636378728435	8.58487225247612	-12.7315877799228	1.17960269639263e-14	5.41817786231023e-13	23.0197795576569	Down
TMEM93	-0.459547759093586	9.72728971571057	-12.7285132809954	1.18783993304244e-14	5.44847739453128e-13	23.0127172711917	Down
RAB33B	0.577283826100605	7.63874269266575	12.7129607294039	1.23041919420712e-14	5.63599876143782e-13	22.9769750019215	Up
LOC100131785	-0.657075055477158	10.3207550102662	-12.697321975744	1.27480996845888e-14	5.83128984057174e-13	22.9410055842762	Down
POLR3B	-0.499064452324097	7.84048896730117	-12.6886364547517	1.30016808370199e-14	5.93910342388712e-13	22.9210161399965	Down
HS.561130	-0.613912049197941	7.51822793660145	-12.685664205546	1.30896381755649e-14	5.96797805233223e-13	22.914173539412	Down
HS.535372	0.695748138666759	7.38165467014539	12.685287339475	1.31008341116872e-14	5.96797805233223e-13	22.9133058572246	Up
UCRC	-0.468693908783958	8.76488395938319	-12.6803818230717	1.32474638937125e-14	6.02650723899037e-13	22.902010036417	Down
ECHS1	-0.648458334082708	10.1414371422597	-12.6767409539708	1.33573767718794e-14	6.0681959674055e-13	22.8936244341017	Down
HSPC111	-0.666159565795948	8.03158710843766	-12.6722607894545	1.34939079358349e-14	6.12184683935985e-13	22.883303606762	Down
HS.245405	-0.502761174886665	7.37880256208957	-12.6651401145945	1.37138514890221e-14	6.2131418021683e-13	22.866894981043	Down
SLC25A36	0.864124216314439	8.16474251337432	12.6637173797158	1.3758234619618e-14	6.22475767687868e-13	22.8636157566288	Up
LOC644739	0.468323980887221	8.01025305304298	12.663109524417	1.3777241823255e-14	6.2248765130405e-13	22.8622146531525	Up
ERP29	-0.371022059443455	12.2913512366048	-12.660939497736	1.38453163733816e-14	6.24713466635366e-13	22.8572123923792	Down
DPAGT1	-0.672287436635075	8.92223788828278	-12.6553800164528	1.40212934609517e-14	6.3179529788975e-13	22.8443943269199	Down
NEDD8	-0.376386130636209	12.156209417648	-12.6527686707636	1.4104739711106e-14	6.34694174886341e-13	22.838372274907	Down
CBY1	-0.401636076404326	7.21077931914041	-12.6514838911724	1.41459814398972e-14	6.356886300914e-13	22.8354091320042	Down
LOC100130750	0.409887590717366	7.43391593793395	12.6342051395596	1.4712770644283e-14	6.5959368203089e-13	22.7955392272861	Up
NMRAL1	-0.991967459355726	10.1503222250847	-12.6340589333109	1.47176644399075e-14	6.5959368203089e-13	22.795201710943	Down
ANKRA2	0.535088251812102	9.36463495887485	12.6316477995099	1.47986101255847e-14	6.62327552103157e-13	22.7896352526669	Up
LOC284988	1.00315247033064	8.54059586050798	12.6300367307301	1.48529499545785e-14	6.63864892384384e-13	22.785915474983	Up
HS.412918	-0.489317705875333	7.43219056153933	-12.6275110689015	1.4938549204038e-14	6.6679338779153e-13	22.7800833791854	Down
PARK7	-0.611053772631663	12.3393870394834	-12.6159661546503	1.53362984420121e-14	6.82322737047262e-13	22.7534148853492	Down
HERPUD2	0.530048184145443	8.71617163661214	12.6156320635324	1.53479685742751e-14	6.82322737047262e-13	22.7526429047853	Up
RAP2C	0.699450494939302	9.78607620888938	12.6156282752784	1.53481009537868e-14	6.82322737047262e-13	22.752634151233	Up
PPM1G	-0.507158986467396	10.6462610043087	-12.6143628387787	1.53923867014507e-14	6.83376697818817e-13	22.74970999968	Down
LOC653702	0.892565823863387	8.53552137924249	12.6093819202089	1.55679744280802e-14	6.90249483020182e-13	22.7381983052906	Up
RPN2	1.03130673482174	9.12391821059403	12.6057819891304	1.56961537113424e-14	6.95004758133295e-13	22.7298764424391	Up
LCMT1	-0.455133100503979	9.55851539439199	-12.6042868182124	1.57497075897509e-14	6.95815601465959e-13	22.7264196401273	Down
SYAP1	0.898715738505599	8.79163523004989	12.6041011397457	1.5756371233774e-14	6.95815601465959e-13	22.725990336895	Up
SFRS6	-0.513321478623791	13.0343093532676	-12.6014112796188	1.58532292466187e-14	6.99163200598886e-13	22.7197707051181	Down
HS.536451	-0.732735373088582	7.50012295411548	-12.5991316055746	1.59357936806749e-14	7.01872377110785e-13	22.7144988477182	Down
RNF121	-0.468637614113444	8.22196048080611	-12.5979310195356	1.59794527403793e-14	7.02863107357955e-13	22.711722183567	Down
LOC732450	0.680124922488861	7.55126386375291	12.5709941536476	1.69918381516659e-14	7.46404699971788e-13	22.6493783047094	Up
HNRPA1L.2	0.848387923950682	10.417201088306	12.5701960521496	1.70228148507326e-14	7.46777620050169e-13	22.6475298152196	Up
LOC391656	0.617359674223815	13.4459739910708	12.5603415536778	1.74100909713001e-14	7.62759513279558e-13	22.6246994275688	Up
LOC729362	0.688655468899041	8.02509992757946	12.5579179475818	1.75067103467376e-14	7.65982007779722e-13	22.6190827565972	Up
EAF1	1.09210842354537	8.68269482633205	12.555847892392	1.75896692106402e-14	7.68599111600198e-13	22.6142848758477	Up
LOC728903	1.53079381058253	9.23558758344558	12.5406496351922	1.8211192115046e-14	7.9471153606907e-13	22.5790432697139	Up
LOC440280	1.20526574593848	9.10589739493544	12.5382934030509	1.83095405314022e-14	7.97954765757657e-13	22.5735771698507	Up
LOC345645	0.528699683035182	7.90170398471994	12.5367927344668	1.83724609522071e-14	7.99647517381187e-13	22.5700954991644	Up
RHBDL2	1.13825367787292	8.1016996816169	12.5348217717873	1.84554360648079e-14	8.02207560570949e-13	22.5655222972235	Up
HADHA	-0.72497201613838	9.05434459631694	-12.5305727157143	1.86356222435619e-14	8.08980887694703e-13	22.5556616719076	Down
RPL18A	-0.314279120393433	14.4320656083407	-12.5233139079614	1.89476132619581e-14	8.21450768689773e-13	22.5388114031979	Down
NUDT9	-0.424876896275191	8.00786068736811	-12.4925038943233	2.03324706133691e-14	8.80340308473761e-13	22.4672198109736	Down
SQSTM1	-0.658384349258527	12.4055263863147	-12.4818069359506	2.08371352424222e-14	9.01016177429163e-13	22.4423371010064	Down
LOC390354	0.7859066069571	13.6652721986232	12.4774867834143	2.10445675489398e-14	9.08802397571838e-13	22.4322838733339	Up
UQCRQ	-0.43572626411535	12.0766792837905	-12.4768467845817	2.10754762144182e-14	9.08955181304693e-13	22.430794370059	Down
GMEB1	0.368076233903035	7.69962563724165	12.4623631765622	2.1787511883454e-14	9.38445502124027e-13	22.3970726803059	Up
PIN1	-0.4905681135711	11.3464402492543	-12.4600894755771	2.19015042200479e-14	9.42133489175609e-13	22.3917765998056	Down
LOC644101	0.490809575863205	8.00395979030803	12.4511524506505	2.23555053930798e-14	9.59883913217807e-13	22.3709537375437	Up
NMD3	0.608721257524612	8.93024109399339	12.4508321950741	2.23719518453005e-14	9.59883913217807e-13	22.3702073774921	Up
HS.355933	0.9466824018338	8.97705977988678	12.4491816766117	2.24569092205214e-14	9.62285804263608e-13	22.3663606248351	Up
LOC400061	0.566492104450462	8.02800345389917	12.4453415155796	2.26558534498163e-14	9.69559584039882e-13	22.3574093449659	Up
SP4	0.79933114967199	8.91913535620431	12.4221144114031	2.38981900816361e-14	1.02140925922915e-12	22.3032297730687	Up
RPS6KB2	-0.709279447853722	10.49139764728	-12.4185635036037	2.40941649313432e-14	1.02846159794984e-12	22.2949411689257	Down
P4HA1	0.417783739675061	8.05042498847731	12.4132386581104	2.43911282498896e-14	1.03980099878124e-12	22.2825089411033	Up
ZNF562	0.601497752719717	8.14865429234248	12.4019227583193	2.50347000799917e-14	1.06550487789718e-12	22.256077646597	Up
ZMYND19	-0.503172689982199	8.28801644632001	-12.4015144025067	2.50582465487579e-14	1.06550487789718e-12	22.2551235329633	Down
CDC25C	-0.292814020545218	6.91283317134088	-12.3934232294163	2.55294955133945e-14	1.08415475256307e-12	22.2362145326793	Down
PPTC7	0.738191313894598	8.86536261951907	12.3902215926968	2.57184598918568e-14	1.09078459073905e-12	22.2287301446477	Up
AAK1	0.547327276763295	7.6292697847735	12.3826846422687	2.61689664257445e-14	1.10847602810274e-12	22.2111062927545	Up
ANP32B	-0.35429263782298	13.1799627007425	-12.3804962383899	2.63012796857158e-14	1.11266139755788e-12	22.2059877990961	Down
LOC391655	0.620371408451508	7.36274641360717	12.3753059010159	2.66178351197446e-14	1.1246204662743e-12	22.1938457110374	Up
BOP1	-0.415544127050232	9.77608946696299	-12.3619911646164	2.74478295278536e-14	1.15821470240215e-12	22.162682746396	Down
ASPSCR1	-0.413496393781371	9.2158164232348	-12.3590033331085	2.7637688250564e-14	1.16474617907738e-12	22.1556868094946	Down
TOMM22	-0.57460475898599	10.8580480345389	-12.3481663290991	2.83376556164805e-14	1.19273156573853e-12	22.1303031218959	Down
LOC441896	0.410192612038958	7.43370041306291	12.3377330956414	2.90286729601801e-14	1.22026987384129e-12	22.105851709461	Up
ZNF223	1.31318012739657	9.01726483848406	12.33680406269	2.90910344248906e-14	1.22134533782072e-12	22.1036737785338	Up
NOP16	-0.53646409174573	7.93114448593757	-12.3351702031987	2.92010399510768e-14	1.22441582794862e-12	22.0998432689501	Down
HS.352818	-0.598609527241058	7.46432520230197	-12.3268493603496	2.97679057212929e-14	1.24661082105727e-12	22.0803303930076	Down
BOLA1	-0.415056951353649	7.25404365046203	-12.3172036228735	3.04391336481981e-14	1.27311484801387e-12	22.0577000181223	Down
CNOT10	-0.571161101708864	8.52759757279505	-12.3128897954438	3.07443133551675e-14	1.28426151221605e-12	22.0475754549781	Down
HS.554203	-1.07738711871526	7.70360260614176	-12.3119043897831	3.08144632596356e-14	1.28557476179553e-12	22.045262387725	Down
HS.283402	-0.484710873175453	7.29706449191263	-12.3089980188091	3.10223191688829e-14	1.29262258127909e-12	22.0384395021706	Down
UFM1	0.499986363180215	9.45567657370371	12.3002919322056	3.16535754918547e-14	1.31727266730451e-12	22.0179952696693	Up
MCTS1	0.694918150174133	8.15751013552138	12.2992917640121	3.17269313495237e-14	1.3182808778988e-12	22.0156460145507	Up
LOC255783	-0.826684139322273	9.78182368190472	-12.2985753431631	3.17795829985759e-14	1.3182808778988e-12	22.0139631673227	Down
UFC1	-0.520611645538417	11.3850903076273	-12.2983400892626	3.17968919027052e-14	1.3182808778988e-12	22.0134105505952	Down
TOMM6	-0.368308298554467	11.9720006258139	-12.2959139278853	3.19759610146004e-14	1.32405198171305e-12	22.0077110493391	Down
LOC401098	1.57806543303904	9.82006672987645	12.2916298368933	3.22946812642235e-14	1.33558414707795e-12	21.9976451766942	Up
SDHAF2	-0.598181893507392	11.3364070678425	-12.2890750024022	3.24862955731957e-14	1.34183754936599e-12	21.9916412892805	Down
NDUFB6	-0.578182342237893	9.99394834730039	-12.2880659395728	3.25622958197435e-14	1.34330594022095e-12	21.9892697620464	Down
HS.539760	0.500819655864589	7.22538002343622	12.2840190642879	3.28689280092129e-14	1.35427323853344e-12	21.9797574372017	Up
B9D2	-0.710736289801806	8.7662035762956	-12.2810465386481	3.30960359764867e-14	1.36194084106958e-12	21.9727691375475	Down
CCBE1	1.87186220637391	9.41088331437326	12.2751046107975	3.35548344146883e-14	1.37911200009577e-12	21.9587966514392	Up
BLZF1	1.60326927480749	10.1602516304137	12.2744483572626	3.36059033690689e-14	1.37950364027616e-12	21.957253202451	Up
PQBP1	-0.495323169471152	8.67935580851546	-12.2717659456947	3.38154734045098e-14	1.38639266208687e-12	21.9509438666707	Down
TMEM30A	0.709579746856498	9.24075864653407	12.2706401737548	3.3903824733626e-14	1.3883010056461e-12	21.9482956620573	Up
GPR137	-0.497589950561536	10.0791813385535	-12.2644287827071	3.43955599397626e-14	1.40670215522115e-12	21.9336815434071	Down
DMAP1	-0.47449469169068	9.98082339688412	-12.2595602862833	3.47860761523281e-14	1.42092349685445e-12	21.9222236862735	Down
PTGES2	-0.611132512927754	9.02699870492202	-12.2439925326262	3.60655063605805e-14	1.47137518517017e-12	21.8855660312866	Down
SLC35E1	0.892734232448745	9.5919495494985	12.2395394654043	3.64402565286863e-14	1.48483985160876e-12	21.8750748724861	Up
IFT172	-0.336610706077534	7.12935831572092	-12.236222348021	3.67219957160658e-14	1.49448622026327e-12	21.8672583683136	Down
TROVE2	0.402146103905354	9.56463662968705	12.2251088015033	3.76822593384978e-14	1.53168929054122e-12	21.8410604410836	Up
RBBP7	0.660699380273695	9.57164903383293	12.2195277284392	3.81741359040482e-14	1.54978591593831e-12	21.8278984984905	Up
FUBP1	-0.451860204811947	7.57792669461723	-12.2106583526451	3.89693649041989e-14	1.58013875348418e-12	21.8069738536449	Down
LOC100133773	0.648463542166852	7.5226528672339	12.2057844966776	3.9413545449708e-14	1.59620052541384e-12	21.7954713464328	Up
RAN	-0.462624940882014	11.0610334289714	-12.2050314306252	3.94826366092145e-14	1.5970510099335e-12	21.7936938191825	Down
KLHL28	0.911760568726001	8.47905464545296	12.2018734943449	3.97737171147697e-14	1.60686784874013e-12	21.7862391116649	Up
R3HDM1	0.382803970369802	8.03135819990397	12.1941410402862	4.04957490389179e-14	1.63405021850963e-12	21.7679805210106	Up
KRBA1	-0.499583596322272	8.4788076412773	-12.1916742726604	4.07288962560886e-14	1.64145464021995e-12	21.7621542187472	Down
HS.554391	0.580813063891971	7.21738937763193	12.1911554779543	4.07781046758848e-14	1.64145464021995e-12	21.7609287734413	Up
RAD21	0.890940123617936	9.29661616455122	12.1746761313371	4.23732366996373e-14	1.70359905273397e-12	21.7219857342731	Up
TTC1	-0.6622951037432	9.21683937791601	-12.1740413753991	4.2435938951321e-14	1.70405694877197e-12	21.7204850499007	Down
LOC400836	0.405970843487513	7.29172928574426	12.1710842769786	4.27292986987414e-14	1.71233334859318e-12	21.7134932527391	Up
LOC728153	0.813791000561542	8.66567619071154	12.1709248862157	4.27451698631017e-14	1.71233334859318e-12	21.7131163569464	Up
LOC100128936	0.753119563601372	12.4592351890408	12.1693413436014	4.29031771567871e-14	1.71659230144547e-12	21.7093717389093	Up
SEC24D	0.648498983085849	7.85854950437855	12.1659148946641	4.32471182770413e-14	1.72827142101356e-12	21.7012681302674	Up
CCNY	0.61987896905695	9.77896534300991	12.1545706861714	4.44060786039421e-14	1.77245368312297e-12	21.6744286097997	Up
ALKBH3	-0.493288195598297	8.70341716502749	-12.1430328799874	4.56174094914196e-14	1.81861770924436e-12	21.6471148494985	Down
PDCD2L	-0.602276211969855	7.958516804571	-12.1273863367992	4.73142869028184e-14	1.88400498052242e-12	21.6100482442152	Down
NASP	-0.452306657766031	7.92208956537043	-12.126194798392	4.74461250363675e-14	1.8869920554883e-12	21.607224261257	Down
FAM126B	0.487173627197453	7.7984709263753	12.1237699692762	4.77155819457364e-14	1.89543870913392e-12	21.6014768021398	Up
CLN5	-0.719079156802426	8.17822950378863	-12.1181750992904	4.83432916918808e-14	1.9180792996364e-12	21.5882127852048	Down
NDUFA11	-0.480375868114126	11.1980424198268	-12.1161526269611	4.85722723376457e-14	1.9248646683304e-12	21.5834170693939	Down
HS.438858	0.511102782772251	7.50557718915293	12.1022019212505	5.0182244194656e-14	1.98629576574533e-12	21.5503232480266	Up
MRPL4	-0.240678327433536	7.37100934530876	-12.0953976836969	5.09871725763794e-14	2.01575358820117e-12	21.5341735677791	Not
FLJ46309	1.40420851457275	11.261352441073	12.0889913992428	5.17570867995038e-14	2.04375873427434e-12	21.5189632095376	Up
CAPZB	0.398398550910981	11.0143145491923	12.0867482510656	5.20294712533107e-14	2.0520744784456e-12	21.5136361372985	Up
C1GALT1	0.62738513313888	7.83309200512638	12.0852415166206	5.22132556202484e-14	2.05688019678865e-12	21.5100575668893	Up
NT5C	-0.675843795815413	10.4908034384078	-12.0826153365549	5.25351725375449e-14	2.06710965023617e-12	21.5038195881498	Down
HS.163752	1.45914022311222	9.12322363238473	12.0808027163894	5.27585461347225e-14	2.07344208116923e-12	21.4995135667786	Up
ATP5J	-0.400404015655366	11.6595162699781	-12.0788748223959	5.29971908150284e-14	2.08035899500742e-12	21.4949332591818	Down
MICAL1	-0.656856752244241	9.64772852154187	-12.0760377359138	5.33503884130686e-14	2.0917509431046e-12	21.4881920512119	Down
LOC100130053	1.47471176663668	9.74671438179002	12.0427471952198	5.76791733340688e-14	2.258806211381e-12	21.409016178559	Up
ATP5I	-0.413227190598219	11.3228038022961	-12.0407924014133	5.79442492505635e-14	2.26651422068547e-12	21.4043627851858	Down
HS.20255	1.01674956582308	8.28436783285469	12.0344622842567	5.88112084875072e-14	2.29771932077838e-12	21.3892906824646	Up
LOC729513	0.546325371987891	7.3742187850666	12.030219631589	5.93996839803154e-14	2.31798367250563e-12	21.3791860943246	Up
LOC100132727	1.23940764437917	11.0793974338573	12.0279946386968	5.97107032048488e-14	2.32738584827444e-12	21.373886012376	Up
UBLCP1	0.623560335048157	9.3782242869246	12.0273389488946	5.98026755632512e-14	2.32823804546308e-12	21.3723239987455	Up
LOC100132391	1.86033587982719	11.2788885153407	12.0141133773043	6.16890385826636e-14	2.39886567013077e-12	21.3408061087435	Up
SNX10	1.03809039885184	9.62404334982072	12.0086348485775	6.24881546520405e-14	2.42709839513405e-12	21.3277438824896	Up
TNFRSF14	-0.468018657006283	12.5049790003941	-12.0069425643725	6.27371296469442e-14	2.43392212435207e-12	21.3237082901454	Down
TAOK1	0.611299869255201	7.91758965297421	12.0049749874363	6.30278818758924e-14	2.44234880888741e-12	21.3190157616881	Up
S100A13	-0.309849846480553	7.38757624582213	-12.0029042646195	6.33353638877442e-14	2.45140337919359e-12	21.3140767207677	Down
STIM1	0.616785110543583	9.13291617456897	11.9939318613073	6.4685494694523e-14	2.50074574308546e-12	21.2926698213428	Up
GRSF1	-0.561359659909558	9.86393823769872	-11.990090533657	6.52724814919482e-14	2.52050446263501e-12	21.2835019062195	Down
VPS26	0.657682483265639	7.63357474719458	11.9887699139355	6.54755384072979e-14	2.52540900693142e-12	21.2803496237987	Up
PAFAH1B3	-0.640645998471178	9.65738537356149	-11.9878011005957	6.56249124631362e-14	2.52823401158734e-12	21.2780369561527	Down
HS.197076	0.941410795685465	7.34807771292981	11.9840880275816	6.62006362950097e-14	2.54745878414945e-12	21.269172352755	Up
LOC645236	0.690227126898725	8.09480149816062	11.9574311205416	7.04883661802944e-14	2.70931499129791e-12	21.2054814385843	Up
PIGX	0.662092379301431	8.44123943523302	11.9560991420752	7.07099145840069e-14	2.71468850106391e-12	21.2022966548444	Up
HS.436879	-0.662963170057612	7.45939583339167	-11.9548167690532	7.09238845490454e-14	2.71975898613077e-12	21.1992302708227	Down
LYN	0.930993698939289	12.0899328760292	11.943712133788	7.28046478693979e-14	2.78804337034782e-12	21.1726685688966	Up
LOC729342	0.477606531333297	7.50390919978618	11.9433172238204	7.28724636532839e-14	2.78804337034782e-12	21.1717236835318	Up
REL	0.790544506955626	7.82751761763047	11.9416589538482	7.31579349991658e-14	2.79574437674027e-12	21.1677557958293	Up
SEC61A1	-0.49722061360726	11.2527704308246	-11.9304644355882	7.51152120003487e-14	2.86724261530986e-12	21.1409607682246	Down
HS.326357	0.767346629112847	7.37209300793183	11.9258593030117	7.59358460334301e-14	2.89523939256508e-12	21.1299334793358	Up
ARHGAP22	-0.456464755021363	7.23316198017589	-11.9197076729976	7.70463825233659e-14	2.93421251974594e-12	21.1151988952231	Down
PPP3R1	0.705650831202851	10.5155731147191	11.9188208140933	7.72078481756679e-14	2.93679418336814e-12	21.1130742744878	Up
ZDHHC2	0.623340193814079	8.22126260762719	11.9183646232169	7.72910390636201e-14	2.93679418336814e-12	21.1119813539308	Up
POLR3H	-0.346428319204612	7.98085733927815	-11.9162751464908	7.76732480180183e-14	2.94794387820614e-12	21.1069751540412	Down
WDR51B	0.61169887943233	8.93974931400584	11.9156904927433	7.77805388784896e-14	2.94864602239242e-12	21.1055742787349	Up
MCART1	1.59247416465927	11.2321383291743	11.9008002046078	8.05647416167174e-14	3.05071209161866e-12	21.0698816938251	Up
NUDCD2	0.434570072438584	8.08800417197422	11.8988714750395	8.09327549569207e-14	3.06115701522139e-12	21.0652564408189	Up
HS.374903	0.891933256293102	7.53477354655218	11.8936195916784	8.19435793102717e-14	3.09586385132516e-12	21.0526596467306	Up
IBTK	0.629937147902417	9.03616971773655	11.8881955856634	8.3001081227764e-14	3.13225330283275e-12	21.0396464123979	Up
FAM189B	-0.343522856686102	8.45469491201376	-11.8823738432651	8.41516569853656e-14	3.17206853215324e-12	21.0256748616974	Down
DIABLO	-0.357924296708956	9.39940017151587	-11.8744338781027	8.57471950705949e-14	3.22854716677935e-12	21.006613010843	Down
CD52	-0.500650449823181	13.8566955909382	-11.862064699838	8.82946327302879e-14	3.31698094396182e-12	20.9769021097085	Down
HS.443067	0.706577575737039	7.39645781499673	11.8617413789021	8.8362248452808e-14	3.31698094396182e-12	20.9761252339057	Up
RPS16	-0.339531335014234	14.275742407064	-11.8615821870268	8.83955594991181e-14	3.31698094396182e-12	20.9757427227596	Down
FLAD1	-0.465364009000086	8.67772010637283	-11.8500834736557	9.08359373986798e-14	3.40129257863872e-12	20.9481049142319	Down
ATP5G1	-0.575726072658002	9.60649678452644	-11.8500308817469	9.08472557816418e-14	3.40129257863872e-12	20.947978468774	Down
ISOC1	0.498645666333792	8.7795300116364	11.8473827010018	9.14190420846704e-14	3.4188456853489e-12	20.9416110662419	Up
CATSPER2	1.8099404549571	10.1255168827514	11.8425981671278	9.24614451640359e-14	3.4539394065832e-12	20.9301047069732	Up
FLOT2	-0.405213083250423	12.5297525016486	-11.8331643259671	9.45525221640826e-14	3.52808394218766e-12	20.9074088387425	Down
NBPF3	0.375954636357859	7.94395217672335	11.8323579422091	9.4733489938038e-14	3.53086921139428e-12	20.9054683318154	Up
MRPL17	-0.643520504349676	9.35576398183716	-11.8313496208136	9.49602744511766e-14	3.53535398458422e-12	20.9030417618344	Down
GALNT1	0.467658247375693	7.68145757979072	11.8258668454955	9.62031681665108e-14	3.57761591449234e-12	20.8898450023544	Up
HS.539742	-0.423384038788158	7.23158008794679	-11.8127828273771	9.92368079926458e-14	3.6863033071899e-12	20.8583372930855	Down
ATP6V1E1	-0.627748290709009	11.4176941030522	-11.8056778684599	1.00924932761526e-13	3.74482244924863e-12	20.8412188476094	Down
AMY1B	0.490002042447425	7.50507786155699	11.802056706829	1.01796575082494e-13	3.7702143665464e-12	20.8324917206988	Up
EML3	-0.553073545405668	10.7570546460908	-11.8018923542141	1.01836318070165e-13	3.7702143665464e-12	20.8320955862863	Down
COX10	-0.486169973633992	9.22267665101093	-11.8005286945813	1.02166684093659e-13	3.77823319829211e-12	20.8288086663761	Down
NCKAP1L	-0.694543557944792	10.8646208173807	-11.7952657570797	1.03452009670719e-13	3.82151033276406e-12	20.8161208795569	Down
LOC100130932	0.583587849202936	8.15896973640168	11.7918882761095	1.04285558665853e-13	3.84802124192701e-12	20.8079766925647	Up
LOC100133923	1.38866116329955	8.77655131476497	11.7878246055326	1.05297559574876e-13	3.88105067249949e-12	20.7981759947688	Up
TMED3	-0.777536992251091	11.2240738035859	-11.7835412228172	1.06375144911729e-13	3.9164214937623e-12	20.7878431656959	Down
DDX17	0.894659913153897	9.03678095840754	11.7779684667739	1.07793991634899e-13	3.96426430587304e-12	20.7743965428097	Up
WDR85	-0.369379259836504	7.37506739066207	-11.7748160172736	1.0860516756938e-13	3.9896781081986e-12	20.7667882111046	Down
DHRS13	-0.525785796577169	7.89978759133877	-11.7719927602959	1.09336931046111e-13	4.01212170509425e-12	20.7599733203191	Down
GCLC	0.557751707437959	7.98336726342489	11.7643268301181	1.11349391888601e-13	4.08145911173128e-12	20.74146396525	Up
UBE2I	-0.349204165321436	9.96237719871396	-11.7631594786635	1.11659149316855e-13	4.08830065012506e-12	20.7386447556403	Down
CIB1	-0.477261749036161	12.628100927256	-11.7512273018177	1.14876314832364e-13	4.20146204765196e-12	20.709818203662	Down
BRD9	-0.411886330191529	9.83250021631187	-11.7464135804935	1.16200866633896e-13	4.24523056110568e-12	20.6981838512904	Down
HS.436868	0.645814567604649	7.31820984434649	11.7422740511563	1.1735238295183e-13	4.28258822576631e-12	20.6881766443615	Up
DNAJC19	-0.519886511158783	7.79241427212894	-11.7417781826085	1.1749110135285e-13	4.28294400090757e-12	20.686977750921	Down
AIDA	0.636708708362319	10.8081656803543	11.733762178182	1.1975695846879e-13	4.3607553002084e-12	20.6675926684667	Up
TRAPPC6A	-0.698784226025509	10.0873308594338	-11.7305817501475	1.20668287106548e-13	4.38912721415263e-12	20.6598992186262	Down
LOC100129681	1.02119531572349	9.68510605947818	11.7271624082647	1.21655982362334e-13	4.42021172677326e-12	20.6516264236675	Up
LOC441763	-1.89649931521208	9.22276272158959	-11.7141423959748	1.25493116535614e-13	4.5546458000341e-12	20.6201122515022	Down
ZC3HC1	-0.488392954702174	9.08222401293361	-11.7034844249186	1.28726059811357e-13	4.66688179069361e-12	20.5942994497147	Down
UQCRHL	0.567484437290741	12.234318052094	11.7001392505904	1.29758220352699e-13	4.69917201711318e-12	20.5861947538615	Up
FAM131A	-0.599616731098852	8.34590972564477	-11.6969228412018	1.30758625021272e-13	4.72741227446064e-12	20.5784007068674	Down
TAF12	-0.555910626471138	9.06853303974923	-11.6967176102037	1.3082272517177e-13	4.72741227446064e-12	20.5779033442911	Down
LOC728416	0.46838769227892	7.75575089205255	11.6936717725616	1.31777819944122e-13	4.75202283715573e-12	20.5705213547162	Up
LOC100129094	0.731959198467854	7.71727527978389	11.6936331786987	1.31789967569647e-13	4.75202283715573e-12	20.5704278099304	Up
VPS28	-0.565574382874495	10.493832451005	-11.6923270165332	1.32201764460243e-13	4.76170108021714e-12	20.5672617907214	Down
HS.551136	0.495533720268957	7.24224528791733	11.6760738976183	1.37437275052417e-13	4.94491274887944e-12	20.5278477952504	Up
TRMU	-0.497706498997973	7.57386188104394	-11.6689792229798	1.39788604209709e-13	5.02406900129895e-12	20.5106327355928	Down
ZNF364	0.550988368014165	9.62902669655777	11.6618293117691	1.4219984009276e-13	5.10520485366539e-12	20.4932772520465	Up
TAOK3	0.367511647593389	8.17935011996605	11.6604495014496	1.42670037347795e-13	5.11655428756254e-12	20.4899272021747	Up
AKAP11	0.419844466530801	8.27313304675335	11.6480702903906	1.46960211692016e-13	5.26472672069057e-12	20.4598609423084	Up
CCND3	-0.49111911041027	13.2658159428176	-11.6448810772226	1.48086677350185e-13	5.29936472858005e-12	20.4521119568869	Down
LOC100131859	0.563414501039688	8.1191619031541	11.6427766932249	1.48834796695793e-13	5.31749605248694e-12	20.4469981333313	Up
MRPL11	-0.481936441037257	9.53578098149347	-11.6425556918679	1.48913587545932e-13	5.31749605248694e-12	20.4464610498377	Down
LOC644131	0.620556892364943	8.02592465701843	11.6417120766517	1.49214743157597e-13	5.32235305639414e-12	20.4444108168069	Up
RFXANK	-0.430259763509436	8.86817632995748	-11.6412774439853	1.49370142086764e-13	5.32235305639414e-12	20.4433544967121	Down
HARS	-0.562099840549598	10.1647017953673	-11.6365230983925	1.51080851020131e-13	5.37753910131567e-12	20.4317981064029	Down
PRKRA	0.579409726658238	9.491037593972	11.629632919095	1.53595674250596e-13	5.46119780105786e-12	20.4150451002165	Up
TTC17	0.635882956588458	8.77962578829205	11.6246360907689	1.55446171533981e-13	5.52108225718926e-12	20.4028919143701	Up
MKNK2	0.489565006553357	10.6767522789645	11.6184455333984	1.57770377585336e-13	5.59764580046091e-12	20.3878310088023	Up
LOC389293	0.932221531292131	8.05119801769	11.6029854914162	1.63731063582255e-13	5.80292944557429e-12	20.3501974663102	Up
SAMM50	-0.682149068903744	10.1268681564266	-11.6000000897128	1.64908347111006e-13	5.83842355992474e-12	20.3429267988472	Down
LOC391126	0.487982996138452	12.8061805501828	11.5955758359346	1.66668963957011e-13	5.89447244307603e-12	20.3321498774054	Up
NR1H3	-0.72307809383181	8.09983998401959	-11.5935533304223	1.67480197805358e-13	5.90866316652714e-12	20.3272224893263	Down
HNRPLL	0.597588374824515	8.30921429173335	11.5935017928727	1.67500922317665e-13	5.90866316652714e-12	20.3270969227359	Up
COL4A3BP	0.655476317967521	8.4268245041191	11.5932455967622	1.67603983946176e-13	5.90866316652714e-12	20.3264727190588	Up
CD84	0.608572534398093	7.99599804888157	11.5905853027355	1.68677994016628e-13	5.9375437040624e-12	20.3199906124697	Up
HS.22928	0.665882867124155	7.29957638297259	11.5903315877351	1.68780790045918e-13	5.9375437040624e-12	20.319372360679	Up
DOLPP1	-0.455283851643954	7.86344380774084	-11.5893089782544	1.6919576323504e-13	5.94584349340998e-12	20.3168803874095	Down
NCLN	-0.651570231422291	10.0687889452454	-11.5781864608151	1.73777160819136e-13	6.10038661061596e-12	20.2897676737968	Down
HS.555115	0.627539478423742	7.48597469807168	11.5632806992458	1.80116366389316e-13	6.31624541860908e-12	20.2534083174562	Up
LOC645058	-0.471816021091218	11.4869716983302	-11.562687970183	1.80373274760652e-13	6.31858236447941e-12	20.2519619050007	Down
LOC441032	0.593711325691629	7.39390389769862	11.5614151547093	1.8092622089176e-13	6.33127383518911e-12	20.248855755811	Up
EDEM3	0.368145900878119	7.47971488691275	11.5570622442343	1.82830367817793e-13	6.38753460541561e-12	20.2382314704336	Up
HAT1	0.772151445986081	8.58897450843979	11.5568615573108	1.82918648852728e-13	6.38753460541561e-12	20.2377415899226	Up
MRPS24	-0.529672294789508	10.9016981421819	-11.5478847445805	1.86912366118055e-13	6.52013946051943e-12	20.2158238267602	Down
AARSD1	-0.532824141710425	8.6655457589999	-11.5472692310768	1.87189445501325e-13	6.52295309092708e-12	20.2143206180963	Down
MAPBPIP	-0.751696575549265	10.3515887520585	-11.544850233893	1.88282451877435e-13	6.55416346372929e-12	20.2084124738091	Down
FASN	-0.814852818132466	9.57714989556038	-11.5441246435484	1.88611574116e-13	6.5587453034746e-12	20.206640152315	Down
POLR2I	-0.552711505553585	10.0431334101405	-11.5416223527205	1.89751109370031e-13	6.59146923752026e-12	20.2005275659678	Down
HS.369401	0.552909236819839	7.18343291514714	11.5386437156862	1.91116745065209e-13	6.63197072818235e-12	20.1932503326956	Up
MRPS26	-0.70556264660512	9.09360287656251	-11.5352798331521	1.92671084978633e-13	6.67892908252132e-12	20.1850305433932	Down
TRAPPC3	-0.818249426290321	10.388296697511	-11.5207872365705	1.99516723057856e-13	6.90902070493051e-12	20.1496009329211	Down
HSZFP36	-0.535850409593609	7.58651243921913	-11.517428919669	2.01138192799389e-13	6.95791483820304e-12	20.1413871719286	Down
HS.452398	1.13094332976962	7.55631246895987	11.516293608457	2.01689385677671e-13	6.96972196562932e-12	20.1386101090662	Up
SF3B3	-0.646375262055702	8.5351990598471	-11.5097318786846	2.04905472148297e-13	7.07349877814218e-12	20.1225563977567	Down
LOC649260	0.872613872117626	7.66228863876683	11.5052626076589	2.07125936270838e-13	7.14272608267734e-12	20.1116189119016	Up
THUMPD1	0.674837506807517	9.47926006491868	11.5012876753684	2.09121447148318e-13	7.20406030949014e-12	20.1018890822231	Up
ORC5L	-0.406326922918505	7.99315631226057	-11.4954175362075	2.12104378945436e-13	7.29924800041345e-12	20.0875165168259	Down
PTGR2	0.850578366417524	7.79381470074385	11.4945076097625	2.12570637135997e-13	7.30772079570323e-12	20.0852882448251	Up
NPAT	0.624966840735496	7.79221894604497	11.4811638969617	2.19529657045693e-13	7.5391524103727e-12	20.0525994871483	Up
TNPO1	0.416813103276866	8.14792769481298	11.4649110275816	2.28321213621298e-13	7.83297436275794e-12	20.012753594762	Up
NIT2	-0.426217294546051	8.49451502856141	-11.4623840533001	2.29720072572565e-13	7.87283167189094e-12	20.0065554057597	Down
LOC402251	0.807213376015684	13.1405182006152	11.4489991249866	2.37276934109208e-13	8.12343268539454e-12	19.9737112295649	Up
THOC7	-0.468859614080002	11.6700636592734	-11.4436640786291	2.40359339341713e-13	8.22048743583824e-12	19.9606136729172	Down
MDP1	-0.491091388253934	8.38639711053229	-11.4357590678657	2.45001967393861e-13	8.37064849298634e-12	19.9412002148487	Down
DPM3	-0.521757029804707	9.66803361379572	-11.4312437784574	2.47694807167214e-13	8.45395359837206e-12	19.9301078236763	Down
GMCL1	0.566622336287789	8.42842606458733	11.4282841638308	2.49476254277556e-13	8.50601327341208e-12	19.9228357463532	Up
LOC389342	-0.280792378329138	13.7864309995963	-11.4258118324366	2.50974426304014e-13	8.54035892806545e-12	19.9167601228145	Down
S1PR1	1.24066170712615	9.32447049184611	11.4257731633036	2.50997931698994e-13	8.54035892806545e-12	19.9166650893123	Up
TAF1	0.349660254624455	7.54046806965999	11.4240014561296	2.52077295707075e-13	8.56830594998594e-12	19.9123107273963	Up
LOC100133080	1.21731246500203	8.32903938186362	11.4143074375369	2.58067621077884e-13	8.76295258525098e-12	19.8884784876267	Up
KCNMB2	-0.283514480654945	7.19184402798976	-11.4035625793914	2.64877439444041e-13	8.98499988406247e-12	19.8620488864281	Down
LOC100132715	0.63586731050751	10.3051692646304	11.3949811557534	2.70447789819188e-13	9.1595657073375e-12	19.8409302592117	Up
HS.231861	-0.61342004079803	7.3914479198069	-11.3944426379099	2.70801315637887e-13	9.1595657073375e-12	19.8396046712434	Down
FYN	0.570680049368212	10.1241905385531	11.3943668902399	2.70851080267561e-13	9.1595657073375e-12	19.8394182117021	Up
TMEM191A	0.818393266317263	7.80303470318234	11.3920011126959	2.72410057229449e-13	9.20291514804961e-12	19.8335942759526	Up
CMTM1	-0.345106142504075	7.28319588737872	-11.3821595009745	2.78994389860988e-13	9.41577712692434e-12	19.8093591337415	Down
METTL7A	1.09245127254604	8.50280606293714	11.3741589873438	2.8446662884277e-13	9.59071297181679e-12	19.7896486651326	Up
LOC144438	0.842829021462699	8.47101921018426	11.3706874213375	2.86875119917688e-13	9.66210533199444e-12	19.7810934109627	Up
LOC646630	-0.363128271918618	12.7397734300268	-11.3635305388288	2.91906342644377e-13	9.8215985135533e-12	19.7634513086453	Down
DUXAP3	1.42914717030916	10.7710899500173	11.3574866569167	2.9622528502329e-13	9.9568274193709e-12	19.7485477440775	Up
CDC42SE1	0.762796422722425	9.94643986128131	11.3486168274519	3.02682137620195e-13	1.01558962314111e-11	19.7266672894624	Up
GOLT1B	0.88921976954411	8.58000997248181	11.3485118509675	3.02759410674727e-13	1.01558962314111e-11	19.7264082693349	Up
LOC729687	0.538791451528979	7.41116205932591	11.3456166346083	3.04898535100079e-13	1.0217331435054e-11	19.7192640285919	Up
TMED7	0.73464200257479	9.46470448234594	11.3449120759111	3.05421428111018e-13	1.02245364981238e-11	19.7175252971327	Up
PDCD4	0.77234862306339	10.8503843855231	11.341707550642	3.07811269227536e-13	1.02941635848713e-11	19.709616275432	Up
HIST1H4C	0.954585477804154	12.4729122154854	11.3412328388568	3.0816691607774e-13	1.02956892515349e-11	19.7084445381679	Up
GRAMD1A	-0.746246110974881	10.5121411311069	-11.3403778415205	3.0880852608814e-13	1.03067561234784e-11	19.7063340648503	Down
WIPF1	0.564813469772884	8.73121684157872	11.3394142985464	3.09533226646906e-13	1.03205712085513e-11	19.7039555463295	Up
HS.354359	-0.675616107358083	7.46108840685733	-11.3340824914551	3.13574905525654e-13	1.04448435683064e-11	19.6907917758147	Down
WDR25	-0.449008972915253	7.49078559947481	-11.3325364786711	3.14756882783825e-13	1.04737087378437e-11	19.6869741277334	Down
IL2RG	0.75876642505114	8.11234974120629	11.3299859119325	3.16716829375124e-13	1.05283775642828e-11	19.6806752188469	Up
TSPAN14	0.693181066698788	8.97920324335569	11.3294157685959	3.17156649785409e-13	1.05324551827237e-11	19.6792670731451	Up
HS.197143	-1.02730084938449	7.56549667004543	-11.3280521865922	3.18211077005388e-13	1.05569147415304e-11	19.6758991169763	Down
SNAP47	-0.300831021189294	8.14676978637412	-11.3218100937021	3.23083847245659e-13	1.07078757317177e-11	19.6604785455865	Down
FAM40B	0.879168246325746	8.0202385044893	11.3144463108607	3.28930346343513e-13	1.08907755450865e-11	19.6422805574484	Up
SUZ12	0.545220969896183	11.3373188918435	11.3132207785561	3.29913798801646e-13	1.09124575143465e-11	19.6392512509307	Up
GNA13	0.8684871062095	10.3785146617201	11.3051666955387	3.36452111432929e-13	1.11176499189812e-11	19.6193381761969	Up
CAMK1D	0.332132797835965	7.70688085757068	11.3000375784408	3.40684764075192e-13	1.12463223957983e-11	19.6066525405164	Up
TMEM115	-0.564443922660821	8.83917230302641	-11.2867724304084	3.51885443829028e-13	1.16045319802564e-11	19.5738288534856	Down
WASPIP	0.785891690041392	10.5252340531806	11.2838916345812	3.5436719885832e-13	1.16747820504821e-11	19.5666975616195	Up
SAR1A	0.504131417489104	9.35057241128671	11.2786817811157	3.589008873757e-13	1.18124277193852e-11	19.5537980975604	Up
ATP5A1	-0.343380602043422	12.9725008289486	-11.2722720526262	3.64560099044152e-13	1.19868082466903e-11	19.5379230275756	Down
GIMAP2	0.816373290289234	9.05045268841696	11.2708248695336	3.65850392602722e-13	1.20100844241235e-11	19.5343380429945	Up
EDC4	-0.586718551138804	9.78831044198639	-11.2706671327167	3.6599131070532e-13	1.20100844241235e-11	19.5339472787498	Down
MSL2	0.505962783225519	7.590280755594	11.26176655417	3.7403334408842e-13	1.2261869026488e-11	19.5118925764426	Up
CKS1B	-0.581003124307993	8.97430383380877	-11.2565729829513	3.78809093755237e-13	1.2406184609978e-11	19.4990187834943	Down
FAM26F	1.02731325151306	8.57918344923572	11.2557265097674	3.79593349947655e-13	1.24196212398145e-11	19.4969202248572	Up
HS.412361	0.665278696999077	7.45881246620383	11.2536436679532	3.81530167210131e-13	1.2470704057954e-11	19.4917560978386	Up
JMJD8	-0.421994181265949	11.0192447122221	-11.2526487867404	3.82458857562101e-13	1.24887671590755e-11	19.489289227982	Down
LOC100132658	0.760677626044709	9.06383156751641	11.2401166099054	3.94356903329483e-13	1.28574394353792e-11	19.4582041025599	Up
PDXK	-0.704925114209982	9.53868356743252	-11.2399438920801	3.94523496180295e-13	1.28574394353792e-11	19.4577755489458	Down
TTYH2	-0.47414670133759	7.55086436775938	-11.2390858938827	3.95352133655425e-13	1.28718127515324e-11	19.4556465968612	Down
ISCA2	-0.478810719022133	7.61968410078475	-11.2374976499979	3.96890720967973e-13	1.29092497087418e-11	19.4517054372586	Down
CCDC125	1.31401647695683	9.7523156922632	11.236827283488	3.97541962221793e-13	1.29177798663635e-11	19.4500418546813	Up
NDUFB2	-0.387519010090251	12.2482872384629	-11.2286349714023	4.05589273479425e-13	1.31663872756385e-11	19.4297071667057	Down
HS.481659	-0.8425769191462	7.50023662455118	-11.227599917961	4.06617776235429e-13	1.3186884502932e-11	19.4271373814761	Down
SKIV2L	-0.607331005073267	9.66952053837774	-11.2268952906108	4.07319467467492e-13	1.31967533611004e-11	19.4253878853887	Down
ERCC2	-0.457125443027679	8.00818659286569	-11.2187006608122	4.1557134695516e-13	1.34509832953547e-11	19.4050370529383	Down
NAP1L1	0.596255358975739	9.75676710092009	11.2131784563974	4.21228234398674e-13	1.36208066564222e-11	19.3913181795489	Up
FAM136A	-0.418421795499617	9.46567080152895	-11.2101256401156	4.24389196375535e-13	1.37096700607346e-11	19.3837323626378	Down
ACACA	-0.275444766231021	7.62362686843388	-11.2094447238229	4.25097531747054e-13	1.37192069307949e-11	19.3820402195346	Down
SNAPC2	-0.583496797182419	8.76825968114992	-11.2041477886394	4.30649152002847e-13	1.38848812513229e-11	19.3688747988024	Down
LOC134997	0.657600523830974	12.1402947089177	11.2024829436928	4.32409293889209e-13	1.39281088659231e-11	19.3647361214238	Up
HNRNPUL2	-0.480006596774215	10.4088658782303	-11.201957709387	4.32966116027469e-13	1.39325307627483e-11	19.3634303555717	Down
LOC644642	0.954207947894433	8.38976178360292	11.2014968749049	4.33455268323493e-13	1.39347686406146e-11	19.3622846627424	Up
FLJ44124	1.67834222400489	11.634010595022	11.1974380888753	4.37787910510975e-13	1.40604436365174e-11	19.3521928351616	Up
LIN7B	-0.419027439243886	7.45386682863317	-11.1878553566605	4.48193539189245e-13	1.43807335680537e-11	19.3283578305017	Down
COX7A2	-0.374829949059838	12.9447432519765	-11.1777791603406	4.59407654390889e-13	1.47263212303736e-11	19.3032827784955	Down
N6AMT1	-0.372398833337267	7.24870606511766	-11.1761715046754	4.61223190262452e-13	1.47702612588484e-11	19.2992808567716	Down
PSMB5	-0.520898609109829	9.24184612159667	-11.1755980602146	4.61872556059943e-13	1.47768070464303e-11	19.2978533070447	Down
LOC100130598	0.598141511637298	7.7544880270826	11.1691973944441	4.69184321286768e-13	1.49962869351418e-11	19.281916444645	Up
MRPS9	-0.681977749800522	8.8587465097527	-11.1675976172012	4.71030210745139e-13	1.50408098736878e-11	19.277932379638	Down
TMSL3	0.633175993341264	12.51146154703	11.1547822536532	4.86087342775902e-13	1.55066998715129e-11	19.246005344361	Up
LOC100132528	0.775989790693492	10.7285204957198	11.1537700395888	4.87297366857023e-13	1.55302987766959e-11	19.2434827105941	Up
GSTK1	-0.413563685792818	12.5811139878227	-11.1533817087113	4.87762402484079e-13	1.55302987766959e-11	19.2425148799328	Down
KIAA1751	1.29210098451485	8.6914028960396	11.1462302909451	4.96407882189348e-13	1.57904304210978e-11	19.2246880688297	Up
POLB	-0.547696999033793	9.4658230481221	-11.1400018243636	5.04065016780229e-13	1.60186556385212e-11	19.2091566258601	Down
LOC389672	0.903155020942329	8.91636211872637	11.1394264292123	5.04778452241706e-13	1.60259919890008e-11	19.2077215571217	Up
LOC643507	0.464441978968405	7.91887903370286	11.1379647330043	5.06595457059352e-13	1.60683176060019e-11	19.2040758117622	Up
TLR1	0.840530576223997	7.99088757130145	11.1328962712597	5.12947849475616e-13	1.6254279707286e-11	19.1914319957693	Up
PSTK	-0.341239173498982	7.32437020075033	-11.1253394575959	5.22570327852652e-13	1.65434108843267e-11	19.1725746133104	Down
LOC730246	-0.4311479968203	13.5008770309417	-11.1224424256043	5.26307964258067e-13	1.6645867795282e-11	19.1653433783467	Down
ACBD3	0.630620251215152	9.60472529915269	11.1164097664539	5.3417891102096e-13	1.68787321180733e-11	19.1502819047512	Up
RPL13L	0.845030436886239	9.85680886541793	11.115120146482	5.35877041381041e-13	1.69162934099078e-11	19.1470615626997	Up
COASY	-0.599086156259101	9.80052716166184	-11.1128775010027	5.38843223483587e-13	1.69937745571381e-11	19.1414608895478	Down
HS.538951	0.645860817621212	7.48046119818518	11.0983580127795	5.58457023650384e-13	1.75956350079749e-11	19.1051850365861	Up
NDUFAF3	-0.746113383353383	10.5219391446604	-11.0849939723451	5.77154055379126e-13	1.81674967062421e-11	19.0717721015395	Down
HAUS4	-0.697465035799753	9.50435302213292	-11.0835742179573	5.79177567290247e-13	1.82139278713464e-11	19.0682210689323	Down
HNRPA1P4	-0.649095953607605	12.1025749100201	-11.0759787286546	5.90126769633632e-13	1.85406999931535e-11	19.0492191456891	Down
CENPB	-0.551664113565278	11.4329637506422	-11.0753326798485	5.91067772828985e-13	1.85527123514913e-11	19.0476025594833	Down
TYW1B	-0.52208207260835	9.03429338749967	-11.0663214252546	6.04353992792085e-13	1.89518335662251e-11	19.0250484185438	Down
SPAG7	-0.593764990108501	9.48207707114867	-11.0518457233681	6.26338650707376e-13	1.96227172182465e-11	18.9887955789593	Down
ROMO1	-0.499226718892612	11.5601445516518	-11.0453874239162	6.36408830390413e-13	1.99194164452735e-11	18.9726127863195	Down
MRPL53	-0.708661172567128	9.64600897323802	-11.0444593104841	6.37869526401957e-13	1.99463362545034e-11	18.9702867391853	Down
IDI1	0.989541584340865	8.66184176624025	11.0419183820846	6.41886062300613e-13	2.00530519689003e-11	18.9639180732956	Up
MSL3L1	0.794984542598762	9.29214693396713	11.041379666229	6.42740941859419e-13	2.00608871599713e-11	18.9625677117899	Up
FLJ22222	-0.3434540007513	7.41805780756626	-11.0376098230591	6.48755864456259e-13	2.02296089227492e-11	18.9531170658217	Down
HS.192506	0.745244080655593	7.57329881242286	11.0330665655144	6.56081224482389e-13	2.04388380711404e-11	18.9417251171837	Up
MLF2	0.516944724553247	9.31182892088376	11.0281349074894	6.64128460472402e-13	2.06701424965586e-11	18.9293562770593	Up
RASGRP1	0.892618083972769	9.70477653778739	11.0222932953203	6.73791023100504e-13	2.09512416536935e-11	18.9147011858209	Up
LOC100132804	0.453726645167981	7.45625132887957	11.019631857619	6.78240759119488e-13	2.10698759304014e-11	18.9080228747917	Up
POP5	-0.688189516958832	8.61048244708943	-11.0189151449629	6.79444171516662e-13	2.10875341045765e-11	18.906224281523	Down
PLP1	-0.264178411422186	7.24735273441356	-11.0137523327096	6.88177563091234e-13	2.13344665462293e-11	18.8932662336687	Down
RNASET2	-0.459369344551932	13.4823077974615	-11.0134542759119	6.88685240072205e-13	2.13344665462293e-11	18.8925180418131	Down
HNRNPL	0.835338414841087	9.76854861639074	11.0123370108498	6.90591671041373e-13	2.13735869558369e-11	18.8897133451712	Up
ANKMY1	-0.625751859796953	7.96750651813452	-11.0106360755366	6.93504390731981e-13	2.14437498247843e-11	18.8854431394628	Down
NDUFS4	-0.433608699897086	11.0827122476481	-11.0074403166815	6.99010843824871e-13	2.15939080117024e-11	18.8774191671417	Down
TMUB2	-0.471198877798305	8.94370902890386	-11.0030691134799	7.06615011023655e-13	2.18085296478481e-11	18.8664417413614	Down
LOC729484	0.408318926364232	7.31633249382133	10.9991409956103	7.13520415676775e-13	2.20012065777252e-11	18.8565749431327	Up
EXOSC5	-0.526617085697437	8.44118103043283	-10.9970386196146	7.17244535495875e-13	2.20955229863474e-11	18.8512932990656	Down
PPP2R1A	0.397378473015841	11.0782664659717	10.9961025639104	7.18909030185496e-13	2.21262743127249e-11	18.848941532598	Up
LOC147804	0.755005484487795	8.20575454137286	10.9783663937979	7.51203645225462e-13	2.30988165317522e-11	18.8043595084431	Up
TUBA4A	1.0411365005775	10.3863850203215	10.9647849848224	7.76931666043585e-13	2.38678295075314e-11	18.7701936323523	Up
GOLPH3	0.483941791052839	10.5152733764122	10.9639140667614	7.78611870545005e-13	2.38973397494723e-11	18.7680019102732	Up
GPR1	0.961984257706786	8.67885040140493	10.9625242917868	7.81300757388565e-13	2.39577256252233e-11	18.7645042488314	Up
MRPL23	-0.539484480822432	10.5897940750435	-10.9582829021747	7.89565602882829e-13	2.41888229761401e-11	18.7538283620133	Down
KLHL22	-0.779376340789214	9.44686778604425	-10.9512869582326	8.03393539651004e-13	2.45897659523228e-11	18.7362140030278	Down
COX5A	-0.467529846490136	12.4175968153614	-10.9432458102224	8.19593147801e-13	2.50624943327103e-11	18.7159602525455	Down
MRPS18A	-0.631689843142609	8.74189750327569	-10.9415718553229	8.23007197667694e-13	2.51437405955349e-11	18.7117429093069	Down
LEPROT	1.15769779419408	10.0423155694534	10.9406058816039	8.24983914145062e-13	2.51809658132752e-11	18.7093090817922	Up
CCDC91	0.442726776755156	8.10438383456358	10.9392313762535	8.27804985362329e-13	2.52438712202916e-11	18.7058457277689	Up
FLJ36131	1.67658884441368	9.33204418840216	10.9356635238509	8.35173785722537e-13	2.54452167431741e-11	18.6968546415157	Up
TPCN1	-0.402393064680804	7.26497493268663	-10.9346469669899	8.37285545151732e-13	2.54861738487111e-11	18.6942925902435	Down
MRLC2	-0.495357797446721	13.1383965164621	-10.9273548149211	8.52594668094366e-13	2.59284032351152e-11	18.6759101135781	Down
GALE	-0.287887999980066	7.28683463739446	-10.9253821495858	8.56784971332821e-13	2.60319964437252e-11	18.6709361285125	Down
CYTSA	-0.399752727876077	9.26529996962888	-10.9216211316637	8.64832406998518e-13	2.62524857440711e-11	18.6614515059122	Down
PANK4	-0.50649655544395	7.83049993679477	-10.9189577727777	8.70577815070428e-13	2.64027567677387e-11	18.6547338835695	Down
LOC440991	1.1590124875401	10.1385673500986	10.9124003859041	8.84890068405601e-13	2.68123305489796e-11	18.6381907055915	Up
MSTO1	0.535935620256564	7.77428089252281	10.9101497129198	8.89857598466788e-13	2.69215254777146e-11	18.632511361452	Up
LOC401640	0.829590157136487	8.71230862706797	10.9100333591958	8.90115178853041e-13	2.69215254777146e-11	18.6322177369344	Up
ANP32A	0.480022096962312	7.47272123941832	10.9078329485764	8.95000736814468e-13	2.70446582974264e-11	18.6266645608648	Up
HS.580229	0.522229995283061	7.42891211585918	10.9070952190857	8.96644832684564e-13	2.7069707498747e-11	18.6248026133881	Up
LOC653829	0.846491660721849	7.86486416873276	10.9059561122443	8.99189491018829e-13	2.71218744843272e-11	18.6219274962329	Up
KIAA0947	0.268739669585198	7.40520287316111	10.9031700586623	9.05444383421644e-13	2.72857554710067e-11	18.6148947643783	Up
OSGEP	-0.620411878807288	9.05807118992221	-10.8984396959758	9.16166294445428e-13	2.75838317971335e-11	18.6029517943081	Down
MAGT1	1.55389888371781	10.3892353451135	10.8876082977718	9.41207722281359e-13	2.83121080156174e-11	18.5755943904212	Up
UBQLN4	-0.44399907645991	9.62203220963217	-10.8727549682428	9.76688116256278e-13	2.93527924459319e-11	18.5380540044156	Down
MRPL55	-0.42751581432174	8.59992725068607	-10.8667796480934	9.9134385274762e-13	2.97663092277538e-11	18.5229439240061	Down
ADSL	-0.590152203475491	11.1922443858643	-10.859881561224	1.00854231784901e-12	3.0255358476466e-11	18.5054946726443	Down
ZNF483	0.989647923089167	8.15352226785726	10.8498343459657	1.03413876387923e-12	3.09952294311058e-11	18.4800684738433	Up
TRAPPC2L	-0.516982977214238	10.7244963939166	-10.8475011617885	1.04017710110741e-12	3.11384153134824e-11	18.4741620884816	Down
FLJ40722	1.05477722682293	8.17092484158131	10.8472645818393	1.04079138179305e-12	3.11384153134824e-11	18.4735631542576	Up
FAM129A	1.11371347656926	9.42340843922096	10.8454840316021	1.04542648261529e-12	3.12489361486689e-11	18.4690552181708	Up
EIF5	0.530307547004515	8.40234011610194	10.8311169130531	1.08360614894204e-12	3.23610401081082e-11	18.4326660713085	Up
MPV17	-0.500327661199018	9.67748444638071	-10.8299856510245	1.08667219333163e-12	3.24234473210693e-11	18.4297996709024	Down
LRTOMT	-0.267072276310183	7.13443543522481	-10.8294644507083	1.08808777361581e-12	3.24365411795399e-11	18.4284789939604	Down
HS.560728	0.483114526421163	7.21546396650193	10.8231309011093	1.1054408576276e-12	3.29242918752959e-11	18.4124275199847	Up
LOC100129902	-0.320384482488329	14.2364374706002	-10.8189799470989	1.11696690208681e-12	3.32377722682805e-11	18.4019047127625	Down
HS.539736	0.52319836766423	7.30023121042538	10.8180084855018	1.11968204727474e-12	3.32887386821367e-11	18.3994417039115	Up
SCNN1A	-0.331039929206809	7.21347655228419	-10.814202862818	1.13038345346383e-12	3.35768373041863e-11	18.3897918912222	Down
LOC391833	0.866893009901689	12.7179950348854	10.8133015526559	1.13293318981269e-12	3.36225007153617e-11	18.3875061899753	Up
HS.189987	0.363482042168281	7.08438295138101	10.804976047398	1.1567647328251e-12	3.42991071539186e-11	18.3663879460107	Up
HS.411472	0.428131147290751	7.09697867117937	10.8034967885667	1.16105230567796e-12	3.43955272250306e-11	18.3626347629188	Up
ACTB	0.269573490652023	14.3727251645491	10.7873342782937	1.208969107854e-12	3.5783115064816e-11	18.3216087449663	Up
LASS6	0.650767122988767	9.96194854060823	10.78328786156	1.22127828985582e-12	3.61152544326107e-11	18.3113322638404	Up
HS.208623	-0.540046264082938	7.47936779795382	-10.7828827979605	1.22251751340632e-12	3.61197367461837e-11	18.3103034277029	Down
LOC645452	1.60177716515212	11.7181335110315	10.7815770706377	1.2265209078936e-12	3.6205806960212e-11	18.306986817888	Up
WDR79	-0.570678604811103	8.00041003589461	-10.7794983225666	1.23292203036817e-12	3.63624402366755e-11	18.3017062439075	Down
LOC646942	-0.474658954515683	12.6866432734629	-10.7786208157448	1.23563437534816e-12	3.64100993530941e-11	18.2994769751755	Down
FKBP14	1.5251905716825	9.60555110452171	10.7720411634535	1.25616685434802e-12	3.69823094557122e-11	18.2827584784879	Up
LOC100130276	0.831080288076862	7.70005152046499	10.7599481591396	1.29481709598448e-12	3.80864313025232e-11	18.2520162980562	Up
CITED2	0.685582865525452	9.8345657224034	10.7586835782424	1.29892827440088e-12	3.81735478447601e-11	18.2488004573542	Up
CASP4	-0.423175040230589	9.74911176276832	-10.7581694631447	1.30060347965177e-12	3.81855035092304e-11	18.24749299889	Down
HINT1	-0.413770094531344	13.0271223172034	-10.7578532911528	1.30163479696615e-12	3.81855035092304e-11	18.2466889173296	Down
FOXJ2	-0.398164447099839	10.5966329604879	-10.7563946514095	1.30640353240272e-12	3.82915753817845e-11	18.2429791699302	Down
PRKCZ	-0.318369730270894	7.61305138565285	-10.7558584296446	1.30816108258727e-12	3.830927812314e-11	18.2416153320417	Down
CHD6	0.457205450826074	8.04269494382914	10.7466589258466	1.3386925580951e-12	3.91688468385728e-11	18.218211328207	Up
LSM2	-0.597813451795613	11.2030374932895	-10.7446663658352	1.34540075546432e-12	3.93304697959634e-11	18.2131407129293	Down
MFSD3	-0.879475362864027	8.76684880298101	-10.7358522092322	1.37548868804689e-12	4.01746735631918e-11	18.1907045163814	Down
CCNI	0.435240909583089	13.3543290024658	10.7345326980716	1.38005169348939e-12	4.02725278462998e-11	18.187344871935	Up
LOC441089	-0.500816698062274	9.78471497027446	-10.7303628751324	1.39457316889958e-12	4.06605622177228e-11	18.1767264884341	Down
GUSB	-0.452603798142627	10.6532777508364	-10.7172408214821	1.44129659096976e-12	4.19859811311534e-11	18.1432967266565	Down
LOC286157	0.573449105648015	11.2633956594239	10.7164272474396	1.4442455296132e-12	4.2035012964877e-11	18.1412233310048	Up
XRCC2	1.29324106737457	8.93426184624474	10.7136077436842	1.45451303257056e-12	4.229678047166e-11	18.1340371554355	Up
CEP57	0.488551319335595	7.55444998709768	10.7105724145331	1.46564977099289e-12	4.25833449211748e-11	18.1262997479365	Up
NME3	-0.458565695423737	10.1565668711421	-10.7031241010641	1.49334813811599e-12	4.33372270683394e-11	18.1073080778276	Down
ZNF14	1.60490383308302	10.7592807356715	10.7028953677037	1.49420714243876e-12	4.33372270683394e-11	18.1067247411108	Up
LOC728408	0.408851850331453	7.66775964119224	10.7019676083738	1.49769650052017e-12	4.34005262528573e-11	18.1043586150707	Up
TRIM39	-0.355399940608548	7.9531800038318	-10.696082688912	1.52002453507998e-12	4.40091497693731e-11	18.0893473212403	Down
PRO0628	0.560410112350101	7.60775927156775	10.6948872370599	1.52460156252951e-12	4.4103217151605e-11	18.0862974065749	Up
PI4KB	0.354403112734343	9.21910419354018	10.6897120879517	1.54457845565081e-12	4.4642215782165e-11	18.07309209546	Up
KLHDC8B	-0.612159250280284	7.72975582847607	-10.6867776373802	1.55602436395763e-12	4.49339244371033e-11	18.0656027841521	Down
ALS2CR14	0.628772965549598	7.72003837329622	10.681163633457	1.57816372993651e-12	4.55336570872819e-11	18.0512716047732	Up
INTS1	-0.531932795348159	9.10474318952163	-10.679134255579	1.58624564921122e-12	4.57271109068188e-11	18.0460900952729	Down
BMS1	-0.453435102207297	9.27870694866685	-10.6770930611888	1.59441723431555e-12	4.59228117384085e-11	18.040877877443	Down
LOC284023	-0.572244529708027	8.19196497584727	-10.6750286457931	1.60272547688897e-12	4.61221060329339e-11	18.0356058158212	Down
LOC388524	-0.251066894258856	13.3662633394288	-10.6746730956292	1.60416084216106e-12	4.61234436427071e-11	18.034697763421	Down
ROBLD3	-0.57160889722207	11.9629915192757	-10.673591488404	1.60853538842482e-12	4.62069440360411e-11	18.0319353070538	Down
SCMH1	-0.289596878731433	7.55034985619052	-10.6732675896599	1.60984775963442e-12	4.62069440360411e-11	18.0311080307545	Down
LOC647285	0.586740187108048	12.1756347980536	10.6596900614786	1.66585544447102e-12	4.77732240547825e-11	17.9964171734009	Up
SNAPC4	-0.576414298672975	9.34472719467288	-10.6566287147892	1.67875593326891e-12	4.81016443381598e-11	17.9885920731021	Down
CCDC99	-0.447309898516691	7.39931081195409	-10.6490745181275	1.71102716343095e-12	4.89840526468779e-11	17.9692776178945	Down
HDGF	0.655821996215997	9.37102781887321	10.6484942024198	1.71353228060479e-12	4.90135172322176e-11	17.9677935698148	Up
ZSCAN2	-0.312755950613434	7.48157280372036	-10.6429773504279	1.73753524098183e-12	4.96573217020359e-11	17.9536830818687	Down
PBX2	-0.425831660952805	9.97225090514043	-10.6414302968715	1.74432762421385e-12	4.98085778783472e-11	17.9497254652231	Down
RUNDC2C	0.613478994540348	8.13244392949035	10.6389675082011	1.75519651278881e-12	5.00758771419275e-11	17.9434246083925	Up
LRRC37B2	1.40859716993931	11.1080483637292	10.6384533474681	1.75747433517602e-12	5.00978242033138e-11	17.9421090682621	Up
HDAC1	-0.438272312804732	12.2246673653933	-10.6099805618255	1.88843952825834e-12	5.37848956208674e-11	17.8692046625363	Down
LOC644889	0.487729760520835	7.59332650710671	10.6060976333571	1.90705572645799e-12	5.42685635132335e-11	17.8592543060556	Up
KIAA0408	0.587641450072318	7.50427365084149	10.6051028350024	1.91185521862567e-12	5.43585616055993e-11	17.8567047305685	Up
SLC39A6	0.331525394333469	7.80756881325618	10.6004080232313	1.93467262219452e-12	5.4960259290383e-11	17.8446706343723	Up
SLC4A5	0.675984559355936	8.1982333326009	10.5816165782512	2.0288186495475e-12	5.75855030195068e-11	17.7964743778118	Up
HS.308802	0.349270248425609	7.04877588971607	10.5782016796895	2.04642304529658e-12	5.8035578916528e-11	17.787710937866	Up
WDSOF1	0.588112084580718	7.54771254645005	10.5745995895212	2.06516140106947e-12	5.8517017890884e-11	17.7784654811978	Up
LOC642909	0.456491954078712	7.44031405790417	10.5715721485395	2.0810457339162e-12	5.89168352750409e-11	17.7706936708606	Up
HS.440343	-0.40340589382119	7.1940440004809	-10.5674308518582	2.10297633207376e-12	5.94870025654493e-11	17.760060532191	Down
E4F1	-0.486481968593422	10.2366203094161	-10.5649250315607	2.11636047966729e-12	5.98146512078903e-11	17.7536255410871	Down
FLJ46906	-0.428705513540498	7.48647409115184	-10.563201833204	2.12561486973511e-12	6.00251226267291e-11	17.7491998645183	Down
SLC25A34	-0.408061038143399	7.3151601274926	-10.5464533316013	2.21774183125038e-12	6.25734821359335e-11	17.7061647594343	Down
FLYWCH1	-0.30013563495195	7.1855531912805	-10.5383289059915	2.26388848435393e-12	6.3814816483803e-11	17.6852760242922	Down
UPP1	-0.544277234791203	10.0701466892755	-10.5380342050096	2.26558067494967e-12	6.3814816483803e-11	17.6845181567786	Down
PSMD4	-0.482884640000674	10.4134842326667	-10.5320348348984	2.3003113522325e-12	6.47381692341434e-11	17.6690874326693	Down
HS.547715	0.904605515951462	7.5222599571964	10.5290783074499	2.31762616338552e-12	6.51702347670362e-11	17.6614813568341	Up
CSNK2B	-0.524748299124718	11.2608431026869	-10.5259251087196	2.33623934213668e-12	6.56380476421463e-11	17.6533680671483	Down
ATP5C1	0.496752519114552	10.6774408398405	10.5161514231186	2.39490768370838e-12	6.72294921963411e-11	17.628211838467	Up
POP7	-0.526038233069077	8.34573403526073	-10.5080568582613	2.444633519039e-12	6.85674278156808e-11	17.60736806968	Down
ZNF653	-0.455333318637409	8.11655036629244	-10.5077060164509	2.44681244265532e-12	6.85706281925236e-11	17.6064644483056	Down
NUDT1	-0.480392001963547	8.90337983445643	-10.5030552498589	2.47588421599451e-12	6.93268456399341e-11	17.5944845144979	Down
HS.444587	0.653740048118133	7.50096006550021	10.4977690110859	2.50935652223544e-12	7.02049037463493e-11	17.5808642558645	Up
HS.208554	0.606027218514152	7.31355426717147	10.489667643371	2.56155245304459e-12	7.16048782939039e-11	17.5599836381703	Up
FAM101B	0.5648767203982	7.7392541066312	10.4868455685151	2.57999366383753e-12	7.20597221046092e-11	17.5527079686356	Up
ARPC3	-0.434043825604948	13.0266386911263	-10.476737163193	2.64716702376641e-12	7.38737560439148e-11	17.5266387247283	Down
HS.543862	0.374480418062869	7.31381020636794	10.4745254397585	2.66210093111014e-12	7.42281358700559e-11	17.5209329942709	Up
HS.554445	-0.469908047609436	7.32685514305493	-10.4671791095559	2.71232419753786e-12	7.55650790906332e-11	17.5019766183165	Down
LOC644935	0.739527500687031	8.70522764533137	10.4624030729055	2.74549308064337e-12	7.64250458634415e-11	17.4896488363519	Up
LOC728002	0.53367203231386	7.76863438300531	10.4598611218764	2.7633149801225e-12	7.6856722927042e-11	17.4830864106433	Up
FLJ25363	1.01715302054724	8.96612144965562	10.4575885319451	2.77934826160181e-12	7.72379718991919e-11	17.4772186704505	Up
FAM58A	-0.448942162102968	9.40304267305794	-10.4292209219177	2.98765713783807e-12	8.29574463967095e-11	17.40391815289	Down
ZGPAT	-0.300970964523148	8.82849283966261	-10.4283968673507	2.99394090456827e-12	8.30624757726046e-11	17.4017872741514	Down
LSM10	-0.553453228640893	10.1033213695619	-10.4267457875681	3.00657168541973e-12	8.33432713698695e-11	17.3975175696463	Down
LOC653086	0.908922950717204	9.32242961592007	10.4138968742775	3.10674204020887e-12	8.604820384762e-11	17.3642780856302	Up
LOC650029	-0.288022064044319	8.62679944405877	-10.406450164309	3.16634840063054e-12	8.76260533637829e-11	17.3450040106345	Down
MTG1	-0.378768135895667	7.20511849720984	-10.4050784395824	3.17745480587406e-12	8.78601970426907e-11	17.3414528348799	Down
LOC100134159	1.27265892031874	11.6680842950939	10.404355701751	3.18332255219201e-12	8.79492168350619e-11	17.3395816839973	Up
LOC126235	0.609534293070505	7.49031078695123	10.4013827260958	3.2075759481884e-12	8.85456273178626e-11	17.3318840077973	Up
ARHGEF19	-0.455541699170173	7.8329440221145	-10.3997347351839	3.22110129153533e-12	8.88451435137848e-11	17.3276165086829	Down
CSTF3	-0.474404938603772	8.45175461322951	-10.3990461527868	3.22676982235628e-12	8.8927634050315e-11	17.3258333089247	Down
BLCAP	-0.459630722308779	9.48752920372617	-10.3923780730538	3.28219176648175e-12	9.03800218682357e-11	17.3085620102229	Down
SMARCA5	0.486432846233934	7.9666836532914	10.3847558099892	3.34673508392336e-12	9.20809655360487e-11	17.288812162031	Up
ZNF486	1.46686425620289	11.8923492659628	10.3816686958017	3.37324293925007e-12	9.27334642132084e-11	17.2808110728336	Up
DGCR6	-0.678538043796559	10.1599402944676	-10.3776263233188	3.40827733825048e-12	9.36190919155999e-11	17.2703323018399	Down
PSMB8	-0.417608901709751	10.4503790713927	-10.371058436747	3.46599311115141e-12	9.51257563869647e-11	17.2533022829011	Down
SFRS13A	0.361655189181386	7.70813580157991	10.3706433576706	3.46967396609172e-12	9.51481442939223e-11	17.2522258268427	Up
ZNF395	0.571848473852969	9.954587756507	10.3655069445486	3.51555416892314e-12	9.63267643529443e-11	17.2389033244765	Up
RPS19	-0.343507078639205	14.3300395181315	-10.363945677279	3.52962220954329e-12	9.66325012009258e-11	17.2348531291487	Down
HS.571741	0.451508320229826	7.29053151276127	10.3615837144625	3.55101426223485e-12	9.71380828950224e-11	17.2287251900648	Up
PTPN2	-0.353200364526372	8.2917305384885	-10.3610019331578	3.55630366191274e-12	9.72027064267162e-11	17.2272156899212	Down
TMEM79	-0.730317502825111	8.1685676661753	-10.35241842992	3.63528310818713e-12	9.92590942706478e-11	17.2049396680368	Down
USP11	0.423759158430828	8.27337715056064	10.3521783739643	3.63751747199188e-12	9.92590942706478e-11	17.2043165340013	Up
LOC90586	1.5608187352423	9.87080432068064	10.3493872718771	3.66359920158288e-12	9.98887240438145e-11	17.1970708788702	Up
HS.405877	-0.302305518628419	7.16051299648237	-10.3444294517723	3.71039930433358e-12	1.01081747742095e-10	17.1841979631652	Down
ETV3	0.510584388323679	7.67051143700625	10.3403693228845	3.74917937918728e-12	1.0204187114429e-10	17.1736535120075	Up
CDK10	-0.765947434359623	8.73767339685866	-10.3400977588448	3.75178790891558e-12	1.0204187114429e-10	17.1729481639332	Down
LOC647104	0.583170235329206	8.04038798150067	10.3315776405812	3.83457552772371e-12	1.04208198608982e-10	17.1508135292487	Up
NUDCD3	-0.487129012892431	8.23753079345149	-10.3278198464932	3.87167877188188e-12	1.05130482694542e-10	17.1410480611219	Down
ORAOV1	-0.657345031978651	8.63905552039927	-10.3246386565679	3.9033748927501e-12	1.05904556220047e-10	17.1327795933951	Down
LOC643387	0.481023511144781	7.80816159530482	10.3242132293048	3.90763369747814e-12	1.05933557109838e-10	17.131673733995	Up
LOC391169	0.53732152817881	7.6649384988086	10.3224891264545	3.92494166647725e-12	1.06305890720036e-10	17.1271918449275	Up
PRKAR2A	0.42185874757681	7.93899401367075	10.3222080823872	3.92777042107513e-12	1.06305890720036e-10	17.1264612206087	Up
HS.479551	0.406115846474994	7.35518426802026	10.3207229487764	3.94275309443436e-12	1.06624501232142e-10	17.122600179711	Up
CLCN7	-0.502065284439915	11.6771329503094	-10.3191275710531	3.95891290528059e-12	1.06974400871817e-10	17.1184522075005	Down
PRPSAP1	-0.418225728683987	10.4703324830595	-10.3145756496896	4.00539227606356e-12	1.08142335037232e-10	17.1066154216972	Down
QPRT	-0.421937662594787	7.39549805369916	-10.3141345547975	4.00992574206321e-12	1.08176786326708e-10	17.1054682583721	Down
TRIM38	0.797419899071836	9.02014917759906	10.3086688906791	4.06653660766369e-12	1.09614946594078e-10	17.0912515105038	Up
SPATA13	0.931727039740904	8.2334907627808	10.3072831284399	4.08101878864808e-12	1.0990595609535e-10	17.0876463850602	Up
BYSL	-0.379293805352228	7.36975457849038	-10.307003102771	4.08395163424559e-12	1.0990595609535e-10	17.0869178548376	Down
MAMDC4	-0.241505255908802	7.0799854025959	-10.3025950959276	4.13040311452974e-12	1.11018737943167e-10	17.07544839817	Not
LOC401115	-0.657356301669068	11.9285010524108	-10.3024456752052	4.1319871148711e-12	1.11018737943167e-10	17.0750595671991	Down
ZBTB43	1.25644146220597	8.34551733140176	10.3002756520129	4.1550613575565e-12	1.11548449978249e-10	17.0694122842275	Up
MAP3K7IP2	0.37787644125263	7.44911665259303	10.2991980385034	4.1665686007634e-12	1.11767024767974e-10	17.0666076681279	Up
CD99L2	-0.513776804795296	9.4225094021074	-10.297487182825	4.18490468805957e-12	1.12168280698765e-10	17.0621546546436	Down
HS.551137	-0.452791316906385	7.39278893578189	-10.2954298911633	4.20706271533436e-12	1.12671246543176e-10	17.0567994341044	Down
ZNF689	0.632221664914662	9.22292041819836	10.2932321913727	4.23086520543312e-12	1.13217407419201e-10	17.0510781172984	Up
H2AFZ	-0.389419932414456	12.4533645025353	-10.2921329760534	4.24282188598555e-12	1.13445951700237e-10	17.0482162720503	Down
HS.31037	-0.353137975045172	7.21580719401271	-10.2883841222813	4.28385971379085e-12	1.14451083857828e-10	17.0384548198927	Down
MYCBP	-0.372714988336163	7.25408826544832	-10.2865490831231	4.30409479716594e-12	1.14899263761321e-10	17.0336759875892	Down
LOC100128888	0.416234414026516	7.31323734185377	10.2810650064715	4.36515089677682e-12	1.16435579221736e-10	17.0193916767395	Up
HNRNPD	-0.279779097509204	12.8368227658961	-10.2794691246453	4.38308377454514e-12	1.16820087535208e-10	17.0152341675108	Down
ZDHHC16	-0.622186589482219	8.64907860903202	-10.2768226328686	4.41298808833762e-12	1.17522791840902e-10	17.0083389335779	Down
KLF6	0.941166723710716	11.1459774567389	10.2764689700613	4.41700006815069e-12	1.17535380819885e-10	17.0074174229512	Up
ABCB7	-0.445785257105	8.80545292883085	-10.2739341374173	4.44586449618368e-12	1.18208738233598e-10	17.0008121382808	Down
FAM65A	-0.625987503947929	10.026294302411	-10.26988168021	4.49241044525764e-12	1.19350766781249e-10	16.9902504818691	Down
TRAPPC5	-0.758203294673589	10.9703552106587	-10.2660218706014	4.53720574518368e-12	1.20396601223665e-10	16.9801889254532	Down
IFP38	0.946002467714556	9.83608300814481	10.2658657719611	4.53902691234391e-12	1.20396601223665e-10	16.9797819746704	Up
LOC148413	-0.967238133960111	9.59830640970837	-10.2597560392953	4.61089644582796e-12	1.22205315298883e-10	16.9638513496934	Down
EIF3B	-0.405787998695303	10.8097049642537	-10.2592262846704	4.61718242885594e-12	1.22274331164176e-10	16.9624698295062	Down
DCTN3	-0.428366483299302	9.82462209114368	-10.2576081296233	4.63643736254675e-12	1.22686413046068e-10	16.9582496992168	Down
LYST	0.453050030561592	7.86769429501114	10.2531369609943	4.69006802147176e-12	1.24006742774726e-10	16.9465871717371	Up
DAD1	-0.506368633533233	12.1536846311842	-10.2508546908785	4.71768677464903e-12	1.24637756642259e-10	16.9406331316569	Down
MAN2A1	0.449130894767609	8.39733070295089	10.249996211138	4.72811848989025e-12	1.24814059563406e-10	16.9383933342211	Up
LSM6	0.624393866174155	7.91823160904926	10.2484327335108	4.74717737049914e-12	1.25217643603579e-10	16.9343139316344	Up
BATF	-0.828758898738085	8.57520979761908	-10.2467790630114	4.76742096936542e-12	1.25651811882267e-10	16.9299988533513	Down
TTC32	0.504612020920739	9.38241272151321	10.2464533506331	4.7714185801765e-12	1.25657446176908e-10	16.9291488994413	Up
LOC100133489	-0.445169550013273	7.74434869931478	-10.2378262327481	4.87855653507954e-12	1.28377166381503e-10	16.906631217485	Down
HS.543242	0.461501072938743	7.26712292831598	10.2350143894417	4.91400362765475e-12	1.29189251699114e-10	16.8992899210768	Up
F11R	0.431252414929689	7.66601580445098	10.2347620461165	4.9171975713716e-12	1.29189251699114e-10	16.8986310406681	Up
GPN2	-0.547180310302052	9.06537406114091	-10.2311475406595	4.96317987218427e-12	1.30294261166298e-10	16.8891924867561	Down
LOC728556	-0.382636349351105	9.63374243589137	-10.2308145200821	4.9674384263425e-12	1.30301433068239e-10	16.8883227850604	Down
SYNJ2BP	0.737182024231875	8.46504522657116	10.2304445074302	4.97217439245104e-12	1.30301433068239e-10	16.8873564596032	Up
UBXN11	-0.468388581995446	8.16232483792375	-10.2302064293574	4.97522409980811e-12	1.30301433068239e-10	16.8867346852309	Down
MRPL43	-0.321675920572541	9.47908467172646	-10.2288380835119	4.99278921395625e-12	1.30658421596748e-10	16.8831609147237	Down
HS.353831	0.578044779831527	7.334216029028	10.2282341167161	5.00056228744851e-12	1.30758797640848e-10	16.8815834299988	Up
EFEMP2	-0.471230475762068	7.37688343225558	-10.226666501186	5.02079518319913e-12	1.31184569031361e-10	16.8774887956409	Down
SEC24A	0.503611160198852	7.52769742861647	10.2250255698284	5.04206378639385e-12	1.316367109138e-10	16.8732023170642	Up
LCOR	0.633474668642487	8.87200640351492	10.2231258470778	5.06680144099371e-12	1.32178640262341e-10	16.8682393804669	Up
NHP2	-0.533243563562004	10.15860238752	-10.218187182061	5.13169202695359e-12	1.33766374036971e-10	16.8553351545282	Down
LOC402677	0.430554363897021	7.49670304263093	10.2177255890494	5.13780017411753e-12	1.33815370570516e-10	16.854128897234	Up
HS.542413	-0.38970649200343	7.10632176174402	-10.217436403824	5.14163066783038e-12	1.33815370570516e-10	16.8533731702347	Down
HS.292382	0.417946335274879	7.06484513030091	10.2151380288253	5.17217824392853e-12	1.34504986141443e-10	16.8473664462505	Up
KPNA6	0.445938749447563	9.64293856934888	10.2117742126291	5.21722051305315e-12	1.35570169028155e-10	16.8385739903412	Up
AIMP2	-0.549880182186987	9.87164888198645	-10.2065540087602	5.28791363907756e-12	1.37299706051702e-10	16.8249263332642	Down
IER3IP1	0.550499171382223	8.48115762061558	10.2044493264097	5.31669127890185e-12	1.37939063032072e-10	16.8194228673721	Up
LOC100129243	0.521619142573516	7.51851239479291	10.2002889986845	5.37404678346425e-12	1.393182823045e-10	16.8085424666272	Up
LOC646785	0.531442955485734	12.8271554267647	10.1994753548998	5.38533746784961e-12	1.39502084219827e-10	16.8064143013929	Up
NDUFA3	-0.41266963821918	11.9566141794506	-10.1859521101906	5.57657780418247e-12	1.44343392283005e-10	16.7710303246216	Down
FAM173A	-0.523779496836843	9.61546835708735	-10.1774332574913	5.70058929318359e-12	1.47372098151308e-10	16.7487282852681	Down
HS.466840	0.534112568108741	7.47434129073763	10.177305891786	5.70246457660366e-12	1.47372098151308e-10	16.7483947750143	Up
OKL38	-0.680531572363503	7.91599685823489	-10.1765110991803	5.71418101318082e-12	1.47560060082987e-10	16.7463135432533	Down
LOC728643	0.877801392654805	10.9814662547096	10.1730445118965	5.76557140198878e-12	1.48771453526531e-10	16.7372350306511	Up
LOC646819	0.406897528500697	13.4729511291249	10.1705478868865	5.80287428732337e-12	1.496177423973e-10	16.730695747418	Up
TMEM91	-0.735430382134147	10.5101308537651	-10.1507518931259	6.10750120765168e-12	1.5734988953057e-10	16.6788164224866	Down
CD48	0.445663902860764	12.68925430031	10.1468741060107	6.1690581315596e-12	1.5881259805501e-10	16.6686479462627	Up
RPS10	-0.316998257932289	14.3042378629429	-10.1465149040003	6.17479210599381e-12	1.58837080594848e-10	16.6677059346044	Down
LOC388122	0.431108225430845	7.47876463192879	10.1452295610692	6.19535469906117e-12	1.59242673530281e-10	16.6643349696919	Up
FOXP1	0.443362638562001	7.89923003673971	10.1437729909268	6.21874094188844e-12	1.59720160819159e-10	16.6605146814617	Up
VPS13C	0.40144399026557	7.94639629046383	10.142834923405	6.23384989379396e-12	1.59984483093511e-10	16.6580541745099	Up
NDUFB7	-0.539124776606933	11.1817413363235	-10.1360826531759	6.34371515302303e-12	1.62623436164657e-10	16.6403399127431	Down
TTC4	-0.489489747072435	9.74414398204107	-10.1359147840612	6.34647153691456e-12	1.62623436164657e-10	16.6398994405579	Down
PUS1	-0.471220890693521	8.91313303628434	-10.131325589303	6.42230022544495e-12	1.64439605386894e-10	16.6278564222878	Down
NSDHL	-0.600948438876236	8.6059665558473	-10.1304053233756	6.43761690840767e-12	1.64704791919346e-10	16.6254411202298	Down
METT10D	-0.38120960278501	7.34647526186416	-10.1274778629668	6.4865889712984e-12	1.65829971630368e-10	16.6177570643439	Down
RHOQ	0.699524672578134	9.94116179055874	10.1267826785031	6.49827407542924e-12	1.66000910593023e-10	16.6159321667701	Up
CBL	0.563924743263213	9.06902516300578	10.1249990171671	6.52835325926339e-12	1.6664110944418e-10	16.6112496700128	Up
NOP2	-0.390392077698769	8.55133700187227	-10.1211336077836	6.59402655264251e-12	1.68188193384566e-10	16.6011007153577	Down
LOC650128	0.943676695552131	7.84795200042722	10.116603309348	6.67185425485156e-12	1.70042676860603e-10	16.5892035673018	Up
MED13L	0.508779641428978	7.78364133914996	10.1138114128966	6.72028306395773e-12	1.71145613704733e-10	16.5818703586149	Up
MST4	0.463625566763239	10.0507596459559	10.109814386725	6.79024086122466e-12	1.72794719356636e-10	16.5713699870176	Up
PSMD8	-0.517940350037552	9.80122891505278	-10.1085268673615	6.81293335963428e-12	1.73239436401298e-10	16.5679871722867	Down
HS.493016	0.367945278008582	7.08777059334997	10.1020420517153	6.92840899155231e-12	1.76040959602495e-10	16.5509457611507	Up
TMEM216	-0.532743659093976	9.51030310683975	-10.0988263004348	6.98641025610286e-12	1.77378974155138e-10	16.542493079112	Down
HNRNPU	0.789937916294532	9.10196728711231	10.0979034666785	7.00314628678309e-12	1.77668055796623e-10	16.5400671395116	Up
LOC100134053	1.10357646751634	8.09323345849707	10.0939554378545	7.07520839728842e-12	1.79359233332482e-10	16.5296873364989	Up
ARID4B	0.659579352468259	8.46754480482046	10.0936309453657	7.08116477086705e-12	1.79373303490255e-10	16.5288341198875	Up
HS.494932	0.979360969183377	7.58601221435042	10.0927744477611	7.09691117877989e-12	1.79635154981785e-10	16.5265819897569	Up
WDR18	-0.545029946093478	10.3601112701663	-10.0891855138	7.16328160242375e-12	1.81177013507152e-10	16.5171439782915	Down
HS.545397	0.504686069621933	7.39763623294265	10.0872962436867	7.19847389061811e-12	1.81928553602387e-10	16.5121749912021	Up
CRCP	1.28365920596075	9.76833355575354	10.0789722462679	7.35564015533473e-12	1.85759280546396e-10	16.4902764435046	Up
LOC731777	-0.728001940635816	9.40231161273947	-10.0768578572688	7.39611639779846e-12	1.86639536059642e-10	16.4847125320008	Down
LOC730313	1.55195106128612	12.0078813427281	10.0738598110933	7.45389826305296e-12	1.87954827196451e-10	16.4768223239126	Up
TMEM50A	0.466345812005992	8.84503411741199	10.0734825589229	7.46120163348211e-12	1.87996240551068e-10	16.4758293951923	Up
SPG7	-0.614551626675838	9.25339126043047	-10.0730016114991	7.47052305939431e-12	1.88088400515107e-10	16.4745635134721	Down
LOC100130511	0.601960813710697	8.65511208521608	10.0673999332769	7.57996972772038e-12	1.90699405066565e-10	16.4598173554134	Up
HS.561108	0.71712464111546	7.32111377997237	10.0627724790228	7.67161392467586e-12	1.92858915082938e-10	16.4476327215355	Up
CCDC5	-0.352228669923557	8.10995305919608	-10.0605786632061	7.71545513664823e-12	1.93749213401417e-10	16.4418551730618	Down
CIP29	-0.375136378157454	11.0098906118587	-10.0604169441541	7.71869701978604e-12	1.93749213401417e-10	16.4414292512748	Down
RPE	-0.345031069849045	7.33627841028561	-10.059596515397	7.73516505817444e-12	1.94015933849634e-10	16.4392684239421	Down
LOC440348	0.771131289900424	9.4849776805043	10.0584662238482	7.7579114898273e-12	1.94439609559e-10	16.4362913435219	Up
COMMD1	-0.520301011294735	10.4716664121606	-10.0546458284343	7.83530060154008e-12	1.96231144552447e-10	16.4262275567379	Down
CTSO	0.640140279734295	8.72771789531549	10.0500829791546	7.9287615689269e-12	1.9842218759796e-10	16.414205493448	Up
HS.556018	-0.537152966334276	7.91770271277192	-10.046236114293	8.00843954736832e-12	2.00265262747406e-10	16.4040677836869	Down
MYCBP2	0.45170481977224	9.9013440790707	10.043913358822	8.05694422104433e-12	2.01326606950084e-10	16.3979456549882	Up
F2R	-0.314215191023718	13.4782957152904	-10.0371012542947	8.20093138772285e-12	2.04770474026232e-10	16.3799868255798	Down
TCEA2	-0.346589258768489	7.85038084205892	-10.0347702420433	8.25080200349856e-12	2.05860919409605e-10	16.3738401668717	Down
MRPL36	-0.529000765366024	10.2972289820737	-10.0344382853056	8.25792912332778e-12	2.05884060252697e-10	16.3729647709527	Down
PSRC1	-0.267788410178719	7.1769110155766	-10.032242817763	8.3052241363142e-12	2.069078682242e-10	16.3671747906706	Down
NR1D2	0.609196289765371	7.9489770309323	10.0304556863261	8.3439265226397e-12	2.07716233800856e-10	16.3624612294368	Up
PIP5K2B	1.29791913107714	10.6613536172368	10.0284859619876	8.38679619297972e-12	2.08627052264167e-10	16.3572655985919	Up
EIF5B	0.50752223107416	8.00949300023202	10.0280794209476	8.39567218819838e-12	2.08691525222964e-10	16.3561931841871	Up
HINFP	-0.514797201753402	7.66907616048509	-10.0274236728699	8.41000929457418e-12	2.08891547242718e-10	16.3544633414207	Down
BCYRN1	0.976362977174653	9.22743468938865	10.0196086363773	8.58280872849565e-12	2.13024286296422e-10	16.3338432220003	Up
ZNF259	-0.490930502673098	8.11680322128668	-10.0183607101406	8.61073504474923e-12	2.13557804407078e-10	16.3305498108551	Down
DDAH2	-0.427856422664731	8.1992863339006	-10.0175725703013	8.62841988030427e-12	2.13836713287332e-10	16.3284697210987	Down
MBD4	0.912553960799832	10.1763917408308	10.0171559938072	8.63778226757751e-12	2.13909106132723e-10	16.3273702433899	Up
TTRAP	0.35392838939652	7.23392803006676	10.0158799741759	8.66652477745771e-12	2.14330589243131e-10	16.3240022819484	Up
FLYWCH2	-0.422174552038024	7.87114981635775	-10.0158274490842	8.66770999890165e-12	2.14330589243131e-10	16.3238636412396	Down
LOC100129882	1.44844789165243	9.70534382943641	10.0054324795431	8.90555336229036e-12	2.20048007149033e-10	16.2964189223719	Up
DHRS7B	-0.479881730303176	8.1437635213629	-9.99186571858331	9.22601000282349e-12	2.27796703482353e-10	16.2605789552322	Down
LOC653489	0.947766882679051	9.16069189291896	9.98955932612885	9.28164644205876e-12	2.29000146132488e-10	16.2544836699773	Up
LOC100128084	1.3205178041503	12.6485868360134	9.98773955794932	9.32578545609873e-12	2.29918343883877e-10	16.2496739375814	Up
HS.254477	-0.386362821733881	7.18562080057431	-9.98492655416936	9.39443707230294e-12	2.3143906582649e-10	16.2422381909732	Down
HS.333185	-0.436821310851651	7.19483335144802	-9.98462757894621	9.4017638081183e-12	2.31447868275612e-10	16.2414478351505	Down
GMPPA	-0.417520902256135	8.45051787993126	-9.97934649963095	9.53214717487128e-12	2.34483759652074e-10	16.2274851270971	Down
MOBKL1A	0.367064360066985	7.58135458445456	9.97869959171895	9.5482447411808e-12	2.34705891643133e-10	16.2257745106659	Up
TXNRD2	-0.364549675010942	8.01359950243441	-9.9784056614332	9.55556801347243e-12	2.34712173194827e-10	16.2249972538408	Down
SLC12A9	-0.52426043538935	10.6915057956318	-9.97684857072801	9.59445852529768e-12	2.35493254372957e-10	16.2208795618862	Down
RXRB	-0.729637332776431	10.0005840936268	-9.97619918262431	9.61072553326673e-12	2.35718304456614e-10	16.2191621763838	Down
LOC728115	0.420422141843701	7.38205495465176	9.96951625809664	9.77977325394327e-12	2.39589434693626e-10	16.2014851921046	Up
POLR2F	-0.376773250104484	11.2677685948733	-9.96939028461867	9.78298875137936e-12	2.39589434693626e-10	16.2011519243461	Down
FLJ20273	0.815237490244135	7.69894535070279	9.9650568434297	9.89425925115723e-12	2.41970226938227e-10	16.1896863820078	Up
ST3GAL6	-0.56187011305605	7.63275842559955	-9.96503689063892	9.89477455455186e-12	2.41970226938227e-10	16.1896335847066	Down
CHMP4A	-0.546440046670006	10.6779806412635	-9.96433441351875	9.91293426538807e-12	2.42235933789016e-10	16.1877747192612	Down
CPPED1	0.534488257656285	7.51027190890337	9.96334360727628	9.93860532116411e-12	2.42684664787161e-10	16.1851527805105	Up
VPS13D	-0.200928842063395	7.12331126526203	-9.95901705456163	1.00514994449254e-11	2.45261017682975e-10	16.1737020697761	Not
RALY	-0.402452388214166	10.2621712484621	-9.9518889423813	1.02403538677903e-11	2.49685691332928e-10	16.1548314160806	Down
EVI5	0.6747488067639	8.42749534052903	9.95090871708597	1.0266605636164e-11	2.50142117807314e-10	16.1522358945203	Up
HS.562875	0.802144670956634	7.79823827416577	9.94936303238597	1.03081406049018e-11	2.50969971662893e-10	16.1481428494391	Up
POLD4	-0.5540551948753	8.93970170481682	-9.94823403819267	1.03385866420223e-11	2.51526830618988e-10	16.1451530242662	Down
SNX15	-0.370329056065575	7.30043018037816	-9.94340735054079	1.04697868338105e-11	2.54532321349936e-10	16.1323690273464	Down
KRT8P9	0.377413567970801	7.18260783236749	9.9340304371421	1.07295440196817e-11	2.60656494037754e-10	16.1075246301114	Up
LOC100134868	0.998367602057851	8.94180648203044	9.93164597525181	1.07966391549128e-11	2.62094729309575e-10	16.1012051112608	Up
UBQLN2	0.597815686707185	10.1454824415357	9.93109538171203	1.08121926941199e-11	2.62280575002942e-10	16.0997457730871	Up
DPH2	-0.289567371190822	8.29695420955247	-9.92598530742187	1.09576395087322e-11	2.65614781347072e-10	16.0861997373343	Down
TRMT2A	-0.196472177430715	7.16432443391592	-9.92546515786807	1.09725557769147e-11	2.65782352148475e-10	16.0848207093721	Not
UBFD1	-0.336045962403833	7.2672429862669	-9.92361207293601	1.10258648665901e-11	2.66878969646202e-10	16.0799074987011	Down
ASB6	-0.295851919868647	7.41131414743086	-9.92327177294528	1.10356831823837e-11	2.66922070505304e-10	16.0790051896666	Down
PET112L	-0.500533692832157	8.29669255106657	-9.91917995779462	1.11544400671766e-11	2.69598107853616e-10	16.0681545219306	Down
FLJ10374	-0.559750194473603	9.58806254712811	-9.90589494360588	1.15490673086106e-11	2.78933073637563e-10	16.0329103718215	Down
FAM125A	-0.568981420073509	9.47488053637701	-9.90204139295059	1.1666176885255e-11	2.81556735597699e-10	16.0226829062315	Down
ACY1	-0.317863579668898	7.523192793006	-9.89718390069539	1.18155223455578e-11	2.84954017119557e-10	16.0097881984407	Down
KIAA0194	-0.431774788509227	8.91855504823178	-9.89367201602931	1.19247088905339e-11	2.87378561353949e-10	16.0004636369573	Down
LOC441131	-0.33288973761051	10.7880823159108	-9.89103491663806	1.20073733667573e-11	2.89160886248472e-10	15.9934607053478	Down
PRR14	-0.513311400470146	11.3039427002263	-9.88122953793271	1.23198966492678e-11	2.96472063641692e-10	15.9674141870011	Down
LOC100132456	-0.29780754961824	7.3044837298223	-9.87623254935678	1.24823399863817e-11	3.00163670244568e-10	15.9541356404955	Down
BTBD12	-0.640911278836236	8.46631937002006	-9.87511932473337	1.251882527985e-11	3.00823204572025e-10	15.9511770168748	Down
LOC100130000	1.15200470824854	7.90057534881556	9.87179924529167	1.26282856579939e-11	3.0313468792158e-10	15.9423522680846	Up
HS.400256	-0.340113339633708	7.39962848300515	-9.87164863094585	1.26332743558513e-11	3.0313468792158e-10	15.9419519022824	Down
TCP1	0.478964854554608	8.82800203615077	9.86454198930973	1.2870960257085e-11	3.08614959694971e-10	15.923057554755	Up
TPP2	0.341999211283301	7.75210080850295	9.8638369335443	1.28947883873591e-11	3.08963223344738e-10	15.9211826739958	Up
KLHDC3	-0.394679854887613	11.0906679818403	-9.86215724377575	1.29517366141116e-11	3.10103980690723e-10	15.9167157917592	Down
ELAC2	-0.446872338773885	8.05015678828306	-9.8594263247155	1.30448733683465e-11	3.12108933493818e-10	15.9094525427174	Down
LOC643310	0.679169552216494	10.1478613508579	9.85792881890474	1.30962345634071e-11	3.13112205627205e-10	15.9054693128527	Up
ALPP	1.4442982655106	11.0675767060174	9.85013288305912	1.33669663272415e-11	3.19355096950622e-10	15.8847281341924	Up
GTF3C5	-0.306746812999998	8.74364582818425	-9.84882928379245	1.34127902732331e-11	3.20219519902083e-10	15.8812591243894	Down
GFOD2	-0.643246973242657	7.59366358394636	-9.84695191036106	1.34790648760644e-11	3.21570593009499e-10	15.8762628564075	Down
WFS1	-0.487120619285968	7.38985336274599	-9.84618960689473	1.35060707033713e-11	3.21983562087766e-10	15.8742340020962	Down
TMEM168	-0.329897085569569	7.35704761058489	-9.84518082910719	1.35418930572044e-11	3.22605973125324e-10	15.8715490459072	Down
GDPD3	-0.38503309055596	7.30610783169668	-9.84409197349021	1.35806676871569e-11	3.23297772919564e-10	15.8686508071163	Down
FANCG	-0.444141959025613	7.90724263546295	-9.84016276508201	1.37215317074935e-11	3.26276649385514e-10	15.8581910408828	Down
HS.335933	0.3450205715006	7.05727067190933	9.84005404964578	1.3725450305386e-11	3.26276649385514e-10	15.8579016060444	Up
TSPAN4	-0.700373999292734	8.33588927782038	-9.83858446053245	1.37785329973804e-11	3.27304221967099e-10	15.8539889452591	Down
CCT4	-0.447809784640521	7.67413900900517	-9.83824614899666	1.3790782663902e-11	3.27361044664418e-10	15.8530881788476	Down
HS.22689	-0.45680352412428	7.16803157417168	-9.83391753180911	1.39484971673259e-11	3.30868316021233e-10	15.8415617740091	Down
SRP72	0.507491786703413	9.69395237808009	9.82869050880688	1.41413974762635e-11	3.35204617265693e-10	15.8276398247625	Up
FLJ35390	1.18599901095007	10.6315334851057	9.82730311549477	1.41930534579013e-11	3.36189095779918e-10	15.8239439683723	Up
KCTD20	0.53110086796716	9.60832541553808	9.82583537038973	1.42479104465353e-11	3.37247938716316e-10	15.8200337926031	Up
LOC391019	1.26370472268533	11.1580755475533	9.82272271796634	1.43649618688305e-11	3.3977636659686e-10	15.811740545089	Up
RABGAP1L	0.772422650601669	8.92332304589038	9.81480239310594	1.46672447461245e-11	3.46679381333843e-10	15.7906322357398	Up
GTF2IP1	0.540737397507253	8.85658904196946	9.81000549288125	1.48534642759969e-11	3.50831219873103e-10	15.7778441564162	Up
HS.436679	-0.407409942264534	7.23581782639221	-9.80420095237534	1.50820261224532e-11	3.55976549751634e-10	15.7623658195466	Down
SAFB	-0.663689515677039	9.79631963159222	-9.80198034462415	1.51704105048657e-11	3.57808354017106e-10	15.7564432125756	Down
HS.541653	0.357392765721864	7.09662215786568	9.79982535960209	1.52566875761037e-11	3.59587890500234e-10	15.7506950182395	Up
ZC3H5	-0.477089853429109	9.15310736119433	-9.79426294088163	1.5481702884947e-11	3.64632532699437e-10	15.7358550764155	Down
MED24	-0.316909966055631	8.42190402314979	-9.79179628473874	1.55825654100716e-11	3.66747990576234e-10	15.729273018047	Down
PPP2R5A	-0.448549164803595	10.1591546894833	-9.78861873159284	1.57134842957871e-11	3.69522254938963e-10	15.7207928317192	Down
IPO9	0.382774305477647	8.06429577026923	9.78839621700823	1.57226940356155e-11	3.69522254938963e-10	15.7201989405556	Up
TEF	-0.292847563790337	7.3921696824827	-9.78777625610213	1.57483828489921e-11	3.69864247547509e-10	15.7185442318245	Down
HADHB	-0.452795173559967	9.41435084028077	-9.78365934592088	1.59200602580329e-11	3.73632000783757e-10	15.7075547168127	Down
LOC130773	0.80730653072746	8.9177139536889	9.78221549534582	1.59807202400152e-11	3.74790775741995e-10	15.7037000403586	Up
PPP1R12A	0.532410184961581	8.19731579547011	9.78144344080299	1.60132528669894e-11	3.75288718743719e-10	15.7016387603539	Up
NEK7	-0.354805610558994	7.04542585966928	-9.78067580960953	1.60456660034938e-11	3.7578316100848e-10	15.6995892136023	Down
HS.538089	0.434228741107462	7.32585933794534	9.77802876537654	1.61579507096508e-11	3.78146148778572e-10	15.6925211189912	Up
PSIP1	0.510013948793503	8.69290857627573	9.77689090543023	1.62064631963306e-11	3.79014391751367e-10	15.6894825451235	Up
GALNT3	0.707651772879894	7.7333672423616	9.77308178020205	1.63699472658734e-11	3.82568317207875e-10	15.6793093284749	Up
HS.445343	0.414145202342289	7.22699934856655	9.76898484806205	1.65476600157419e-11	3.86449536893652e-10	15.6683653561617	Up
ZFYVE16	0.252723973271777	7.57420278663373	9.76463828190298	1.67383509338981e-11	3.90438968119177e-10	15.6567521720705	Up
COMMD7	-0.411905323924815	11.6012416444651	-9.76455559009737	1.67420003794666e-11	3.90438968119177e-10	15.6565312118656	Down
CACYBP	-0.443881315112538	8.18244177714725	-9.75239003533734	1.72878346317542e-11	4.02885403709421e-10	15.6240140784781	Down
MDH2	-0.430591326348962	13.120543313954	-9.74897551774392	1.74442687373805e-11	4.06245947054466e-10	15.6148840237082	Down
NFAT5	0.494388300899927	7.45954760187119	9.74617000297416	1.75738805619052e-11	4.08977575038759e-10	15.6073812488847	Up
ACAD9	-0.785178852451762	8.79723873305625	-9.74107549106671	1.78117556047879e-11	4.14223103557004e-10	15.5937544174987	Down
DBN1	-0.576088616602677	7.48235217460102	-9.74029456334693	1.78485078817202e-11	4.14787332571062e-10	15.591665290629	Down
LOC100131801	-0.445586704499452	12.1967814584815	-9.73546767138425	1.80773935981794e-11	4.19812702099259e-10	15.578750707037	Down
COX8A	-0.344849131368582	12.6821905623988	-9.73501245424236	1.80991331970189e-11	4.20023839510693e-10	15.5775325960456	Down
LOC100130604	0.655346732338889	7.43791425973741	9.72440290573657	1.86134232752649e-11	4.31657244097956e-10	15.5491350232442	Up
LOC402342	0.449884754694284	7.52358326949931	9.72198068015099	1.87329117842059e-11	4.34125099401042e-10	15.5426496414336	Up
HS.543064	-0.309255394692647	7.18810031511657	-9.72143142116008	1.87601152708512e-11	4.34452348695745e-10	15.5411789238516	Down
MED8	-0.420574655663702	8.15906757685886	-9.72020244907224	1.88211291815914e-11	4.35561588147365e-10	15.5378880383896	Down
ZNF467	-0.857876516456601	10.98864857883	-9.7189262946146	1.8884699486462e-11	4.36728401981836e-10	15.5344706035365	Down
GMIP	-0.47589929537023	9.6747538504129	-9.71678840557201	1.89916867755107e-11	4.38896956247693e-10	15.5287450439259	Down
HS.538554	-0.588284928374226	7.40990555428756	-9.71421189117681	1.9121445270594e-11	4.41588369952125e-10	15.5218440006837	Down
UBE1C	0.359252366134197	7.66883374377953	9.71220167247491	1.92233109253983e-11	4.43632336707124e-10	15.5164591516146	Up
NUP54	0.626285207311296	8.70139295441864	9.71074940161584	1.92972469922359e-11	4.45029357892474e-10	15.5125685737053	Up
LOC100133803	0.453726976717681	7.55242220146019	9.70970672245708	1.93505090780039e-11	4.45947991652623e-10	15.5097751081754	Up
LOC728105	0.875932598490045	8.2588640615408	9.70941702303531	1.93653340574208e-11	4.45980151673292e-10	15.5089989429062	Up
HSD17B7	1.36361783809544	11.0725667177148	9.70797787270343	1.94391523346208e-11	4.47369930617062e-10	15.5051429977893	Up
CAMLG	-0.350506549492265	12.0450130367828	-9.69529622728768	2.01021526886578e-11	4.62219689369632e-10	15.4711532366207	Down
FAM96B	-0.297693052092813	10.3674366318018	-9.69510654683966	2.01122421975705e-11	4.62219689369632e-10	15.4706446911875	Down
NAT10	-0.659467369038217	9.53244834710676	-9.6937592346758	2.01840572285549e-11	4.63495086155066e-10	15.467032327227	Down
NDUFA12	-0.519790592863963	11.7092854480202	-9.69331993113936	2.02075296093565e-11	4.63495086155066e-10	15.465854432011	Down
CTSD	0.833986789987509	10.0397738244896	9.69328105038358	2.02096083818404e-11	4.63495086155066e-10	15.4657501806679	Up
SH3KBP1	0.389581924188707	11.224145006993	9.68747526662381	2.05224743372562e-11	4.70345652357447e-10	15.4501808858538	Up
GAK	-0.386062288220406	9.22406281342998	-9.6870242665788	2.05469836966556e-11	4.70582607987749e-10	15.4489712626916	Down
HS.436448	0.417675919513064	7.21740004684651	9.68242053301637	2.07988833375936e-11	4.75970683782285e-10	15.4366221278768	Up
PIGB	-0.419252932070256	8.78639634442591	-9.68220219810956	2.08109076711698e-11	4.75970683782285e-10	15.4360363945612	Down
HOM.TES.103	-0.31064657524107	7.29622328242068	-9.68015851328576	2.09238032225846e-11	4.78223386936554e-10	15.4305534442395	Down
EAPP	0.685062214959792	9.67213037573332	9.67621766419659	2.11432649502757e-11	4.82906936543126e-10	15.4199791174501	Up
LOC646531	-0.370270169996678	12.7063356163597	-9.67526795298362	2.11965030922608e-11	4.83790152021229e-10	15.4174304945527	Down
HMBS	-0.445117296963772	8.12124875967025	-9.67113742786866	2.14296418571971e-11	4.88775395903611e-10	15.4063445591287	Down
LOC100130353	0.681572733969235	7.68562939859644	9.66860526447902	2.15738542944698e-11	4.91726923311632e-10	15.3995473852633	Up
RECQL	0.390904505914763	8.61504657475626	9.66537527988997	2.17592450645263e-11	4.95612324655593e-10	15.390875824704	Up
ZBP1	0.79060975502778	9.15068867984426	9.66151810759639	2.19827619792581e-11	5.00360207381208e-10	15.3805186852786	Up
HS.193784	-0.38849928774916	7.41500835297641	-9.65951733863376	2.20996231250746e-11	5.02675605726441e-10	15.3751455366489	Down
ELMO1	0.300490133469779	8.4025216699101	9.65830471975957	2.21707576982801e-11	5.0394845475851e-10	15.371888746602	Up
ARHGDIB	-0.303083344887687	14.1922776632158	-9.65683900312836	2.22570508926653e-11	5.05563887205556e-10	15.3679519462146	Down
ATMIN	0.333994371752761	8.00067371406322	9.64904976801399	2.27214113086752e-11	5.15758952939026e-10	15.3470260186866	Up
ROCK1	0.375649066932655	7.62290315824771	9.64725251710908	2.28299496031738e-11	5.17868713368715e-10	15.3421965587874	Up
LOC202781	1.24900350045142	9.90877769494406	9.64697253720384	2.2846905431021e-11	5.17899578470155e-10	15.3414441768378	Up
THOC5	-0.419656280435785	9.14270456550005	-9.64592665942478	2.29103582387153e-11	5.18983688096519e-10	15.3386335301188	Down
HS.555247	0.60144948495827	7.30141814450905	9.64538027787568	2.29435782474088e-11	5.19381929119426e-10	15.3371651518617	Up
RBBP9	-0.314559326734846	7.73349051495685	-9.64303915274469	2.30864751295375e-11	5.22066153249951e-10	15.3308730370475	Down
BRI3P1	0.777203717364101	10.2869768610956	9.6427460071193	2.31044318115962e-11	5.22066153249951e-10	15.3300851156777	Up
HS.540111	0.547043149161413	7.28988841969892	9.64266632675229	2.31093151036595e-11	5.22066153249951e-10	15.3298709476327	Up
LOC606724	-0.378834117366086	11.2419189816566	-9.64174858949152	2.31656354050888e-11	5.22982723431404e-10	15.3274041580609	Down
UQCRC2	0.58249318359472	9.72153101099387	9.64009106487056	2.32677099967414e-11	5.24847511523802e-10	15.3229486158944	Up
NT5DC1	0.34529418296911	8.6099173436277	9.63989449922656	2.327984535742e-11	5.24847511523802e-10	15.3224202101878	Up
WDR45	-0.327006795231023	8.02502013474906	-9.63762016467629	2.3420725518783e-11	5.27665450307508e-10	15.3163060055005	Down
EMG1	-0.51489867651515	9.4485246407742	-9.63489492145351	2.35906808034471e-11	5.31134182238423e-10	15.3089787224962	Down
MARK2	0.308845283113929	7.57268528562438	9.63353188586119	2.3676154993844e-11	5.32697446606074e-10	15.3053136086622	Up
LOC100127893	0.360988641938632	7.2203885015325	9.63147165094127	2.38059487903164e-11	5.35255080147337e-10	15.2997733166125	Up
HS.308073	-0.471281951875248	7.33400759991492	-9.63069421365831	2.38551150964206e-11	5.35997643597449e-10	15.2976825246534	Down
LRSAM1	-0.393438886627559	8.04612510850283	-9.62735345340317	2.40675697453541e-11	5.40405627906331e-10	15.2886972028602	Down
MRP63	0.412947993787019	8.10311816772386	9.61657974319051	2.47659420513396e-11	5.55710925393876e-10	15.2597103889111	Up
PATE2	0.303494554077396	7.67128425304286	9.61580784626692	2.48167633791576e-11	5.56475283631631e-10	15.2576330154172	Up
SFPQ	0.732607538602224	8.55218031686705	9.6127528919839	2.50189444244322e-11	5.60630314028994e-10	15.2494105930799	Up
RBM4	-0.39078824709552	8.61924206665197	-9.60958466175714	2.52303947744319e-11	5.64987309550983e-10	15.2408820177578	Down
CUTA	-0.34959970141772	11.1238469804132	-9.6030223997291	2.56741740562783e-11	5.74537497462902e-10	15.2232129172125	Down
PCBD2	-0.215915129959411	7.35565353821906	-9.60198805180607	2.57448446722523e-11	5.75731007892813e-10	15.2204273961987	Not
LOC196752	0.801377829714093	8.04234374656543	9.60129228015273	2.57924938887722e-11	5.76177177741492e-10	15.218553590768	Up
TRIM52	0.692542050005687	8.31582018725172	9.60101603003485	2.58114375001803e-11	5.76177177741492e-10	15.2178095952322	Up
LOC646567	-0.469674870101071	10.4588324215915	-9.6009371963476	2.58168460501473e-11	5.76177177741492e-10	15.2175972789086	Down
TRAF3IP2	-0.384529475769015	7.92979175702189	-9.59949572122865	2.59159452307493e-11	5.78000419857591e-10	15.2137149307009	Down
YIF1A	-0.449407955178593	9.32968123924149	-9.59417786087536	2.6284903167249e-11	5.85835804886692e-10	15.1993899367273	Down
YPEL3	0.573397100291117	10.6030001402374	9.59238651587434	2.641038926479e-11	5.88237838426835e-10	15.1945636785054	Up
CCDC56	-0.70884891515834	9.55249169922986	-9.59186547980855	2.64470029525663e-11	5.8865852617411e-10	15.1931598207551	Down
KIAA0090	-0.339566755229669	8.17542283093245	-9.58918498176011	2.66361827595494e-11	5.92472199103735e-10	15.1859370465669	Down
SRPRB	-0.571987097294167	9.44527190608214	-9.5888764974044	2.66580427147728e-11	5.92561539835937e-10	15.1851057562896	Down
CTDSP1	0.388723781023749	10.2266809122263	9.58802355510832	2.67185794394225e-11	5.93509902745004e-10	15.1828072205659	Up
MYL6B	-0.504019442574689	8.77630266321351	-9.58573672777452	2.68815765515712e-11	5.96731467714658e-10	15.1766441441153	Down
L3MBTL2	-0.428741339401019	8.70775218011225	-9.58500836975452	2.69337037422521e-11	5.97489223497963e-10	15.1746810534207	Down
HIRIP3	-0.646709610255396	9.08762061647969	-9.57441158919949	2.77038460020362e-11	6.14163566009093e-10	15.146112592786	Down
ZNF296	-0.725411111023878	9.5951070364305	-9.5701672576329	2.8018568057178e-11	6.20726235230704e-10	15.1346660053604	Down
HS.526948	0.369069552101819	7.22047400511578	9.56571438361252	2.83526692446566e-11	6.277091952972e-10	15.1226545056381	Up
INO80C	-0.374022383557772	8.64597764946039	-9.56213723731196	2.86240012663743e-11	6.33294109297151e-10	15.1130034084075	Down
REPS2	-0.280363462958014	7.34179377631228	-9.55613189767623	2.90854760179514e-11	6.43075614567342e-10	15.0967973736938	Down
MICB	-0.594885497103301	9.28503796222638	-9.55441566529257	2.92187452604933e-11	6.45592356191433e-10	15.0921650895256	Down
TMEM14C	-0.585308279268538	11.048577662597	-9.5489738534597	2.96454404471547e-11	6.54584728596781e-10	15.0774745862065	Down
LARP4	0.286586318975564	7.57247030244857	9.54268405839364	3.0146540718587e-11	6.652069572914e-10	15.0604901562929	Up
SLC25A25	-0.427190413574552	8.11025733110264	-9.54156144062717	3.0236881413578e-11	6.66757367107245e-10	15.0574581994371	Down
PRO1853	1.03765416878094	8.29857454626404	9.53561679232847	3.07198825614409e-11	6.76958579948834e-10	15.0414002418381	Up
FAM21D	0.787519894374185	7.7430332960142	9.53530428954114	3.07454896389278e-11	6.7707358449546e-10	15.04055596926	Up
KCNIP3	-0.268465538457054	7.16395106255518	-9.53381171221726	3.08680944561688e-11	6.79323093966143e-10	15.0365233773575	Down
ENO3	-0.483761039981796	7.892929905564	-9.53232058848874	3.09910770593746e-11	6.81577932493226e-10	15.0324944268384	Down
PPFIA1	-0.260310803051168	8.24913243993777	-9.52839433324143	3.13172928144925e-11	6.88296477218056e-10	15.0218844917482	Down
BCL2L12	-0.314912638714562	8.48172392323614	-9.5280498206605	3.13460832447417e-11	6.88473596874753e-10	15.0209534195069	Down
HS.27048	-0.505304052940146	7.80296793803158	-9.5270949561451	3.1426020881781e-11	6.89773117953117e-10	15.0183727436345	Down
MLL5	0.477968470537699	8.08913501051709	9.52259376698808	3.18056484037537e-11	6.97270204078125e-10	15.0062059738951	Up
TMBIM4	-0.435671615621176	12.3700837164341	-9.52254743136823	3.18095805106555e-11	6.97270204078125e-10	15.0060807146087	Down
IFT122	-0.232706207826118	7.37399467947717	-9.51660976783486	3.23175775903486e-11	7.0793828113317e-10	14.9900271204244	Not
ZNF213	-0.554424619189198	7.78516050545027	-9.51395373047533	3.25474818632243e-11	7.12504499140287e-10	14.9828445562186	Down
RBM10	-0.424698545015944	10.0638794768738	-9.51057210187841	3.28426046528104e-11	7.18491474252425e-10	14.9736985076927	Down
CLNS1A	-0.415772174465447	11.0471744038648	-9.50670810962659	3.31831622175532e-11	7.25328624932026e-10	14.9632460472734	Down
SORL1	0.712229396346781	10.3343749928661	9.50653146268562	3.31988168838773e-11	7.25328624932026e-10	14.9627681549558	Up
RNF19B	0.720307658743757	8.71402984298602	9.50418007735606	3.34079172594565e-11	7.29417175719455e-10	14.9564064462092	Up
SS18	0.334947909162261	8.36536030350167	9.49742615586773	3.4016008902815e-11	7.42206070731657e-10	14.9381296618827	Up
NCRNA00152	0.313559932477184	7.44130979969176	9.48920721287114	3.47712328422365e-11	7.5818638966371e-10	14.9158804866194	Up
SNX5	-0.401598533582941	8.3391049153587	-9.4880849078983	3.48756761535849e-11	7.59964783060631e-10	14.9128416666519	Down
HS.552427	0.487320135103035	7.27378799546662	9.48624841054464	3.5047272766258e-11	7.63203200848958e-10	14.9078687081785	Up
CHCHD4	-0.646831754166122	8.78162653081184	-9.47952537411583	3.56828204202658e-11	7.76533934034474e-10	14.8896600462815	Down
ARPC1B	-0.745802255583486	11.3262860675133	-9.47767409383738	3.58598791853697e-11	7.79876049683656e-10	14.8846450235514	Down
SHPRH	-0.336935093188445	7.38255854022838	-9.47477093130779	3.61393446108e-11	7.85439460196372e-10	14.8767796210406	Down
PTPN1	0.716982638715829	10.7893685387907	9.47314580166975	3.62967506334613e-11	7.88344533542587e-10	14.872376261465	Up
DERA	-0.336791940122296	10.7093365482474	-9.4701931320357	3.65845275588117e-11	7.94075539673579e-10	14.8643750078786	Down
VTI1B	0.572921993242928	8.94666306321352	9.46690886197774	3.69073537398857e-11	8.00559314400956e-10	14.8554738581266	Up
LOC729500	0.772399983972627	10.6408995359069	9.46650587587422	3.69471644004538e-11	8.00899727529158e-10	14.8543815750957	Up
CSDE1	0.458862665221395	7.84742095327995	9.46600003545944	3.69971978466735e-11	8.01461150221905e-10	14.8530104787465	Up
LOC642033	0.27837623610412	7.9048448360565	9.46188711071819	3.74065829942216e-11	8.09801313334488e-10	14.8418610494555	Up
KPNA1	0.407974926722567	8.69590456351896	9.45505848630297	3.80964923998263e-11	8.2419961961292e-10	14.8233450392944	Up
CD3E	0.915723175233344	10.0583624404329	9.45420348512281	3.81837827439371e-11	8.25550287202739e-10	14.8210262582773	Up
HS.529324	-0.337477483233221	7.04873996831933	-9.44723907984686	3.89024339679186e-11	8.40540617853357e-10	14.8021351577757	Down
ZSCAN5A	-0.429153942556575	7.43972206371218	-9.44695299425509	3.8932247651077e-11	8.40637849313794e-10	14.8013590115458	Down
HS.188369	0.300236458439454	7.1123648509991	9.44543658064508	3.90906657421435e-11	8.43510018603538e-10	14.7972448274789	Up
LOC400304	0.97550399757767	8.00264633480854	9.43634923984837	4.00538595113681e-11	8.63732870463002e-10	14.7725837794391	Up
SSR4	-0.470185203612331	12.5863059339396	-9.43241845366502	4.04779490582371e-11	8.72031279656437e-10	14.7619132127966	Down
ENOPH1	-0.451568769951105	9.96580090049058	-9.43229631799245	4.04911991698102e-11	8.72031279656437e-10	14.7615816299245	Down
LOC100128689	0.415110452815784	7.83365149679066	9.43137989542416	4.05907599244889e-11	8.73608908834965e-10	14.7590935978823	Up
LOC391769	0.393884027933345	7.3303625526086	9.43057267803603	4.06786630007444e-11	8.74933756212255e-10	14.7569019622778	Up
HS.192784	0.821367400193888	9.00798299027458	9.43029459483496	4.07089901269565e-11	8.75019322411715e-10	14.7561469331563	Up
LOC642502	0.435761858527947	7.50121755350334	9.42451508149016	4.13445282959894e-11	8.88105071268767e-10	14.7404526234715	Up
ZC3H15	0.456973771087603	9.62585017435199	9.42391910832147	4.14106357978194e-11	8.88950099683118e-10	14.7388340109673	Up
LOC440353	0.719685383239943	11.8706230551267	9.42329941459351	4.14794886010305e-11	8.89685995377556e-10	14.7371509272417	Up
LSM1	-0.361041441592263	11.7524606545649	-9.42312851295408	4.14984976012477e-11	8.89685995377556e-10	14.7366867509692	Down
RGL2	-0.451834167508387	8.30097669659861	-9.41417978505722	4.25063361513413e-11	9.10705107903157e-10	14.7123763971493	Down
GALK1	-0.582584513377834	10.6278671278112	-9.41257087299905	4.26901637794209e-11	9.14053932270013e-10	14.7080044971678	Down
DCTN4	0.532814153576985	7.90480460792772	9.41112543226732	4.28560039957099e-11	9.17013554570574e-10	14.7040765158359	Up
CCDC53	-0.588689146110598	9.9821115503848	-9.40917384061884	4.30809577591763e-11	9.21233436075008e-10	14.69877264683	Down
RAB8B	0.667102616507938	10.6433012963564	9.40813034779889	4.32017307112106e-11	9.23221541305401e-10	14.6959365313908	Up
LOC100129890	-0.558516184416737	7.92749756271909	-9.40760551745244	4.32626043424739e-11	9.23927863414287e-10	14.6945100391973	Down
DDX51	1.44466023653374	10.0733824544505	9.40696556627329	4.33369486946347e-11	9.24920777120902e-10	14.692770600199	Up
LOC729992	-0.48517566754228	8.69013614985149	-9.40607181266944	4.34409954850788e-11	9.26545933888236e-10	14.6903412180767	Down
CORO7	0.356989009452716	9.60198055774664	9.40337631170927	4.37563363773585e-11	9.32672769419576e-10	14.6830137459666	Up
LOC100132488	-0.254532275432912	14.5176446747342	-9.40111462585167	4.40227236824206e-11	9.37748961365943e-10	14.6768648437714	Down
TDRD1	0.868890335437085	8.26632860686115	9.39152155861047	4.51711009829264e-11	9.61594290091028e-10	14.6507766630658	Up
P2RY11	-0.648204415880028	8.66628590090484	-9.38700169731026	4.57226939119639e-11	9.72712967407052e-10	14.6384809028355	Down
PA2G4	0.404538476675023	10.0980179208841	9.37914031373598	4.66984674434754e-11	9.9283572684403e-10	14.6170887008907	Up
APOL2	-0.213442154892493	7.12891202277253	-9.37867171247651	4.67572964801018e-11	9.93450453491812e-10	14.6158133055098	Not
SLC35A2	-0.266630856911821	7.83379953125746	-9.37709291537417	4.69560573548913e-11	9.97035619372496e-10	14.6115160758282	Down
AP2S1	-0.407242290954203	12.5354696609106	-9.3758429496774	4.71140302892463e-11	9.99750691294301e-10	14.608113646166	Down
TNFAIP8L1	0.443692893391226	7.92561986025825	9.37496712868063	4.72250403943964e-11	1.00146638981961e-09	14.6057295264154	Up
LOC100129759	0.567957933098272	7.93246617131965	9.36555778358725	4.84346040613436e-11	1.02646124203775e-09	14.580109661676	Up
LOC729769	0.475618820389803	10.867968256463	9.36209360173816	4.88878242683868e-11	1.03540545671483e-09	14.570674504682	Up
HS.335413	-0.321951631961697	7.0666270009247	-9.36111244134322	4.90169727004503e-11	1.03747906080896e-09	14.5680019064341	Down
AP3S2	-0.448177710541349	7.55163852932223	-9.36043529805518	4.91063063982081e-11	1.03870785297968e-09	14.5661573535346	Down
CD244	-0.791629393799313	8.35541527469081	-9.36002072018693	4.91610823247838e-11	1.03892125683786e-09	14.5650280056203	Down
SDCCAG1	0.494978348098862	8.25478411640005	9.35988548242183	4.91789640082242e-11	1.03892125683786e-09	14.5646596008739	Up
AP1G1	0.591908743097886	8.43961492053261	9.35768666271664	4.94706315833215e-11	1.04441843881152e-09	14.5586694110142	Up
LOC728572	0.59666930957532	7.66011869067253	9.35665166926115	4.96085296049917e-11	1.0466643326888e-09	14.555849590586	Up
LOC729505	0.608174530982084	7.80999536273595	9.35563442024654	4.97444447289493e-11	1.0488655650817e-09	14.5530779814055	Up
SEC11A	-0.393261209105572	11.9477978430833	-9.34077663817313	5.17733634412089e-11	1.09095280870502e-09	14.5125812458446	Down
ANXA4	0.508712399827591	7.32019897907569	9.33931729795169	5.19771348968877e-11	1.09455210703281e-09	14.5086021143924	Up
HS.270778	-0.464676999713008	7.32572677344745	-9.3306592758071	5.32029803973440e-11	1.1196563853076e-09	14.4849890095621	Down
RNF31	-0.493013156622241	9.28104041525518	-9.33014524491131	5.32766782525025e-11	1.12049728187926e-09	14.4835867879241	Down
PRMT7	-0.349621214123291	7.32515190459427	-9.32709193032059	5.37165863014481e-11	1.12903424967392e-09	14.4752569765341	Down
PPA2	0.902022042062906	10.3289573449194	9.32534422510865	5.39700500021315e-11	1.1336441432769e-09	14.4704884909938	Up
IFT20	0.505298571554394	8.28863955558766	9.3216380995909	5.45115722466244e-11	1.14429507126305e-09	14.4603753120895	Up
LGTN	-0.493282353644502	9.46857991122631	-9.31884672740547	5.49230838852623e-11	1.15220511228407e-09	14.4527571334827	Down
TRPT1	-0.425618748985638	9.40039322756805	-9.31733528043181	5.51472237045321e-11	1.15617686363877e-09	14.4486316969799	Down
SLC27A3	-0.770319941201531	10.7878050059078	-9.31627517928332	5.53049865821739e-11	1.15875287028859e-09	14.445738018049	Down
HS.313056	-0.344127099272671	7.16964400904878	-9.31285283871457	5.58174372841013e-11	1.16875238005531e-09	14.4363953341754	Down
MRPS6	-0.548011382396823	11.6683339091373	-9.31167461123818	5.59949776521762e-11	1.17173107300008e-09	14.4331785334882	Down
LOC643882	0.566192307478072	7.47059881749818	9.3089695825471	5.64047608291882e-11	1.17956278487186e-09	14.4257925864479	Up
PCDHB9	0.546614019416046	7.48196948608665	9.30661463200329	5.6763995792154e-11	1.18632821665302e-09	14.4193617522674	Up
SLC5A8	0.877312178292315	7.8454971534126	9.29847630314319	5.80234825456858e-11	1.21188794456584e-09	14.397132395088	Up
FBXL18	-0.346854377030413	7.59617890272222	-9.29619567657813	5.83815084393275e-11	1.21859931726061e-09	14.3909014891505	Down
EIF6	-0.504269516637283	9.78453084449168	-9.2873254637152	5.97955192596753e-11	1.24688169232649e-09	14.3666608682597	Down
DFFA	0.323700326862819	7.97119658349491	9.28722598594954	5.98115732444848e-11	1.24688169232649e-09	14.3663889575455	Up
AMY1C	0.780740545660973	12.139402522252	9.28235549168224	6.06029758109769e-11	1.26258734235052e-09	14.3530744988335	Up
ACP6	-0.503388775992356	7.61387820396198	-9.27954715884066	6.10641356062763e-11	1.27139741651964e-09	14.3453959956983	Down
SDHC	-0.358211678005486	9.40975800490136	-9.27877250840617	6.11919692719639e-11	1.27326071901795e-09	14.3432777813205	Down
PRICKLE4	-0.28850368983175	12.0313266448666	-9.27155619131881	6.23959798917748e-11	1.29750037334123e-09	14.3235417256971	Down
PRELID1	-0.703521079819534	10.3545064050361	-9.27068854234729	6.25423579888062e-11	1.29964774219567e-09	14.3211683290291	Down
ARAP3	-0.639165375018837	8.69325831249812	-9.27048045083805	6.25775163290334e-11	1.29964774219567e-09	14.320599094184	Down
PICK1	-0.614074213612325	8.72012444639366	-9.26963256370443	6.27209801608107e-11	1.30181314385023e-09	14.3182796399519	Down
LOC441155	0.197445161792586	7.4725603145991	9.26757386871209	6.30707092937345e-11	1.3082543316275e-09	14.3126475566664	Not
ACTR1A	-0.597612287988238	9.43196883239144	-9.26676651759385	6.32084025292662e-11	1.31029203470312e-09	14.3104386956177	Down
GEMIN4	-0.48359443123115	9.50616266873413	-9.26451112976216	6.35946808993999e-11	1.31747707921907e-09	14.3042676601641	Down
SCARB2	-0.502883583346411	10.9052198106191	-9.25455142546232	6.53294117549723e-11	1.35257134349805e-09	14.2770088878841	Down
CDC42BPB	-0.343466154774617	7.36729016628126	-9.24921504984319	6.62786125454739e-11	1.37136850094869e-09	14.2623985516321	Down
POTEF	0.322492419780671	13.0154674197751	9.2413732792609	6.76989903922048e-11	1.39988528763059e-09	14.2409222000709	Up
EIF3I	-0.328909026866224	11.3362700907873	-9.24095195691665	6.77761755520236e-11	1.40060921836164e-09	14.2397680987547	Down
SEC13	-0.484836915537058	9.36385398778983	-9.23954273198476	6.80349932459776e-11	1.40508338974233e-09	14.2359077356148	Down
EWSR1	-0.291591256939122	10.5581650470807	-9.23847882977622	6.82310552522205e-11	1.40825675193971e-09	14.2329931661821	Down
HS.539981	-0.358417590054906	7.25112730513264	-9.23695947560942	6.85120479517708e-11	1.41166304075771e-09	14.2288306333396	Down
PSMB1	-0.305799409779482	12.9579072540436	-9.2369428643841	6.85151265677293e-11	1.41166304075771e-09	14.2287851224051	Down
HS.539977	0.419124077755129	7.23991623886032	9.23687591144625	6.85275366150903e-11	1.41166304075771e-09	14.2286016864094	Up
GOPC	0.358664222530196	7.96147829999243	9.23646846811644	6.86031075199342e-11	1.41166304075771e-09	14.2274853710464	Up
TUT1	-0.480626825747709	7.36247217129698	-9.23643868636752	6.86086346406981e-11	1.41166304075771e-09	14.2274037740299	Down
HS.311428	0.530312842102678	7.3262858313311	9.2352949255185	6.88212456309048e-11	1.41507189950353e-09	14.2242699753217	Up
TNNI2	-0.748625776658475	7.65604544989967	-9.23508934390119	6.88595317413265e-11	1.41507189950353e-09	14.2237066831662	Down
HS.544576	-0.300679772379664	7.15190120375656	-9.23030428226796	6.97568188069832e-11	1.43262473454614e-09	14.2105941354123	Down
TPM3	-0.539965280465728	9.06095529484611	-9.229647618454	6.98808804731013e-11	1.43428563636046e-09	14.2087944472035	Down
TMEM11	-0.468272972376404	7.93342994529343	-9.22762306823231	7.02647882631266e-11	1.44127446166163e-09	14.2032455119635	Down
HS.253475	0.419127742771851	7.22058659708557	9.21862729381494	7.19967516170822e-11	1.47588896571092e-09	14.1785834012589	Up
NHP2L1	-0.402384506228449	10.3166704283026	-9.21183577428784	7.33330615761415e-11	1.50235511528815e-09	14.1599575146084	Down
HS.399823	0.491269448915536	7.2972752405776	9.20917506364822	7.38634438368659e-11	1.51228798173766e-09	14.1526588673731	Up
HS.253646	-0.295246329324104	7.20394316089884	-9.20419575491375	7.48665244055928e-11	1.53188072026207e-09	14.1389976214533	Down
DHX30	-0.312984049159848	8.25783468513934	-9.20319390013137	7.50700170890157e-11	1.53509864378641e-09	14.1362485506755	Down
ATRIP	-0.417848677836661	8.02952988232509	-9.20280588707128	7.51489798549899e-11	1.53576767507961e-09	14.1351838159863	Down
LOC643452	0.455575009222605	8.0150703802495	9.19580406070898	7.65885037319678e-11	1.56422362880376e-09	14.1159670475132	Up
FAM175A	1.52319005608099	10.3792898453631	9.19524940281055	7.67037299111389e-11	1.56561411593055e-09	14.1144445036016	Up
AGFG1	0.416795606946057	8.07923346150695	9.19160659058456	7.74648944883476e-11	1.57861995220873e-09	14.1044439649693	Up
THG1L	-0.555706415864709	7.57520731429232	-9.19148477324636	7.74904805831472e-11	1.57861995220873e-09	14.1041095133082	Down
LOC440589	0.204307042330859	14.5221277087266	9.19138166023332	7.75121448059144e-11	1.57861995220873e-09	14.1038264132372	Not
TMED4	0.516417052654351	9.8422661411995	9.19129163104301	7.75310651345247e-11	1.57861995220873e-09	14.1035792341204	Up
CCNB1IP1	-0.416318859857902	8.63425911488094	-9.18917605701379	7.79770246308353e-11	1.58672733515037e-09	14.0977705372964	Down
LOC649548	0.34733425614877	14.2106805547713	9.1850575425008	7.88527024150049e-11	1.60356362186154e-09	14.0864607771238	Up
HS.547366	0.53523819321484	7.30707331154917	9.18331046892442	7.92271814319376e-11	1.60949338761923e-09	14.0816625301135	Up
INPP1	-0.645728458838627	8.46109589948566	-9.18324513575329	7.92412204148708e-11	1.60949338761923e-09	14.0814830884648	Down
LOC642892	-0.275540599790593	14.4281003462903	-9.18173656301217	7.95660919374448e-11	1.61510412417519e-09	14.0773395488945	Down
SH3BP5L	-0.476338559193993	7.70954230512797	-9.18089253914854	7.97484436091861e-11	1.61781677691965e-09	14.0750211751017	Down
UBE4A	0.549062534486987	8.78378365033057	9.18024210331652	7.98892606045914e-11	1.61968403871665e-09	14.0732344895863	Up
SNF8	-0.77900435544151	10.0966862346654	-9.17657986822912	8.06868574301478e-11	1.6348565273934e-09	14.0631736797183	Down
RBMS1	0.370285515149402	9.1915271357287	9.17453413981468	8.11359183779763e-11	1.64295287403306e-09	14.0575529631964	Up
RANBP9	0.293143440154848	7.14642185278322	9.16998834820026	8.21428980723866e-11	1.66232998298957e-09	14.0450613361887	Up
MAGEL2	0.345978286300663	7.95050814997763	9.16780631067038	8.26307691451796e-11	1.67118466050077e-09	14.0390642703287	Up
ANAPC7	-0.434252270921411	7.38695072403623	-9.16629457855084	8.29704979162275e-11	1.67703424546561e-09	14.0349091052576	Down
LOC646093	0.396341910853709	7.55494844231816	9.16540106792082	8.31719628263826e-11	1.68008376733658e-09	14.0324530555702	Up
LOC644907	0.517955588826075	13.0529713889927	9.16362187610135	8.35746109634682e-11	1.68719103676949e-09	14.0275621773978	Up
HS.543489	-0.331564885266162	7.14883891316487	-9.16244992338169	8.38409180732408e-11	1.69153891147889e-09	14.0243403402694	Down
FAM80B	-0.276398711474094	7.17785804895354	-9.1568688201102	8.5121029030266e-11	1.71539188031797e-09	14.0089948471622	Down
LOC728620	1.21958652940587	11.5367953127366	9.15684516677248	8.51264963944717e-11	1.71539188031797e-09	14.0089298028895	Up
ZNF784	-0.587049045958644	8.11563532897036	-9.15037560912331	8.66354015970692e-11	1.74473926721472e-09	13.9911365282683	Down
ZFR	0.354116396234429	10.1064292506811	9.14854866600481	8.70664099698949e-11	1.75235661132742e-09	13.9861109167331	Up
WDR46	-0.499730017960092	9.11276304526253	-9.14756526114724	8.72993152826276e-11	1.75597998862555e-09	13.9834055620665	Down
LSM7	-0.511240278271756	11.1772232835015	-9.1457941087922	8.77203875021024e-11	1.76338156692332e-09	13.9785328001803	Down
YY1AP1	-0.4355403906132	9.47076428725367	-9.1435639790209	8.82535171829339e-11	1.77302543988388e-09	13.9723967456322	Down
FANCE	-0.619172242257528	8.23816127863838	-9.14119275535205	8.88239934787386e-11	1.78340749663569e-09	13.9658717929811	Down
PBXIP1	0.474445263349295	8.17857471928423	9.1366648864164	8.99237668297544e-11	1.80439780824732e-09	13.9534103800075	Up
SERINC1	0.646574244697711	9.85655816309432	9.13632610140079	9.00066092857893e-11	1.80496949744673e-09	13.9524778860839	Up
HS.445414	-0.425039670636116	7.54891441580508	-9.1343996399646	9.04791616354546e-11	1.81311325721516e-09	13.947175093396	Down
NDUFA8	-0.574682765283061	10.6454114032352	-9.1342259124652	9.05219001012597e-11	1.81311325721516e-09	13.9466968667541	Down
DDX56	-0.51637852264668	9.15913783021325	-9.13385374806136	9.06135249039664e-11	1.81385445963582e-09	13.945672382107	Down
MRRF	-0.245267123748861	7.97415968998761	-9.12283667749628	9.33690371887267e-11	1.86788696144604e-09	13.915336971816	Not
HNRPH3	0.37295123948531	9.05488079307293	9.11723021477379	9.48038675762608e-11	1.89544951134259e-09	13.8998937583842	Up
STS.1	-0.489215131760685	9.174113944913	-9.1127817467406	9.5958287107726e-11	1.91737590647441e-09	13.8876374711834	Down
CAPS	-0.552514707975177	8.20569490252603	-9.11255988233277	9.6016236044214e-11	1.91738014599657e-09	13.8870261317756	Down
LOC100130919	-0.476527046423114	10.9283421239777	-9.11192709926903	9.61817088022169e-11	1.91953026899809e-09	13.8852824867588	Down
TOM1L2	-0.217347457470045	7.20974478510039	-9.11095976213423	9.64352284028431e-11	1.92343393395196e-09	13.8826168746957	Not
HS.536417	0.586693189365778	7.37465521786302	9.11017944613442	9.66402288591874e-11	1.92539647409932e-09	13.8804665357706	Up
LRRC28	-0.518476633938524	8.58462540873123	-9.11014388971928	9.66495806053648e-11	1.92539647409932e-09	13.8803685501252	Down
AIFM1	-0.363000382400607	8.33618749372594	-9.1060120140302	9.77426054847911e-11	1.94600370835997e-09	13.8689809285472	Down
SACS	0.265777746685656	7.35233844895375	9.10436927692882	9.81806529674857e-11	1.95355380730811e-09	13.8644528803025	Up
MUTYH	-0.355020173467716	8.19475648159534	-9.10350017936632	9.84132113081128e-11	1.95700858343181e-09	13.862057158495	Down
GSTO1	-0.393141038605656	12.1990774412477	-9.09701098200002	1.00167438121749e-10	1.99070045038011e-09	13.8441662792968	Down
TSR1	0.266458606692994	7.58259494788298	9.0939713361409	1.01000054945305e-10	2.00604714394655e-09	13.8357840800219	Up
STK36	-0.519535420970206	8.74263792744815	-9.08819573172669	1.02601554925454e-10	2.03663779887592e-09	13.8198539391718	Down
GPSM2	-0.278386953815851	7.13084648370179	-9.08788538547248	1.02688337728405e-10	2.03714277635758e-09	13.8189978305887	Down
DRG1	-0.383530930066505	10.0061431729994	-9.08556991274333	1.0333817988519e-10	2.04881051689987e-09	13.8126100797832	Down
RP11.529I10.4	-0.442091093179115	7.57276257467967	-9.08348441713326	1.03927059066881e-10	2.05925638696423e-09	13.8068561963024	Down
HS.211724	0.572531049362449	7.55456087785277	9.0828694077192	1.04101369600263e-10	2.06148025226902e-09	13.805159280765	Up
HS.537002	0.481108928871772	7.55201880661322	9.08021999531068	1.04855692771996e-10	2.07518039407939e-09	13.7978485587052	Up
IKBKG	-0.576215001702622	10.5521027389536	-9.0787352010545	1.05280862510298e-10	2.08235387915693e-09	13.7937510695391	Down
FLI1	0.661309947048618	9.77437078693847	9.07601079684786	1.06065560598009e-10	2.09662571541625e-09	13.7862319907571	Up
HS.551847	-0.488762192613562	7.41159606900573	-9.06659619891637	1.08823306363941e-10	2.14985912019043e-09	13.760241489267	Down
SPAST	0.327256619572378	7.93899289539688	9.05922935544367	1.11032011872383e-10	2.19218910955409e-09	13.7398963908962	Up
GLTSCR1	-0.463806534080198	9.10466030900101	-9.05738502070245	1.11592077789866e-10	2.20193779638957e-09	13.7348018053826	Down
SYK	0.812399900248409	10.4752987616209	9.05393707192929	1.12646830873582e-10	2.22143028888407e-09	13.7252764314313	Up
TP53I13	-0.556885399387087	10.7700540107339	-9.05340040705797	1.12811910357971e-10	2.22336541903731e-09	13.7237936961205	Down
RPL36	-0.311905526359061	12.7407944186986	-9.05299210950637	1.12937668544599e-10	2.22452374537223e-09	13.722665598872	Down
BCKDK	-0.632518995998696	10.7869134152942	-9.04993080394049	1.13885124150509e-10	2.24185600943346e-09	13.7142067630405	Down
PLIN5	0.901982531972708	9.00749350483042	9.04971018932397	1.13953714586307e-10	2.24187731498617e-09	13.7135971271934	Up
ATP5G3	-0.343903249055448	7.1786587737702	-9.04805381643405	1.14470035038706e-10	2.25070183161656e-09	13.7090197911661	Down
PXMP2	-0.219879447139126	7.54961993519087	-9.04198617106984	1.16381838330165e-10	2.28693755568428e-09	13.6922491043508	Not
DDX54	-0.319652313353037	7.48938472596971	-9.04083716739324	1.16747509896998e-10	2.29276644362473e-09	13.6890727932199	Down
MGC3731	-0.447322152747035	10.8083900575965	-9.03910256468241	1.1730176424084e-10	2.30228976871989e-09	13.6842773364194	Down
PSCD4	-0.51240924199321	11.1704475424682	-9.03558086216562	1.18435295214326e-10	2.32316463010783e-09	13.6745401320941	Down
AHCYL1	0.534727575609598	10.0572741021931	9.03463061064324	1.18743057351382e-10	2.32782655937547e-09	13.6719125026263	Up
ANXA5	-0.66760363424442	11.8015276085676	-9.03220217391833	1.19533267036959e-10	2.34088049079533e-09	13.6651968917101	Down
ATP5O	-0.336934190531508	12.5085120993296	-9.03215117089086	1.19549920575413e-10	2.34088049079533e-09	13.6650558397781	Down
STRAP	0.497138458989475	10.8565475871989	9.02342072471373	1.22435654923024e-10	2.39597269554432e-09	13.6409064743259	Up
MLYCD	-0.365048431734879	7.22379366355291	-9.02224464090214	1.22829772828271e-10	2.40226968542641e-09	13.637652570166	Down
CD300LF	-0.997004121883875	10.3067259897805	-9.020748607135	1.23332974719658e-10	2.41069144053274e-09	13.6335132016877	Down
HS.538871	0.326206513372111	7.06485026940926	9.01848415424849	1.24098632163106e-10	2.42423027970857e-09	13.6272471661271	Up
EBPL	-0.649508301812981	9.30052176454556	-9.01802027047658	1.24256076384096e-10	2.42587891865929e-09	13.6259634603551	Down
CPNE3	0.345327710721555	10.7394105651351	9.01742340491627	1.2445895415183e-10	2.4278737046402e-09	13.6243117144733	Up
TMEM138	-0.297597592712809	8.92647394079509	-9.01728963562979	1.24504469240334e-10	2.4278737046402e-09	13.6239415196984	Down
LOC654189	0.272213102825446	7.66475605031339	9.0163679271477	1.24818541731151e-10	2.43256980771702e-09	13.6213907115043	Up
UBE2E2	-0.606423189858016	9.76177328713498	-9.01506349836521	1.25264404107643e-10	2.43982732903854e-09	13.6177805518392	Down
FAM119A	0.974482023778889	9.8879753468587	9.01244607623916	1.2616394914446e-10	2.45590772985836e-09	13.6105358880597	Up
LOC388339	0.57587713300541	12.9578721248153	9.0114394120768	1.26511662421942e-10	2.46123362470432e-09	13.6077493525798	Up
TMEM106B	0.474267266422277	8.30811948398005	9.00718190049246	1.27993067918392e-10	2.48859589724934e-09	13.5959627846616	Up
HS.554169	1.03831805439239	7.55194575436056	8.99869832993556	1.30997762083479e-10	2.54552643711543e-09	13.5724699775351	Up
RAD17	-0.211757807025285	7.28871998947585	-8.99686307122602	1.31657153767129e-10	2.55684352014772e-09	13.5673865753731	Not
SDHAF1	-0.428775681982052	8.48647423002311	-8.99663744181519	1.31738453048736e-10	2.55692711121886e-09	13.5667615854199	Down
LOC100190938	1.26218520029077	12.6936097104279	8.9925423009035	1.33222929303918e-10	2.58422912339592e-09	13.5554170055943	Up
ZDHHC4	-0.349705279256188	8.25173279816691	-8.98993956317941	1.3417524597385e-10	2.60118257066292e-09	13.5482056746266	Down
EIF3H	-0.491376249009268	12.1812486851897	-8.98936407360465	1.34386745090754e-10	2.60360090131698e-09	13.5466110681177	Down
JAZF1	0.648141272007211	10.205361069059	8.98917368374354	1.34456790200206e-10	2.60360090131698e-09	13.546083513571	Up
BRD3	0.594862780343022	9.22189755568901	8.98839288366908	1.34744437954803e-10	2.60765037298429e-09	13.5439199339317	Up
KIAA0562	-0.385539873394954	7.38840981031807	-8.98659325126526	1.35409810975567e-10	2.61900082276506e-09	13.5389329031762	Down
HS.467586	-0.452360974396982	7.40040488611054	-8.98164833540955	1.3725533965539e-10	2.65315050908955e-09	13.5252277781928	Down
TMEM218	-0.480609493938767	9.19076323987749	-8.97976011949038	1.37966786130368e-10	2.66535136742489e-09	13.5199936730664	Down
SP1	0.439554612304576	9.4418363221791	8.97888754688326	1.38296822076067e-10	2.67017393274657e-09	13.5175747653584	Up
NFIC	0.286043039525358	7.36678467280369	8.97639443398651	1.39244231740982e-10	2.68690394647662e-09	13.5106629440622	Up
HS.143018	1.14514688447389	8.71233277784638	8.97302050345368	1.40536882580261e-10	2.71027255145638e-09	13.5013079415394	Up
PLDN	0.611952750382197	10.1061366993393	8.97224124173927	1.40837171357822e-10	2.71448730332089e-09	13.4991470567961	Up
VILL	-0.470660048290306	7.58271928714781	-8.97101104036738	1.41312558767222e-10	2.72207004878229e-09	13.4957355671504	Down
RRS1	-0.359793597509405	9.03204123282793	-8.96921000296027	1.42011479986376e-10	2.73394738485076e-09	13.4907407438919	Down
ZNF143	-0.424580587811576	8.87745077618167	-8.96520593658863	1.43577945299652e-10	2.76250288844505e-09	13.4796348065501	Down
HARS2	-0.456291419221913	9.4204166117	-8.96067275794195	1.45372633495143e-10	2.79541388867411e-09	13.4670588818876	Down
HS.559454	0.413830731753795	7.22758018938266	8.95973823236847	1.457454401462e-10	2.80096083438376e-09	13.4644660073121	Up
PTPN6	-0.551142613563664	10.2051109567401	-8.95809978069165	1.46401409699075e-10	2.81151341134082e-09	13.4599198025145	Down
G3BP1	0.419484699179743	7.62698147093456	8.9579441938899	1.46463856232335e-10	2.81151341134082e-09	13.4594880791335	Up
RBMX2	0.325053111908682	8.35600865565087	8.95369140923326	1.48181290333913e-10	2.84172434429864e-09	13.4476862561894	Up
UBAC2	-0.434812920329301	9.94579564982898	-8.95362365831826	1.48208815812739e-10	2.84172434429864e-09	13.4474982237025	Down
LOC644931	0.607687770245428	8.70488598006132	8.95309389980014	1.48424222633975e-10	2.8442123539825e-09	13.4460279388458	Up
TSPAN31	-0.52537297657022	9.18584819252328	-8.95243236114671	1.48693660111488e-10	2.84773227142007e-09	13.444191864153	Down
ATP5F1	-0.278639468166161	11.7321290473157	-8.95171063517357	1.4898817864315e-10	2.85172819859386e-09	13.4421886798698	Down
RPS6KA1	-0.68993525884914	9.5045630424672	-8.9507188873513	1.4939385441928e-10	2.85784591671076e-09	13.4394359316939	Down
N4BP2	1.03628581692095	9.54012836619341	8.9483083145921	1.50384592564153e-10	2.875142161464e-09	13.4327445077699	Up
MRPL22	-0.441360993702799	9.91106914094055	-8.94747399367566	1.50729050337992e-10	2.88006963905316e-09	13.4304283775788	Down
DERL2	-0.651469460448413	9.14258557184573	-8.94423990764464	1.52071876060835e-10	2.90405689022673e-09	13.4214495230823	Down
HS.444329	-0.310020797243491	7.10561194595271	-8.94309733568325	1.52549186671152e-10	2.91149766675994e-09	13.4182770682942	Down
PNPT1	0.953724836135376	11.7782047271388	8.94117942626001	1.53353823137494e-10	2.92517352818669e-09	13.412951454199	Up
GGCX	-0.331211697926136	7.28986310974082	-8.94085198671965	1.53491627298189e-10	2.92612138401009e-09	13.4120421807196	Down
PSMD10	-0.362335059087055	9.17435518808684	-8.94003327129203	1.5383673810786e-10	2.93101792072514e-09	13.4097686150439	Down
ABCF3	-0.335210852234042	7.54655921095492	-8.93574422508791	1.55657625801811e-10	2.96401037571808e-09	13.3978566109822	Down
TMEM206	-0.479999935442497	8.81511850960598	-8.93378475724852	1.56496784985845e-10	2.97828179518335e-09	13.392413804678	Down
AK2	-0.440805004327299	8.96115789064222	-8.92838406998924	1.58833570844337e-10	3.02102179505704e-09	13.3774098704375	Down
RHBDD3	-0.259407394351936	7.20179827846313	-8.92597322393947	1.59888128628642e-10	3.03933878856816e-09	13.3707110038421	Down
TST	-0.877205129036374	10.4480017546089	-8.92399920399808	1.60756909139653e-10	3.05410537506792e-09	13.3652253818544	Down
R3HCC1	-0.347832259383717	9.65828860169362	-8.92213563767579	1.61581483272053e-10	3.06801571068131e-09	13.3600462570967	Down
PRRG4	0.454699130373214	7.57918000579827	8.92090881247082	1.62126664416087e-10	3.0766082277679e-09	13.3566364945077	Up
RPRC1	-0.361262921688578	11.8991460766116	-8.91388202142891	1.6528549588952e-10	3.13476072701032e-09	13.3371030695381	Down
BMS1P5	1.38784981197758	11.4021363326024	8.91062555944213	1.66770563383515e-10	3.16112079874609e-09	13.3280485194062	Up
ZNF428	-0.411472825287712	11.755099446908	-8.91025863423061	1.66938743242142e-10	3.16250355067216e-09	13.3270282063051	Down
LOC729780	0.420020248139365	7.86259522819455	8.90642026666351	1.687084283986e-10	3.1942064986825e-09	13.3163538146875	Up
DENR	0.364158214420137	9.78975645268221	8.90309324775997	1.7025778448702e-10	3.22170413961792e-09	13.3070999936156	Up
U1SNRNPBP	-0.487349718298548	8.71098977580884	-8.89977802410825	1.71816041463745e-10	3.24933879326282e-09	13.2978776174142	Down
CRYGS	-0.464797206883999	7.54843004144573	-8.89919874539984	1.72089805003256e-10	3.25266382148726e-09	13.2962660251217	Down
SRF	-0.375340595184429	10.542173146302	-8.89748373745962	1.72902910504229e-10	3.26617335320532e-09	13.2914945144009	Down
PSD4	-0.763999831282685	9.55991169825506	-8.89698002701589	1.73142466965243e-10	3.26883921856097e-09	13.2900930174892	Down
TMEM150A	-0.432535164944687	9.02699481580516	-8.89019692590586	1.76401469282056e-10	3.32847522351579e-09	13.271217024573	Down
TM7SF3	0.523358636890567	8.8705278336261	8.88777320100417	1.77581037904692e-10	3.34882946494998e-09	13.2644709109211	Up
ZNF69	1.25202898909792	9.94549671693323	8.88748492030538	1.77721869869111e-10	3.34958318756148e-09	13.2636684718891	Up
ASAP1	0.525181514100796	10.0581022136282	8.88521645233364	1.78834040675044e-10	3.36863281723059e-09	13.2573537565245	Up
SCAP	-0.460090066357531	10.4142168450584	-8.88090857963375	1.80965598583148e-10	3.40685179328104e-09	13.2453602170469	Down
DAPP1	0.774518520852645	11.4612814359253	8.87984993664326	1.81493363547151e-10	3.41485162041776e-09	13.2424125003878	Up
EIF2B1	-0.443724204506598	10.0352839561631	-8.87909853516325	1.81868908890761e-10	3.41997995206868e-09	13.2403201920323	Down
ZNF430	0.920394462456982	12.0006041827231	8.87441404924305	1.84228068158529e-10	3.46238252149212e-09	13.227274475932	Up
TMEM160	-0.419053118896247	10.4113162927747	-8.87219095970353	1.85358504879439e-10	3.48165757270435e-09	13.221082497586	Down
SSH1	0.404438587480611	7.32293585826571	8.87114984239184	1.8589033346118e-10	3.48967330916468e-09	13.2181824605108	Up
FNDC3A	0.300868156596221	7.65545769183281	8.86810392828825	1.87455188903944e-10	3.51706179000625e-09	13.2096972846266	Up
CD4	0.59291216877516	9.57592604459701	8.86735214175411	1.87843480188761e-10	3.52235693596192e-09	13.2076028140542	Up
HS.445365	-0.314205317260804	7.23157264959282	-8.86529273839706	1.88911338098599e-10	3.54038184363226e-09	13.2018649775946	Down
HS.382845	0.436629896768814	7.10846069300159	8.86467624619739	1.89232205340663e-10	3.54439498429672e-09	13.2001472271908	Up
HS.558031	0.521405244313955	7.28837730311047	8.85546917873876	1.94090707959105e-10	3.63334741860988e-09	13.1744877273172	Up
HNRPK	0.345982202919416	10.8701426763759	8.85429891476857	1.94717267138687e-10	3.64302294332882e-09	13.1712255290675	Up
CCDC12	-0.473340621466677	10.4935020897728	-8.85182200569205	1.96050195297391e-10	3.66589579708955e-09	13.1643204034217	Down
NDUFA9	-0.424048945584014	10.1033129786513	-8.85012958417774	1.96966289628082e-10	3.68095301759087e-09	13.15960183709	Down
FIS1	-0.535987157753172	10.1326686457208	-8.84908677843772	1.97532917958576e-10	3.68946607001483e-09	13.156694260394	Down
RCBTB1	-0.243781310121302	7.17136459737259	-8.84589729971787	1.99276289744454e-10	3.71993609113185e-09	13.147800445929	Not
ZBTB45	-0.367638015923715	7.89590798387331	-8.84533421440649	1.99585693535904e-10	3.72361870597407e-09	13.1462301607352	Down
PITPNA	-0.447570523439338	7.88368930597329	-8.84490601524695	1.99821307061397e-10	3.7259212724323e-09	13.1450360086239	Down
CD2BP2	-0.358532064751272	10.8789277922173	-8.84411867987084	2.00255271014958e-10	3.73191767403801e-09	13.1428402466611	Down
KIAA1033	0.429366848581982	7.24010931312716	8.84354718074509	2.00570870317948e-10	3.73570276634253e-09	13.1412463722915	Up
ASMTL	-0.299533232024398	8.69973485651679	-8.84199593255539	2.01430068650937e-10	3.74960266246019e-09	13.1369198380198	Down
FAM98A	0.488823088593539	8.27920501421566	8.84133786312063	2.01795686739982e-10	3.75430417980284e-09	13.1350843491684	Up
METTL1	-0.247940107755539	7.62151167838703	-8.83947668072929	2.02833401668052e-10	3.7714974445657e-09	13.1298928462475	Not
EIF2B4	-0.501240273858901	9.57764492671666	-8.8381892229952	2.03554405595402e-10	3.78278581724549e-09	13.1263014170493	Down
ZNF252	-0.423836974669161	9.22429250131397	-8.83709955222134	2.04166680315775e-10	3.79204210660323e-09	13.1232615653446	Down
AMY2A	0.373356480905319	7.52029242571404	8.83658699723714	2.04455326834321e-10	3.79528057509277e-09	13.1218316415318	Up
SDF2L1	-0.744616903724944	10.6970893043427	-8.83538837626838	2.05131953653957e-10	3.80571343513646e-09	13.118487607469	Down
HS.535028	-1.156769059442	8.84343336000725	-8.83120558988379	2.07511040798246e-10	3.84770192845838e-09	13.1068166625593	Down
HS.572219	0.654292852131984	10.4683593672634	8.82158555247548	2.13089755050216e-10	3.94893843496798e-09	13.0799663635152	Up
SNHG3.RCC1	-0.287589050279402	7.69853559800934	-8.81931452188386	2.14428839260201e-10	3.97153782654324e-09	13.0736260752169	Down
HS.552008	0.454700499316586	7.39619082142575	8.81726100866745	2.15647031527804e-10	3.99187417503169e-09	13.067892509	Up
CCDC130	-0.539736892272428	10.8296340747511	-8.81634774669574	2.16191058052945e-10	3.99971523503078e-09	13.0653424452589	Down
DCAKD	-0.449000542290957	9.867669738202	-8.81387824320023	2.17669129587778e-10	4.02481855483326e-09	13.0584464396819	Down
HS.540264	0.372712894518549	7.35726459732746	8.81284034304602	2.18293406217686e-10	4.03411559659607e-09	13.0555479149215	Up
SFRS15	0.36446454731809	8.42799282588286	8.81259859397881	2.18439074720543e-10	4.0345624206866e-09	13.0548727677419	Up
ARL5A	0.347273862682397	10.696524703435	8.81111726668904	2.19333824964407e-10	4.04815553845679e-09	13.0507356191746	Up
RRAGB	-0.2958081937156	8.05755177869016	-8.81097685186892	2.19418831317481e-10	4.04815553845679e-09	13.0503434454299	Down
INO80E	0.394927116101327	9.26113481693321	8.81068314389401	2.19596748812079e-10	4.04918846824005e-09	13.0495231213728	Up
LSP1	0.557069865523033	8.72718033006566	8.8093058790434	2.20433003619085e-10	4.06235272873819e-09	13.0456762903113	Up
APITD1	-0.274608035984034	7.23578390549089	-8.80521941281339	2.22933349422072e-10	4.10615285688163e-09	13.0342610338036	Down
ZNF549	1.28038636733155	11.2022025330671	8.79956865616585	2.26438401630253e-10	4.16839960074228e-09	13.0184726678296	Up
VPS13A	0.316172090139365	7.42687472575048	8.79777685692659	2.27561477637836e-10	4.1867529700138e-09	13.0134655151536	Up
SESTD1	0.575258957791631	8.68344290019501	8.79634502048256	2.28463003117939e-10	4.20101210993557e-09	13.0094639895727	Up
CDK5RAP1	-0.315822290532257	8.70719711943412	-8.78823462940927	2.33638509699602e-10	4.29380258362705e-09	12.9867932959687	Down
TERF1	0.263480895792973	7.2923645061365	8.78676576227565	2.34588513606914e-10	4.30887718383408e-09	12.9826865612337	Up
HS.46689	-0.51671349442421	7.45929908137033	-8.78635710827245	2.34853512049193e-10	4.31136002301915e-09	12.9815439782596	Down
HS.308031	0.455271467428996	7.23672360530769	8.78421007168032	2.36250801150673e-10	4.33461483724459e-09	12.9755405996521	Up
RYBP	1.36733873743655	9.32500404107142	8.78216337260305	2.37590658440761e-10	4.35679082062907e-09	12.9698172518154	Up
CDK5RAP2	-0.491822760102603	8.43308309456886	-8.7810312805313	2.38335090033159e-10	4.36802980403486e-09	12.9666512722911	Down
FLJ35776	-0.221268423393649	7.24353255250264	-8.77976867702515	2.3916813956776e-10	4.38087961770863e-09	12.9631201228797	Not
LOC100130092	0.443375304214437	8.79645025206316	8.77730462244517	2.4080242604108e-10	4.40838355369252e-09	12.9562282886546	Up
SAV1	0.406676044297424	7.45370165531673	8.77421716686634	2.42866218475854e-10	4.44371583987032e-09	12.9475917856564	Up
LYRM1	-0.41711214709223	10.4574422053849	-8.77286898652179	2.43773033294189e-10	4.45785168649050e-09	12.9438201711002	Down
MRPS5	-0.479926718445971	9.18497807485063	-8.77105905601843	2.4499584568701e-10	4.47774740749583e-09	12.9387564336657	Down
UBXN4	-0.579423270775933	10.6353486672235	-8.7693660917583	2.46145277753418e-10	4.49568280360905e-09	12.9340195763849	Down
TRAF2	-0.334225961830275	7.25055789396244	-8.76921531096783	2.46247915317078e-10	4.49568280360905e-09	12.9335976797964	Down
PSMD11	0.365754728564607	7.8050410732457	8.7682937661798	2.46876163631571e-10	4.50467610881364e-09	12.9310190641429	Up
LOC647389	0.890464418669974	8.37667949846642	8.76796731033709	2.47099110257177e-10	4.50626817821559e-09	12.9301055685675	Up
GGA2	-0.401880475256152	9.71425156209747	-8.76546690111033	2.48813516788138e-10	4.53504285346722e-09	12.9231084392883	Down
MTX1	-0.459817600994759	8.72678426655511	-8.75815106597923	2.53899391145197e-10	4.62520289662142e-09	12.9026314670091	Down
LOC440027	-0.267951298456955	14.3310662168038	-8.75429497093957	2.5662250033672e-10	4.67224595048363e-09	12.8918356537552	Down
MYH3	-0.505439868496367	7.564202155539	-8.75129399284917	2.58762268975654e-10	4.70862257008904e-09	12.8834326346039	Down
COMMD9	-0.49666700424615	10.1350422812959	-8.74589939835087	2.62654455248487e-10	4.77683012286254e-09	12.8683245036154	Down
CABP4	0.437280378271888	7.39962041060171	8.7426235275254	2.65046975788401e-10	4.8177038965282e-09	12.859148350236	Up
UROD	-0.409617001558653	10.4250025179212	-8.73894637314366	2.67758974460415e-10	4.86433686151856e-09	12.8488465898236	Down
CNPY2	-0.55771371621159	10.3452862296791	-8.73450941975581	2.71068927934243e-10	4.92177584897118e-09	12.8364140156357	Down
TMED1	-0.597697753262837	9.54325298090356	-8.73066200763026	2.73972739767051e-10	4.97178181143388e-09	12.8256314260542	Down
HS.543924	-0.246204363268387	7.15251739184804	-8.72979020374689	2.74635110793531e-10	4.98107995321812e-09	12.8231878960545	Not
GSTZ1	-0.281820387054585	7.29408729133619	-8.72285476837625	2.79962768077544e-10	5.07493644382488e-09	12.8037456604833	Down
SSBP2	-0.564005217510869	9.11493324132359	-8.72147475813238	2.8103533114809e-10	5.09159973382266e-09	12.7998763540147	Down
LOC644852	0.542587538852901	7.71529709963571	8.71759725752948	2.84071386124138e-10	5.14379861602862e-09	12.7890032836095	Up
ASL	-0.18500935684172	7.0683850741377	-8.71682131468818	2.84682935564636e-10	5.15206300118037e-09	12.7868272085991	Not
CDKN2AIPNL	1.44569048765129	11.5581558104518	8.71648323087614	2.8494981036197e-10	5.15408401541975e-09	12.7858790543586	Up
LOC100132037	0.806859729774077	11.4813587022894	8.71600307321438	2.85329271730519e-10	5.15813815182298e-09	12.7845324308922	Up
DTX2	-0.367282341869864	8.20452567096392	-8.71396963167383	2.86941971563562e-10	5.18447004007308e-09	12.7788292432962	Down
B4GALT7	-0.515096373495429	9.18882375321664	-8.71159010617989	2.88840915123211e-10	5.21594233296723e-09	12.7721547570953	Down
PVR	-0.211687707980738	7.28607032268409	-8.70851931116119	2.9131040723413e-10	5.25767788795555e-09	12.7635402674106	Not
LOC729774	-0.328253113595711	7.83244057917284	-8.70562943108537	2.93654008560155e-10	5.29709721361987e-09	12.7554322518348	Down
CRSP6	-0.27765998586456	7.05550145411596	-8.70491116240784	2.94239469197421e-10	5.30477661920583e-09	12.7534168781498	Down
LOC646996	0.926015000140779	10.1229996413355	8.70458461313881	2.94506031564297e-10	5.30670146620659e-09	12.7525006003027	Up
FTHL7	-0.296374339008884	13.2497249105787	-8.70434785081266	2.9469945426887e-10	5.30730703731827e-09	12.7518362511882	Down
HS.544832	0.334057182946676	7.07521883163732	8.70351743292579	2.95378884325584e-10	5.31665982090424e-09	12.7495060657637	Up
HS.377419	-0.425332385696618	7.31242378293754	-8.70205655089584	2.96578012877143e-10	5.33337508633674e-09	12.745406569901	Down
LOC644619	-0.414466772884124	7.8070314856529	-8.70199488469463	2.96628738729379e-10	5.33337508633674e-09	12.745233517831	Down
SIRT4	-0.319336755251584	7.08480970718646	-8.700859950643	2.97563897533798e-10	5.34537329560677e-09	12.7420485029574	Down
POP1	-0.289721362831252	7.06765482415041	-8.70079443562814	2.97617971741905e-10	5.34537329560677e-09	12.7418646405455	Down
RC3H2	0.397564515356683	8.17432868244814	8.6993182640751	2.98839012432132e-10	5.36440257505873e-09	12.7377217504392	Up
CSNK1E	-0.383410648802939	9.00616903249675	-8.69868569061482	2.99363813633843e-10	5.37091998215359e-09	12.735946345834	Down
HS.544132	0.366979945185905	7.07387832697948	8.6946663732015	3.02720310040612e-10	5.42820668258029e-09	12.7246644436226	Up
NDUFB3	-0.385776149338249	11.7511095044371	-8.69353018014636	3.03676050998594e-10	5.44240581630454e-09	12.7214748855146	Down
RPS15	-0.270174320701552	13.2646284884012	-8.69045752468759	3.06276091784412e-10	5.48604246605639e-09	12.7128484432729	Down
LOC400446	0.714538973046139	8.93152148651447	8.69021794271687	3.06479771261545e-10	5.48673138750656e-09	12.7121757717577	Up
STK24	-0.252502331165707	10.5787288977249	-8.68853589454321	3.0791363779489e-10	5.50943103315221e-09	12.707452908794	Down
LOC648399	0.430288568107142	7.40740312548411	8.68230633737478	3.13283684888043e-10	5.60249751828058e-09	12.6899585427173	Up
RSL1D1	-0.467855441168225	11.2979420769245	-8.68158294993412	3.13913401576414e-10	5.61073743431169e-09	12.687926760729	Down
HS.551138	0.421864272651569	7.28806278791995	8.67782648092338	3.17204193572385e-10	5.66650568281084e-09	12.6773749284483	Up
TECPR1	0.627477072011994	8.65455183835397	8.67717001499613	3.17782868234235e-10	5.67379100601651e-09	12.6755307559206	Up
PLA2G2D	0.531042277409035	7.68941422842063	8.67475782609747	3.19918442056301e-10	5.7088509093217e-09	12.668753882485	Up
ZBTB11	0.45479263820384	7.45521307671944	8.6724457668715	3.21979057804065e-10	5.74253626778474e-09	12.6622576555189	Up
HS.540289	-0.307072153994133	7.211178758366	-8.67025378697618	3.23945108603463e-10	5.77449979152571e-09	12.6560982201557	Down
HS.326560	-0.576841530898855	7.59009232834381	-8.65998675527831	3.33317585169840e-10	5.93838180574313e-09	12.6272402612721	Down
RDBP	-0.413390904702348	8.37655794979503	-8.65767531194729	3.35465365665676e-10	5.9734419991375e-09	12.6207416381954	Down
RAP1B	0.444591179556883	8.21229153860956	8.65603364345414	3.36999331848765e-10	5.99754062774151e-09	12.6161256952961	Up
ZXDC	-0.288517650907321	7.84580554030411	-8.65478959547011	3.38166509459846e-10	6.01508924084201e-09	12.6126275406801	Down
IQGAP1	0.687260253270997	10.4940160693659	8.65259400966122	3.40236461120226e-10	6.04650282879894e-09	12.606453288765	Up
HLA.DMA	-0.601371285568572	12.8785468806688	-8.65253029652179	3.40296720377766e-10	6.04650282879894e-09	12.6062741110516	Down
ALKBH2	-0.320250351494791	7.91370689936972	-8.65215369293266	3.40653129910727e-10	6.04959881882639e-09	12.605214995019	Down
CHD1	0.724863866771436	9.60494245891153	8.65189073951302	3.40902208239177e-10	6.05078644223133e-09	12.6044754853276	Up
RPL31	0.243242659321699	14.3491842378237	8.65129988394588	3.41462561863649e-10	6.05749477400103e-09	12.6028137787703	Not
ZNF557	0.429240042558584	8.15750898625267	8.64834218806534	3.44281673307705e-10	6.10143829822122e-09	12.5944950000218	Up
ZNF74	-0.31519353215323	7.42211882141798	-8.64818763832186	3.44429630094342e-10	6.10143829822122e-09	12.5940602863182	Down
HS.538607	-0.288568184080104	7.07382946058642	-8.64812370479476	3.44490855164708e-10	6.10143829822122e-09	12.5938804548289	Down
HADH2	-0.444932582005749	8.59473760071095	-8.63728831657897	3.55028640261586e-10	6.28472607379905e-09	12.5633956801724	Down
STAT3	0.420312394294569	9.79575449955736	8.63035050542953	3.61947344993945e-10	6.40378762914434e-09	12.5438690981053	Up
SMARCE1	-0.47326900205698	9.91522590393369	-8.62698078187291	3.65357066600789e-10	6.46067243064196e-09	12.5343828657888	Down
TMEM175	-0.515447032742822	10.0928616570428	-8.62640200451463	3.65945990098616e-10	6.46764256795367e-09	12.5327533909316	Down
HMGA1	0.331751469297414	8.0709041600473	8.62596750653567	3.66388738760231e-10	6.47202320504708e-09	12.5315300900356	Up
FUK	-0.485309480725872	8.90383298852095	-8.62089470200658	3.71598324434139e-10	6.56055755243664e-09	12.5172462574969	Down
IDH3G	-0.373505335019558	9.06424996155471	-8.62033562486296	3.72177062132764e-10	6.56728377065194e-09	12.5156718375421	Down
LOC728809	1.52772407244065	11.946755333164	8.619994451865	3.725306827416e-10	6.5700326304651e-09	12.5147110400843	Up
NR2C2AP	-0.422723606341248	8.83125116008697	-8.61904967134194	3.73511716105411e-10	6.58383788755021e-09	12.5120503147469	Down
CWC15	-0.40191922226826	10.908204069542	-8.61747305269442	3.75154681483059e-10	6.60929008879094e-09	12.5076099449375	Down
UBA52	-0.203236584027819	13.6076485509938	-8.61726089020884	3.75376331989897e-10	6.60968855198966e-09	12.5070123902562	Not
MAPRE1	0.316997421302796	11.7142577890643	8.61374066951805	3.79073460525349e-10	6.67125095420578e-09	12.4970969151867	Up
PKP4	-0.361326510032231	7.80041328877118	-8.61262088888549	3.80257255414518e-10	6.68853982789234e-09	12.4939424948718	Down
LOC730060	0.524754136808593	7.55753492513507	8.61008374284728	3.82953358469405e-10	6.72714396437851e-09	12.4867948012081	Up
CASP5	-0.39469639639692	7.23216543021191	-8.60990694156572	3.831419590401e-10	6.72714396437851e-09	12.4862966846319	Down
BOLA2	-0.413371913847603	10.1877254847499	-8.60981790059184	3.83236978123491e-10	6.72714396437851e-09	12.4860458208604	Down
CASP2	-0.700001508079702	9.79795302020531	-8.60979421342956	3.83262259646606e-10	6.72714396437851e-09	12.4859790845604	Down
LOC100130556	0.403436037027395	7.23317017136107	8.60811057543266	3.85063569448857e-10	6.75519074370158e-09	12.4812354239803	Up
DOPEY2	0.413526286028243	9.01329270941213	8.60534926140247	3.88036519450847e-10	6.80375120086757e-09	12.4734546677368	Up
SLC38A2	0.534317264540233	9.76727038427565	8.60461077896966	3.88835546948143e-10	6.81416341878674e-09	12.4713736367467	Up
PDCD6	-0.411554032079135	11.1777968905793	-8.60041940179681	3.93402333419858e-10	6.89055806463084e-09	12.4595611672664	Down
LOC344405	-0.307000006707536	7.39811528188331	-8.59809713560482	3.95956022081969e-10	6.92723332569949e-09	12.453015466481	Down
PRR13	-0.33167341446254	12.7582554545945	-8.59799103927789	3.96073092804926e-10	6.92723332569949e-09	12.4527164005574	Down
ECE2	-0.234283300070949	7.23299886392996	-8.59794671012833	3.96122017691088e-10	6.92723332569949e-09	12.4525914444835	Not
ARPC1A	-0.422352777037524	10.0569619518577	-8.59760537268202	3.96498948351833e-10	6.93017556621896e-09	12.451629266381	Down
CNOT8	0.40247617245966	9.66016376020906	8.59099002557272	4.03876522197936e-10	7.05541053428262e-09	12.4329788555836	Up
GPR22	-0.245838562681223	7.0237894011393	-8.59015146270185	4.04821613085729e-10	7.06820239167402e-09	12.4306143508669	Not
UAP1	0.624996349462819	8.27281363319816	8.58479403715818	4.10912894000794e-10	7.17078628316992e-09	12.4155059728539	Up
HS.559665	-0.284914966744626	7.15064680006438	-8.58340742773589	4.12504555456308e-10	7.19478139818726e-09	12.4115950611172	Down
COPS7A	-0.399106339514903	10.5913157976196	-8.57730506557618	4.19584121150925e-10	7.31441946420004e-09	12.3943807029163	Down
COX7B	0.514004692629424	10.5921918096133	8.57694710170993	4.20003220552192e-10	7.31788402482568e-09	12.3933707723123	Up
BSCL2	-0.471619895242136	9.71474912774325	-8.57489422680358	4.22414926375724e-10	7.35604472470446e-09	12.387578659427	Down
LOC100128126	0.439651337807139	7.51572355738667	8.57249617861858	4.25249964050078e-10	7.40153357239991e-09	12.38081201446	Up
MAPK14	-0.269590228128339	7.32813906266681	-8.5706305756638	4.27468894415089e-10	7.43625694847076e-09	12.3755473108945	Down
PIGU	-0.401287962595185	8.30007829346885	-8.567423112722	4.31311354641087e-10	7.49917213417584e-09	12.3664949264062	Down
PSEN2	-0.329683767034744	7.71737641062704	-8.56520266918601	4.33991928079123e-10	7.54183042364186e-09	12.3602274751856	Down
MYL6	-0.240769926873377	14.0014853200622	-8.56317185506546	4.36458393701563e-10	7.5807253119431e-09	12.3544947587889	Not
HLA.F	0.527035569821016	12.6603692605571	8.56297083643892	4.36703308247391e-10	7.58101419947078e-09	12.353927283334	Up
MCM8	1.09922640994769	10.9836169741235	8.55975338073791	4.40642408401384e-10	7.64539902852746e-09	12.3448437514857	Up
POLR3K	-0.616701202428634	8.12970971143662	-8.55206774246707	4.50198609350158e-10	7.80712564903885e-09	12.3231406324605	Down
LOC341784	0.459676950726063	7.56534617487379	8.54956087844386	4.53360929457943e-10	7.85786174653906e-09	12.3160600914889	Up
ZMYND11	0.431473621125505	9.32026920242581	8.5479911892898	4.55352516291407e-10	7.8841738135032e-09	12.3116261835485	Up
LOC653075	-0.241480099319741	7.11640091655049	-8.54799015537954	4.55353831018674e-10	7.8841738135032e-09	12.3116232629609	Not
GTPBP6	-0.435141905855715	11.4154692872299	-8.54499754917498	4.59175455042597e-10	7.94619994085961e-09	12.3031692211516	Down
PDE4C	0.955563007771676	12.1760538614613	8.5434247464518	4.6119700477282e-10	7.97702673515655e-09	12.2987256629671	Up
PSME2	-0.442437949775355	12.2877211257985	-8.54312598814293	4.61582024483019e-10	7.97953016712992e-09	12.2978815632748	Down
HS.28456	-0.298387309718045	7.14755155792176	-8.53990200265293	4.65757714018379e-10	8.04752753633525e-09	12.2887719683961	Down
LOC391075	0.657501157628469	11.4365710733082	8.53703443676183	4.69504009661743e-10	8.10057918234556e-09	12.2806684222125	Up
ZNF786	1.18232560780127	9.70386119377415	8.5370152046143	4.69529238329908e-10	8.10057918234556e-09	12.2806140701681	Up
LOC644877	0.338248552458685	8.21747590593588	8.53699182748137	4.69559906230696e-10	8.10057918234556e-09	12.2805480039057	Up
TEX264	-0.448220483234587	9.30382275568739	-8.53646943902397	4.70245746182744e-10	8.10819884993911e-09	12.2790716616383	Down
DIS3L	-0.546349849665762	9.72091200009457	-8.53484242121472	4.72388373403808e-10	8.14091618700938e-09	12.2744732755126	Down
SNRNP200	-0.340436581787648	8.44204890670636	-8.52773408820333	4.81866307006291e-10	8.29994719365763e-09	12.2543795389386	Down
P4HTM	-0.462632580170507	8.85843069989557	-8.52676797209903	4.83169311350242e-10	8.3180765477606e-09	12.2516480717521	Down
FNBP1	-0.354405439640564	12.3456063332347	-8.51729572883612	4.96135702660668e-10	8.53687593246535e-09	12.2248616483386	Down
WDR60	-0.462967700333973	7.93554419962556	-8.51620966075786	4.97644817149506e-10	8.55840845816568e-09	12.2217896909995	Down
GMDS	-0.445723198751526	9.48220036796639	-8.51304060528182	5.02074994335109e-10	8.63012861639474e-09	12.2128251773824	Down
HNRNPA1	-0.408455198020474	7.56826368869612	-8.51152735785598	5.04204548181988e-10	8.66224978819226e-09	12.2085441355891	Down
QKI	0.300986746178918	7.43913623690638	8.50864453199316	5.08286898174496e-10	8.72786949404179e-09	12.2003877463249	Up
PPP1R16A	-0.46412057180021	7.9345804031982	-8.50663376977567	5.11154186736896e-10	8.77256815883493e-09	12.1946981065248	Down
LTA	-0.714795491157936	8.91725882551939	-8.50325257701256	5.16012763464286e-10	8.8513780278334e-09	12.1851296250504	Down
RBMY2FP	-0.282476601768888	7.31404085482156	-8.50183954131234	5.18057087236846e-10	8.88185741355107e-09	12.1811304556258	Down
HS.529590	0.407241333014445	7.17223027636603	8.49931202452409	5.21734339442633e-10	8.94028672783818e-09	12.1739764953808	Up
SMCR5	0.809991072935255	7.98370518581553	8.49804583350769	5.235864615266e-10	8.96453475636709e-09	12.1703923455147	Up
CP110	0.441261038847212	8.78816608919353	8.49797567306214	5.23689283849322e-10	8.96453475636709e-09	12.1701937399526	Up
FKTN	0.798116741717368	12.0741511784411	8.49765771358016	5.2415552054991e-10	8.9678931900783e-09	12.1692936739171	Up
SUMO1	0.229687581949819	7.16393204166337	8.49352564496986	5.3025302177695e-10	9.06754510823416e-09	12.1575957036076	Not
IL10	1.1830700495489	10.5012849818917	8.49208843027208	5.3239069977646e-10	9.09941469319426e-09	12.1535264460351	Up
SNRPG	-0.418238984461526	12.2247439114059	-8.49130058631544	5.33566231893918e-10	9.11481532662815e-09	12.151295680517	Down
ANKRD36B	0.364845887230986	7.56809116508271	8.48816353550281	5.38273195089335e-10	9.19049590525538e-09	12.1424124514456	Up
SURF1	-0.516470777461819	9.9614988633395	-8.48396894719053	5.44632907712818e-10	9.29430330536228e-09	12.1305327614995	Down
USP8	0.440708802950903	8.18741573276187	8.48328530598879	5.45676634490772e-10	9.30651828174405e-09	12.1285963922022	Up
TMX1	-0.412182647419567	10.0650501088506	-8.48302693492091	5.46071622832285e-10	9.30651828174405e-09	12.1278645585583	Down
LOC100133565	-1.51550245513753	8.3901117969621	-8.4829499240504	5.46189410434495e-10	9.30651828174405e-09	12.127646424459	Down
DYRK2	0.460112362498964	9.51399540103858	8.48230289420954	5.47180057949658e-10	9.31861668946163e-09	12.1258136779715	Up
LOC730993	0.52487624845075	7.50976421934496	8.48078346092428	5.49513596646721e-10	9.35356075399331e-09	12.1215096078511	Up
EEF1A1	-0.148682422094708	14.2775452369048	-8.48012766974923	5.50523878096069e-10	9.36595669451453e-09	12.1196518762746	Not
ZSWIM1	-0.547298511798845	9.05831551953431	-8.47993011660135	5.50828588909211e-10	9.3663423497624e-09	12.1190922358549	Down
HS.259386	0.431760937918038	7.26334705631869	8.47846951032118	5.53086785526962e-10	9.39992787132286e-09	12.114954399694	Up
VPS72	-0.415181745405543	8.28354727210039	-8.47685647937749	5.55591569404781e-10	9.43766773829329e-09	12.1103844582117	Down
RAD9A	-0.434059651462499	7.95606117915525	-8.46853572372762	5.68696604071523e-10	9.65534024775623e-09	12.0868057211202	Down
KCNJ4	-0.198689233070263	7.07121453728574	-8.46608474389739	5.726163945307e-10	9.71692276237609e-09	12.0798587604378	Not
SFMBT2	0.332938887765415	7.30750986237914	8.46350772784249	5.76767351374088e-10	9.7823631112268e-09	12.0725538040976	Up
LOC401238	0.428625626113779	7.8024955437386	8.45980376377259	5.82787146852967e-10	9.87941723320071e-09	12.0620529664091	Up
LOC100130746	0.320449769068999	7.32815443602471	8.45802575370333	5.85699452232761e-10	9.92372097408049e-09	12.0570116861504	Up
HS.529284	0.428894023560603	7.19220977664308	8.45704053560755	5.87319557720123e-10	9.94609647747453e-09	12.0542180880987	Up
HBXIP	-0.285776598232847	10.676825348633	-8.45603802566358	5.88972770321037e-10	9.96900954617295e-09	12.0513753415189	Down
CBX6	0.68211403474646	9.59641145231363	8.45535285244707	5.90105389532653e-10	9.98309214518079e-09	12.0494323762168	Up
TBRG4	-0.376497435432604	8.28962829524262	-8.45516567581628	5.90415184639232e-10	9.98324738629544e-09	12.0489015844794	Down
PFDN6	-0.6093145665351	8.92804922895912	-8.4533839946933	5.93372318049082e-10	1.00281431603521e-08	12.0438489224838	Down
TWSG1	0.366663813006883	8.19943461866568	8.45149952407589	5.9651642744994e-10	1.00761515967371e-08	12.0385043537968	Up
IMP3	-0.397721212005776	11.6442741976663	-8.45096262007907	5.97415308014238e-10	1.00862048621479e-08	12.0369815577683	Down
TNFSF14	0.653314494613453	8.50649376460816	8.45035953830437	5.98426623476224e-10	1.00941220267235e-08	12.0352710243346	Up
PCYOX1L	0.393032684029846	7.77533590931147	8.45031707780142	5.98497891513244e-10	1.00941220267235e-08	12.0351505911116	Up
LOC645159	0.37241987671906	7.32832043119461	8.4501394523308	5.98796121311855e-10	1.00941220267235e-08	12.0346467792385	Up
PSMB7	-0.482402994774156	11.6458017241556	-8.44960857461093	5.99688354869776e-10	1.01040337782194e-08	12.033140990538	Down
PSMD5	-0.389614041157777	8.03810456431007	-8.44578210876127	6.06159472280531e-10	1.02078853524159e-08	12.022286571263	Down
LOC158345	0.629137879331864	12.9003527406645	8.44549202345193	6.06652931795004e-10	1.02110173400812e-08	12.0214636249098	Up
TBC1D22B	-0.297991274731961	7.52324888498436	-8.44487085805904	6.07710958968651e-10	1.02236439900658e-08	12.019701400398	Down
DCP2	-0.53481243591494	10.1007213317523	-8.44333075658962	6.10342294823832e-10	1.02627125411669e-08	12.0153319907968	Down
HS.561599	0.300703592652223	7.13986945498717	8.44314358511255	6.10662873697808e-10	1.02629065650964e-08	12.0148009490998	Up
UFD1L	-0.226922724478299	7.14666134429109	-8.44293693590873	6.11017011774044e-10	1.02636641092586e-08	12.0142146405428	Not
SETD3	-0.438367494110286	9.64770315460708	-8.44234647318001	6.12030047116132e-10	1.02754832329017e-08	12.0125393422267	Down
ATPAF1	-0.354236363227113	9.24746008630699	-8.43991431989581	6.16220819288271e-10	1.03406150519172e-08	12.0056382508944	Down
TNFSF8	0.62150409270371	8.23956788572531	8.43837576653492	6.18886892667469e-10	1.03801084942394e-08	12.0012723378895	Up
ST14	-0.509962674265112	7.58631000548979	-8.43805222229384	6.19449033523802e-10	1.03842922535547e-08	12.0003541894143	Down
HS.438905	-0.504427815288188	7.46056735480964	-8.43538670128094	6.24100012502406e-10	1.04569814910153e-08	11.992789550543	Down
SFRS5	-0.547737195125902	12.9854581736631	-8.43392798123699	6.26660283250752e-10	1.04944929538506e-08	11.9886494101226	Down
MAPKAPK3	-0.578265705957871	12.1126974813011	-8.43375146291955	6.26970821778418e-10	1.04944929538506e-08	11.9881483987564	Down
KATNB1	-0.322248406400579	8.9994279868652	-8.42677019286492	6.39378710693856e-10	1.0696789724651e-08	11.9683305523992	Down
GHITM	-0.270685748870662	12.4239464892535	-8.42615083365351	6.40491477452749e-10	1.07100108130556e-08	11.9665720912528	Down
LOC728310	0.433898350814906	7.20427688582813	8.42578587511547	6.4114809796409e-10	1.0715594959884e-08	11.9655358937851	Up
NARG1L	0.387902169333511	7.93858952954694	8.42445857689372	6.43541895479031e-10	1.07485706934938e-08	11.9617672709394	Up
AMY1A	1.10481430503795	8.09911372596592	8.42433320725495	6.43768469672653e-10	1.07485706934938e-08	11.9614112958929	Up
NSMCE1	-0.474916539497832	10.1507385143836	-8.42250801767151	6.47076231944045e-10	1.07983691390099e-08	11.9562286368619	Down
TXLNA	-0.456555657999971	10.2336624715995	-8.42183731922116	6.48296060092445e-10	1.08132917426469e-08	11.9543240783684	Down
LOC728126	0.492059910582463	13.4843158466674	8.42144569624373	6.49009401260683e-10	1.08197556257359e-08	11.9532119761901	Up
PIP5K1C	-0.342632213560613	8.83145809055916	-8.42035743481327	6.50995857150625e-10	1.08474267035199e-08	11.9501215169809	Down
HIVEP2	0.469326944580828	8.15233986305763	8.42012635160411	6.51418458549495e-10	1.08490248695939e-08	11.949465265976	Up
ANKRD30B	0.827750683753619	11.3951596489636	8.41938167655885	6.52782205146533e-10	1.0866287844968e-08	11.9473504278694	Up
GDAP2	-0.305592668380507	7.37144613278865	-8.41848018197222	6.54437020352512e-10	1.08883762569572e-08	11.9447901436136	Down
ADCK4	-0.453553868758431	8.07535190274939	-8.41808515524565	6.55163487053893e-10	1.0895004627728e-08	11.9436682203676	Down
LRCH4	-0.537390165505553	10.650412667013	-8.41789437477093	6.55514631613464e-10	1.08953880887145e-08	11.9431263744141	Down
FAM160A2	-0.452052852935653	8.90004847053083	-8.41152254554033	6.67352864454456e-10	1.10760343086954e-08	11.9250269507935	Down
[truncated: 31,210 more rows]
