# Supplementary material for: Exploring common circulating diagnostic biomarkers for sleep disorders and stroke based on machine learning
Source: Front Neurol. 2025 Oct 30;16:1599135. doi: 10.3389/fneur.2025.1599135 (PMC12611825; doi:10.3389/fneur.2025.1599135)
Supplement: Supplementary file 2 [file Data_Sheet_2.csv]

	logFC	AveExpr	t	P.Value	adj.P.Val	B	Change
ST6GALNAC6	-0.535307574321613	1.09073428861499	-7.83637885706334	5.88972527082124e-11	4.33954957954109e-07	14.6727435808929	Down
C5AR1	0.689115025377213	1.13497951965517	7.54871485771808	1.90466296494306e-10	6.68656271591971e-07	13.5612796199991	Up
VNN2	0.561382502095483	1.01978578578961	7.46110130208023	2.72254182244288e-10	6.68656271591971e-07	13.2228050892087	Up
GLTSCR2	-0.617455160450215	1.06985663893981	-7.20349547987992	7.77401581509555e-10	1.4319737131406e-06	12.2284335302794	Down
PLXDC2	0.563478106604474	1.04621049010287	7.06874052814915	1.34449028359293e-09	1.74051149933235e-06	11.7091082387625	Up
LAMP2	0.533884405678671	0.987049551234012	7.03675125193608	1.53100612394411e-09	1.74051149933235e-06	11.5859426504008	Up
GRAP	-0.926788007144888	1.09825138288131	-7.01777968040423	1.65358041467514e-09	1.74051149933235e-06	11.5129217261062	Down
ZNF337	-0.669200343800908	1.092660698605	-6.94832254487907	2.19182278851487e-09	2.01866878822219e-06	11.2457452547807	Down
SLC25A42	-0.633188507664123	1.10479914243891	-6.84694691092454	3.30509121490144e-09	2.70576800793265e-06	10.8562957166747	Down
STK3	0.478766283921429	1.06209979125626	6.77029850073555	4.5065185735805e-09	3.32040288501411e-06	10.5622905868211	Up
APRT	-0.940537506444444	1.2179205682226	-6.73097944515823	5.28251831130037e-09	3.53832681069647e-06	10.4116385314513	Down
PPP1R13B	-0.34674450003809	1.02805027113574	-6.63687904094098	7.72229483161008e-09	4.64268199975767e-06	10.0515917380846	Down
EBP	-0.417469921129285	1.06230448313816	-6.60903203219658	8.63935108075893e-09	4.64268199975767e-06	9.94518831864697	Down
ICAM2	-0.636372324819011	1.12694155093043	-6.60384962127462	8.82159989096191e-09	4.64268199975767e-06	9.92539398943805	Down
ETS2	0.425552775421462	1.01798925100765	6.55719180447873	1.06444108316423e-08	5.2285346005027e-06	9.74729502775404	Up
CTSS	0.543249223575893	1.03211886610878	6.52704560432324	1.20165167562995e-08	5.29374626982305e-06	9.63233311816166	Up
CTSZ	0.600687290904863	1.05073099405672	6.5150317398137	1.26110828935547e-08	5.29374626982305e-06	9.58654335109031	Up
ALKBH2	-0.384771206378279	1.05009848580624	-6.5087674588731	1.29326048937045e-08	5.29374626982305e-06	9.56267332180395	Down
SDCBP	0.626118640170944	1.07491138661583	6.48711683576489	1.41078638794341e-08	5.39126398340669e-06	9.48020426115035	Up
CLPP	-0.350163791600142	1.04832471367825	-6.47799463445272	1.46342670559356e-08	5.39126398340669e-06	9.44547141486333	Down
SNURF	-0.991480085349123	1.26137253926996	-6.43675783993483	1.72680129292662e-08	6.05860567918256e-06	9.28857114616587	Down
MXD1	0.484927502518038	0.991049294173426	6.4082374861013	1.93598937669344e-08	6.48380442158058e-06	9.1801625053387	Up
ZBTB25	-0.524663167786494	1.12285109066534	-6.37627170937289	2.20046981472013e-08	6.96270621594759e-06	9.0587653312066	Down
EIF3F	-0.632801029348338	1.1173028116872	-6.36414988659251	2.30988817747543e-08	6.96270621594759e-06	9.01276051777734	Down
HMGCR	0.507576665310193	1.02416089960555	6.35852478921333	2.36248175079655e-08	6.96270621594759e-06	8.99141790558294	Up
ZNF329	-0.382817606091567	1.04590881305979	-6.31665866015219	2.79311272513093e-08	7.90767473452661e-06	8.83268793082794	Down
NAXE	-0.446473764052446	1.01126236967661	-6.3074547708316	2.89776354278255e-08	7.90767473452661e-06	8.79782085479342	Down
ZNF671	-0.49020059530154	1.0691903394251	-6.27309810653195	3.32393772432276e-08	8.74670469743219e-06	8.66775995967675	Down
TIMM22	-0.509217343435241	1.01283616893135	-6.26058742600352	3.49410546421209e-08	8.87743760700505e-06	8.62043622746878	Down
TNFSF13B	0.565205262246195	0.961203364713774	6.23208390013367	3.91475728313247e-08	9.61464388737335e-06	8.5126919481003	Up
WBSCR22	-0.464529682341526	1.03627875090785	-6.21402014007763	4.20695523760317e-08	9.99898264214844e-06	8.44446527740047	Down
SPAG9	0.436541515660213	1.03306439381623	6.20277305978201	4.39970732649371e-08	1.01303261192518e-05	8.40200704527837	Up
NSMCE1	-0.387951349490559	1.05720076360432	-6.18272467646655	4.76525811393819e-08	1.06395217525747e-05	8.32636576616158	Down
AQP9	0.549144512733131	1.03415824130831	6.16326985172052	5.14873015693557e-08	1.11576011165592e-05	8.25301646793019	Up
ITPRIP	0.507461478004573	1.03762829611773	6.09847982715653	6.66005047574975e-08	1.38673364347324e-05	8.00912678590821	Up
SIRPB1	0.557270386971557	1.11092047173749	6.09414548592397	6.77557154791483e-08	1.38673364347324e-05	7.99283258558307	Up
ARHGEF19	-0.293554825578631	1.0135934033171	-6.05111549630218	8.03572333007343e-08	1.60019485124273e-05	7.83122028114606	Down
AGO4	0.383598755149696	1.04758870303656	6.03582565455409	8.53726116117877e-08	1.65533000619908e-05	7.77386196712443	Up
GDE1	0.463292133098385	1.10243976545727	5.99823834913858	9.90582497211675e-08	1.87143893319375e-05	7.63301092185661	Up
METTL9	0.363321356682993	1.0583492265728	5.9634832490238	1.13634976972811e-07	2.09315627583918e-05	7.5029722464271	Up
NCR3	-0.863576728894665	1.22560878154717	-5.94599113724611	1.21755226517587e-07	2.18803050971118e-05	7.4375983590707	Down
ANTXR2	0.518744177739975	1.06664449433495	5.92385864251382	1.32856976630054e-07	2.30289292718442e-05	7.35495423948354	Up
PRMT1	-0.387215925769672	1.07597055365548	-5.92093221471906	1.343979314182e-07	2.30289292718442e-05	7.34403289629298	Down
PAFAH1B3	-0.49540199852853	1.03807935841345	-5.84913292938238	1.78267870851049e-07	2.9851765282512e-05	7.07653869072305	Down
NOTCH2	0.395893782993577	1.06763211425524	5.83779617081896	1.8638406766482e-07	3.05172846789866e-05	7.03438491655056	Up
EXOC6	0.415147585561241	1.05720631426489	5.80578042205854	2.11330067540031e-07	3.38495638616294e-05	6.91546440772025	Up
LETMD1	-0.337554299326377	1.04739852127118	-5.79707848891935	2.1866290745686e-07	3.42789000455775e-05	6.88317379499114	Down
ATP6V1A	0.471589210785849	1.00265929505569	5.77166314372529	2.41550168492538e-07	3.70779508636046e-05	6.7889440209156	Up
FCMR	-0.941258327411296	1.20361777996621	-5.73069632596593	2.83520954341614e-07	4.17326175549849e-05	6.63731089333568	Down
GPX7	-0.52342788831329	1.07282066162977	-5.72613112174962	2.88622580687061e-07	4.17326175549849e-05	6.62043323209403	Down
EXOSC5	-0.409887759354528	1.07516114172615	-5.72591543785792	2.88865838124895e-07	4.17326175549849e-05	6.61963594332767	Down
TARBP1	-0.329336861520479	1.01849071436631	-5.71844534942656	2.97417037970923e-07	4.20501737282399e-05	6.59202784996517	Down
CREBBP	0.474037014302922	1.0388520291936	5.71412337942323	3.02478176926807e-07	4.20501737282399e-05	6.57605956993944	Up
SLC41A3	-0.630738640213877	1.12496680898384	-5.70069933230821	3.18746676909123e-07	4.27552857085502e-05	6.52648527427662	Down
SERGEF	-0.365074821303486	1.06167567651738	-5.70037044818789	3.19155905804867e-07	4.27552857085502e-05	6.52527116514722	Down
PPP3R1	0.548353909706133	1.1029574295778	5.68992413990733	3.32427631302915e-07	4.37379783471407e-05	6.48671862943592	Up
C19orf12	-0.568248449135587	1.01363818673827	-5.68368683078461	3.40610240520822e-07	4.40283553010073e-05	6.4637098552659	Down
HIST2H2BE	0.521952298615866	1.08986626825768	5.67511837316559	3.52176132810218e-07	4.47385128714774e-05	6.43211431734934	Up
MYH9	0.522854793320264	1.05550717614711	5.66423945986783	3.67420779572404e-07	4.52472546139994e-05	6.39202027619254	Up
SORL1	0.653459216790395	1.14848064127181	5.66351207723398	3.68462985456021e-07	4.52472546139994e-05	6.389340367247	Up
ZCCHC6	0.483106691547425	1.14066481899536	5.64789694822632	3.91553754817732e-07	4.72945584507714e-05	6.33183501640316	Up
TMEM134	-0.458270136885794	1.12526374331297	-5.63551223624827	4.10878153194539e-07	4.82194652655522e-05	6.28626143413765	Down
NDEL1	0.473253485621889	1.04726750420394	5.63225075043664	4.16121855440513e-07	4.82194652655522e-05	6.27426495175233	Up
CKAP4	0.775937944054958	1.19700363936444	5.62875302450611	4.21818775280664e-07	4.82194652655522e-05	6.26140195193304	Up
CD320	-0.437907318902661	1.04339805014317	-5.62658477874767	4.25388876528351e-07	4.82194652655522e-05	6.25342942196987	Down
MTPN	0.338800671695116	0.971296488468553	5.61934352837626	4.37529311921225e-07	4.88441813672058e-05	6.22681073895913	Up
NUMB	0.436474978017035	1.03670123839044	5.60228180744777	4.67502631761337e-07	5.14113341913065e-05	6.16413523054635	Up
HIC2	-0.246064687783478	0.997134142028266	-5.57280493914758	5.2413158093432e-07	5.67911983577069e-05	6.05599717217528	Not
PPP4R1	0.546883195076799	1.00864566645957	5.56687731543783	5.36310823098949e-07	5.72041689143731e-05	6.0342735212049	Up
LRRFIP1	0.530748746864321	1.01995640470158	5.55709613645291	5.57020846462646e-07	5.72041689143731e-05	5.99844376205268	Up
PCED1B	-0.82585280946985	1.16818227013928	-5.55707688432384	5.5706237739771e-07	5.72041689143731e-05	5.99837325922786	Down
TLN1	0.647424338049074	1.21742106181659	5.55618098980276	5.58998393300063e-07	5.72041689143731e-05	5.99509251071739	Up
RPUSD2	-0.467543766808173	1.06767405932791	-5.54857697489947	5.75699963079896e-07	5.8106264766749e-05	5.96725373086923	Down
SRM	-0.427769861059821	1.05369370383724	-5.53914855890442	5.97093244187592e-07	5.91869010068687e-05	5.93275310248553	Down
MARCKS	0.618107083229086	1.0857650740444	5.53683022375251	6.02472526535715e-07	5.91869010068687e-05	5.92427277163879	Up
LRRK2	0.663865894443149	1.15144283191936	5.53080679908865	6.16673160643282e-07	5.97848401002593e-05	5.9022449321804	Up
MT1X	-0.850218152705385	1.19236131135837	-5.51633284991757	6.52159630741655e-07	6.24040540169418e-05	5.84934582776069	Down
DCTPP1	-0.490414164218348	1.09163481133511	-5.51034628425373	6.67418897000437e-07	6.25499537184982e-05	5.82747975812134	Down
FBL	-0.566207659581114	1.02107716120015	-5.50780883238181	6.73992354998103e-07	6.25499537184982e-05	5.81821405392487	Down
MTF1	0.410657784902741	1.09728221378212	5.50583393673355	6.79152591948949e-07	6.25499537184982e-05	5.81100355775711	Up
MYO5A	0.322258622552182	1.03278456188984	5.50038025918893	6.93605695787275e-07	6.30924292167981e-05	5.79109627054235	Up
C17orf49	-0.695215193438594	1.12234187894812	-5.49265681611825	7.14593990616003e-07	6.42088844251062e-05	5.76291513559284	Down
CXCL16	0.660932422184178	1.15758142400896	5.46790657090858	7.8615836670367e-07	6.85015865582533e-05	5.67269741556611	Up
FNBP4	-0.570057358109549	1.0336502022253	-5.46748662145243	7.87431626482276e-07	6.85015865582533e-05	5.67116784515735	Down
NDUFB8	-0.390345334269227	0.990090321117818	-5.46655618616021	7.90259888362043e-07	6.85015865582533e-05	5.66777908926935	Down
KAT6A	0.389212976075921	1.06493988391402	5.44665845728644	8.53196381799145e-07	7.30971039662337e-05	5.59535660420233	Up
TSPAN18	-0.627665208050218	1.09286612863476	-5.43799297918486	8.82125072824655e-07	7.47068682364604e-05	5.56384503256098	Down
PRKCQ	-0.454847296251494	1.08979616885507	-5.43430778420906	8.94718491440418e-07	7.49123391469659e-05	5.55044927977494	Down
RNF144A	-0.380520281962857	1.03658981911403	-5.4312981232708	9.05134625984701e-07	7.49329429691604e-05	5.53951144692776	Down
RNASEH1	-0.356014246158515	1.05037536692657	-5.42195898197008	9.38222609583859e-07	7.64987133576242e-05	5.50558420029964	Down
MRPL34	-0.474692795590514	1.05597237096614	-5.42013759556347	9.44813099286618e-07	7.64987133576242e-05	5.49896984113762	Down
BCS1L	-0.228977536579379	1.0155930057471	-5.4160422407271	9.59798642648691e-07	7.68673521634299e-05	5.48410041364969	Not
MUTYH	-0.380814789002165	1.04653500063567	-5.3999690530891	1.02090829794258e-06	8.08822832176441e-05	5.42578000829892	Down
KPNB1	0.387188939206594	1.03613929706255	5.38906859334753	1.064515061942e-06	8.34398614509432e-05	5.38626331429627	Up
APBA3	-0.366695598143332	1.05737995662554	-5.36991031048623	1.14564332595307e-06	8.8853684480234e-05	5.31687896016726	Down
DPYD	0.607871489680077	1.13418902869409	5.36381261145004	1.17271930549192e-06	9.0006206696505e-05	5.29481385254081	Up
MLLT6	-0.411440535499124	0.990315376249298	-5.35403025051725	1.21747761575925e-06	9.19546732141792e-05	5.25943428098121	Down
VAMP3	0.302462504336141	1.02233521371171	5.35283356622315	1.22306704329391e-06	9.19546732141792e-05	5.25510786732349	Up
KIAA0319L	0.522204157945036	1.12620609836118	5.34678604872346	1.25170209350253e-06	9.31569800497639e-05	5.23324941849992	Up
FAM222B	-0.305779487118183	1.04643005829595	-5.34241985077513	1.27278513867841e-06	9.3778809017825e-05	5.21747357800923	Down
ABHD5	0.520928054168321	1.04095203521436	5.32448308416221	1.36312356965521e-06	9.94405392199957e-05	5.15271410411638	Up
FGL2	0.508426814198578	1.01330120792476	5.31919169919906	1.39095827850008e-06	9.95918250239156e-05	5.13362512129263	Up
PDCL3	-0.310088897504812	1.00128474585282	-5.31681093599218	1.40366365873469e-06	9.95918250239156e-05	5.12503864821741	Down
RPS2	-0.383423365140651	1.04492304013572	-5.31479394320032	1.41451698253468e-06	9.95918250239156e-05	5.1177652560445	Down
LILRB2	0.429741778670653	0.991477768193838	5.31391642121704	1.41926460742551e-06	9.95918250239156e-05	5.11460117786167	Up
RPLP0	-0.817967406436891	1.19140196205912	-5.30818282999537	1.45067289914583e-06	0.000100835452084023	5.09393231951205	Down
VMP1	0.443078473488376	1.00671041982077	5.29953041222778	1.49936879513329e-06	0.000103246254977029	5.06275705503241	Up
PPIH	-0.398517848321216	1.07203306573587	-5.29306279760654	1.53681511615792e-06	0.000104733420839075	5.03946608395624	Down
APBB1IP	0.432624916627954	1.05155830210034	5.29092476014985	1.54939506941628e-06	0.000104733420839075	5.03176897147304	Up
EXOSC7	-0.458393137371109	1.08470516635496	-5.28040150031242	1.61280350772827e-06	0.000108028511317654	4.99390123070602	Down
FBN2	0.507971336447474	1.12795008408283	5.26111192620336	1.73572654452076e-06	0.000115214713333594	4.92456133571229	Up
SPOCK2	-0.628536205348303	1.08233882893111	-5.25777253296657	1.75792261592332e-06	0.000115646194947527	4.91256696349821	Down
VNN3	0.735032903844717	1.12308377716619	5.25085232624385	1.80481130987385e-06	0.000117680086116376	4.88772024177369	Up
NSUN5P1	-0.326720110593461	1.05226449421011	-5.24744369171559	1.82835664428417e-06	0.000118169576798998	4.87548622751231	Down
ATG7	0.373006559503041	1.03764391781685	5.24176732066028	1.86823821246854e-06	0.000119533044973585	4.85511970860725	Up
RAB31	0.460998735384187	1.03206755322056	5.23985029591514	1.88189918796632e-06	0.000119533044973585	4.84824341602133	Up
TFB1M	-0.306777432734109	1.02290561638659	-5.23199235618921	1.93892922189925e-06	0.000122102824845758	4.82006730007551	Down
PCSK7	-0.426409419313793	1.03283450390039	-5.22097241332859	2.02177850031131e-06	0.000125443427962218	4.78058043390491	Down
SLC2A4RG	-0.214429645229643	0.965085201331894	-5.21968392460718	2.03168978410712e-06	0.000125443427962218	4.77596557867686	Not
FN3KRP	-0.467734773569917	1.07814950012392	-5.21738532426706	2.04948970943535e-06	0.000125443427962218	4.76773398977576	Down
MRPL24	-0.393558663935509	1.08498804659163	-5.2160272860299	2.06007801078018e-06	0.000125443427962218	4.76287133117852	Down
TIMM44	-0.244106808152122	1.01341384382059	-5.21262307458632	2.08685662639735e-06	0.000126032455928653	4.75068418259274	Not
SSR2	-0.385812601442602	1.02121952241242	-5.20288681514646	2.16534716043798e-06	0.000129709576244773	4.71584509154797	Down
SLC2A3	0.607519525860039	1.15623708815448	5.19880075357201	2.19914506463121e-06	0.000130287080574346	4.70123150149733	Up
CCDC84	-0.337044296603649	1.0583500236454	-5.19745929137943	2.21035356566141e-06	0.000130287080574346	4.69643479946466	Down
PUS1	-0.526983440081392	1.04871483390531	-5.18844292102889	2.28715892717592e-06	0.000133744341074859	4.66420718444764	Down
PTRH1	-0.302267134331387	1.02998650757593	-5.18461314187814	2.32057032710007e-06	0.000134187382755144	4.65052481509544	Down
WSB1	0.532054562083834	1.07797634058259	5.1834106267527	2.33115974384615e-06	0.000134187382755144	4.64622948964016	Up
NUBP2	-0.277946292743434	1.02878194524221	-5.17821606983124	2.37745121475543e-06	0.000135791167056729	4.62767925039992	Down
PJA2	0.465661900108043	1.06969770712196	5.17562938660236	2.40083803749992e-06	0.000136072112771534	4.61844467630562	Up
RNASEL	0.380153569922833	1.01936983611919	5.17337937449908	2.42136455577516e-06	0.000136187893488179	4.61041350048492	Up
AIP	-0.477476579517493	1.11040400670629	-5.16474338415044	2.50176176978112e-06	0.000139303658589819	4.5796009708665	Down
DUSP28	-0.395973118581025	1.05857615684609	-5.16216873146615	2.5262338119925e-06	0.000139303658589819	4.57041872511645	Down
EIF2AK2	0.819901182954959	1.28760206514108	5.16141093692575	2.53348130442939e-06	0.000139303658589819	4.5677164683056	Up
PADI4	0.75651261519949	1.07444755440991	5.15886756330465	2.55795550665128e-06	0.000139373483036826	4.5586480686734	Up
CPQ	0.340639419174321	1.02474734213219	5.15712185171534	2.57488821353059e-06	0.000139373483036826	4.55242475215716	Up
OXNAD1	-0.505488847826243	1.07983698784855	-5.15542021142728	2.591499345283e-06	0.000139373483036826	4.54635934524629	Down
CD27	-0.559675268991212	1.08109546603045	-5.14647950132468	2.68052077314105e-06	0.000143116500409444	4.51450364697221	Down
RPS4X	-0.796467487014705	1.11826060761069	-5.14285919161088	2.71741556207798e-06	0.000143340617849634	4.50161072908367	Down
ALOX5	0.521418696075011	1.10204450520166	5.14225440572802	2.72362737499305e-06	0.000143340617849634	4.4994572709422	Up
CDC25B	-0.592939924618166	1.1128265662306	-5.13962480879268	2.75079866485833e-06	0.00014374386214664	4.49009524639166	Down
SRBD1	0.375230505011302	1.05723447190509	5.13313500320083	2.81900080065019e-06	0.000146270407740779	4.46699805577946	Up
MED10	-0.515745493143032	1.12751178879018	-5.11603962732536	3.0067021443805e-06	0.000154918751047521	4.40621143727274	Down
CYBRD1	0.631187251510456	1.08784112705788	5.11338353188646	3.03694541757578e-06	0.000155390373865961	4.39677435545055	Up
OCIAD2	-0.634167358272478	1.04048123383249	-5.10833408165194	3.09526570830821e-06	0.000157282191302172	4.37883913650276	Down
CRISPLD2	0.985436139016617	1.25769863592007	5.10516502624864	3.13242755720922e-06	0.000158080316722723	4.36758656214211	Up
CA11	-0.181820107276982	1.01986218527604	-5.09391948026759	3.26786503816749e-06	0.000163793398647742	4.32767900334039	Not
VPS51	-0.693114710912836	1.16492121982324	-5.07863042519736	3.46125386511545e-06	0.000170127340718027	4.27347929229612	Down
TMEM138	-0.233980129812724	0.993367672739859	-5.07855025453835	3.46229694376699e-06	0.000170127340718027	4.27319526188066	Not
LIN7A	0.371408935741104	1.10424089305442	5.07845747227688	3.46350449344518e-06	0.000170127340718027	4.2728665530766	Up
SNRK	0.476528519818527	1.0469548481324	5.07248541759849	3.54210523696141e-06	0.000172835969443256	4.25171392302466	Up
SRPRB	-0.516343824045762	1.12631010199776	-5.06369607024961	3.66097713581071e-06	0.000177461049583245	4.22060113220857	Down
TMEM116	-0.348077679029683	1.05399355251788	-5.05730223784918	3.74990022040958e-06	0.000180583430222077	4.19798195533464	Down
LEPROT	0.2852578500179	1.01601764475045	5.05546529941384	3.77583701862909e-06	0.000180651734761423	4.1914856710993	Up
RNPS1	-0.491318571089854	1.14148240021814	-5.04528746790253	3.92276286290716e-06	0.000185416498944837	4.15550965692614	Down
PLEKHF1	-0.52913661032185	1.03199696887002	-5.04357747039523	3.94799216883943e-06	0.000185416498944837	4.14946819180041	Down
APAF1	0.449356410993788	1.0683828433275	5.04278016200031	3.95980997239271e-06	0.000185416498944837	4.14665157011381	Up
HECW2	0.533616778317819	1.15343517146708	5.04168583526603	3.97608670375735e-06	0.000185416498944837	4.14278598261488	Up
RPS3	-0.560277444304005	1.07202278689428	-5.03383667832827	4.09477101058968e-06	0.000189750143434118	4.11506989318464	Down
SLC7A6	-0.404466066686279	1.0528369202368	-5.02543557439473	4.22564917581245e-06	0.000194591144546163	4.0854246954122	Down
LRRC56	-0.208607116809891	1.00547195914045	-5.01907275140992	4.32749395297848e-06	0.000198043325748729	4.06298575811925	Not
CD81	-0.472869579866233	1.02744237514658	-5.01291196963866	4.4283955763111e-06	0.000200683197875752	4.04127064662088	Down
SLC16A3	0.424562962856974	1.08186286828736	5.01132170178529	4.45481324725243e-06	0.000200683197875752	4.03566718872257	Up
TIMP2	0.404624314283078	1.07940226307689	5.01059780046262	4.46688985499774e-06	0.000200683197875752	4.03311670114094	Up
B4GALT5	0.629093577216384	1.1806567910254	5.00324887727665	4.5913199904086e-06	0.000205023307208064	4.00723333273369	Up
CPD	0.765651161294166	1.17049442598856	4.99936240726346	4.65849136443832e-06	0.000206769664898684	3.99355139371096	Up
DMAP1	-0.285351048132933	0.993724954318684	-4.99773420540401	4.68691756255536e-06	0.000206785680244958	3.98782079740111	Down
DHRS3	-0.365926712851921	1.04846646739854	-4.99433794824841	4.7467596980593e-06	0.000208179318186315	3.97586990955217	Down
FAM160B1	0.402543929556903	1.00318156223475	4.98747385086947	4.86999962444389e-06	0.000212320456999424	3.95172671166323	Up
RGCC	-0.737735145482431	1.15804187885777	-4.98551300226078	4.90577723455959e-06	0.000212622156848441	3.94483236519772	Down
DCP2	0.399623490909795	1.03458279123535	4.9824311992805	4.9625287570514e-06	0.000213824046093302	3.93399906086977	Up
MRPL46	-0.300054435050813	1.02729089656951	-4.97321517369501	5.13610698197042e-06	0.000220016489785803	3.90161939381995	Down
TSEN54	-0.386571193018073	1.05132295671163	-4.95780086948674	5.43980711462789e-06	0.000231679183933979	3.8475197096715	Down
TRAF3IP3	-0.5386198684478	1.14109434880104	-4.95424915608521	5.51223948798623e-06	0.000232193826093212	3.83506441273653	Down
WDR54	-0.462793299407151	1.06153423406386	-4.95411866879564	5.51491850791424e-06	0.000232193826093212	3.8346068872698	Down
LAGE3	-0.467109447919277	1.06657078222481	-4.95045400010236	5.59068033238659e-06	0.000232923124054134	3.82175962912237	Down
DNMT1	-0.536573513211954	1.06619814948808	-4.95022415223849	5.59546592801056e-06	0.000232923124054134	3.82095398555298	Down
IARS	-0.385583164182113	1.05907150135515	-4.94547062557531	5.69534186361299e-06	0.000235748757590452	3.80429592221388	Down
ZNF106	0.375966120990741	1.07408911744303	4.94048767370083	5.80191200428472e-06	0.000238405445902174	3.78684126033768	Up
GNAI3	0.375190331005812	1.02636821524331	4.93898364468512	5.83446045415973e-06	0.000238405445902174	3.78157432230023	Up
NUP214	0.441265519662436	1.10217485164388	4.93796555547615	5.85659415150563e-06	0.000238405445902174	3.77800948238051	Up
IL17RA	0.529419798234398	1.15101105420298	4.93306385302686	5.96431518871417e-06	0.000241151703897758	3.76085060795226	Up
E2F3	0.428183492868252	1.04322890793491	4.93192958894542	5.98951707563649e-06	0.000241151703897758	3.75688105762277	Up
LTA	-0.620248448541245	1.11043955023524	-4.92834682977965	6.06980799633996e-06	0.000243056224549091	3.74434517459937	Down
CCDC25	-0.326577970280812	1.02638976328361	-4.91361072136238	6.41127329349495e-06	0.00025534195473768	3.69282587096901	Down
RBP7	0.456541964908136	1.0342528640886	4.91106367129635	6.47216950800983e-06	0.000256381424381809	3.68392786094023	Up
SLC40A1	0.543443044738348	1.05862394746084	4.90649344087218	6.58285923840253e-06	0.000259371694484224	3.66796700027687	Up
EIF4B	-0.463315744570396	1.10081102363984	-4.90468321123804	6.62721287178555e-06	0.000259730342762319	3.66164683170914	Down
STAT3	0.393621389622695	1.09981045807757	4.90241814454724	6.68312282925992e-06	0.000260535709026387	3.65374009728827	Up
RRAGD	0.55205294020272	1.1525806328756	4.89858090980227	6.77889460500291e-06	0.000262878397103481	3.64034899589581	Up
MRPS2	-0.219872062174497	0.995632735355975	-4.89520132336361	6.86435546125605e-06	0.000264798801248872	3.62855878959606	Not
ARHGAP9	0.360878223604796	0.994742494784799	4.87956221189475	7.27375097878494e-06	0.000278785285790986	3.57404591043309	Up
NDUFS8	-0.466704036654973	1.08170759519971	-4.87816313196547	7.31151864103762e-06	0.000278785285790986	3.56917291525766	Down
CNOT9	-0.234775687283571	1.00937591913784	-4.8770966117089	7.34043776376918e-06	0.000278785285790986	3.56545863968067	Not
FAR1	0.380766598059297	0.986299370342499	4.8680847232717	7.58930759275269e-06	0.000285948079600047	3.53408807188816	Up
IVNS1ABP	0.368686568767891	0.989584913297527	4.86746742366277	7.6066535832803e-06	0.000285948079600047	3.53194017931634	Up
NCF1C	0.46546226974541	1.14563631066632	4.84868501187371	8.15337573116093e-06	0.000304944529884232	3.46664471329156	Up
RALBP1	0.371195912653896	1.05659857393638	4.83933284824044	8.43974751901133e-06	0.000312913671238384	3.43417471147919	Up
PRAM1	0.401492959527083	1.04567966711104	4.83895932194349	8.45138715749706e-06	0.000312913671238384	3.43287843921068	Up
GZMM	-0.717533835602432	1.18916974176205	-4.83159957625518	8.68395520749315e-06	0.000319916909844048	3.40734659587228	Down
MPV17	-0.362041047317396	1.08063863173575	-4.82706876248798	8.83022808174684e-06	0.000323687166698063	3.391637340304	Down
PREX1	0.345135006563018	1.05425289468098	4.82171122661525	9.00630042114573e-06	0.000328507037143573	3.37307023273033	Up
RFWD2	0.300242814772649	1.0108762154675	4.80950243120816	9.42045351185043e-06	0.000341920696922729	3.3307941471881	Up
MCTP1	0.322211742598148	1.04546242519982	4.80595700718083	9.54417150690107e-06	0.000344713017955133	3.31852629837176	Up
ARSA	0.281629101517502	1.03263291762645	4.80133952522981	9.70768186504257e-06	0.000348908292593335	3.30255507829078	Up
NDUFS5	-0.45059837916909	1.06647822521397	-4.79260088650257	1.0024652419281e-05	0.000357776653295695	3.27234846937409	Down
TNFRSF1B	0.420986768739802	1.06045564754839	4.79187200843258	1.00515427839588e-05	0.000357776653295695	3.26983010945401	Up
ZNF514	-0.379024663742387	1.06204088645673	-4.78982962260474	1.01272681057359e-05	0.000358738997130106	3.26277435560324	Down
GCA	0.472948404396355	1.07327734347053	4.7823799037651	1.04082338801745e-05	0.000366927594397732	3.2370497377616	Up
ITGAM	0.473395812255367	1.08780192121005	4.77883719114991	1.05445048507741e-05	0.00036996148447859	3.22482282747116	Up
CD58	0.441994665543879	1.04210911235927	4.77007813754844	1.08889477114889e-05	0.000380235861318721	3.19461068015994	Up
MME	0.874256597881431	1.26117898103661	4.76822118748833	1.09633702496837e-05	0.000381028830187121	3.18820887062639	Up
TLR8	0.473198909929109	1.01976574458039	4.76635761136111	1.10385577195166e-05	0.000381840813508911	3.18178537078976	Up
UBXN1	-0.292532007906578	1.00074075376379	-4.76317954394607	1.11679426787996e-05	0.000384511222698108	3.17083366113066	Down
NOSIP	-0.570644067332801	1.07212531951541	-4.76103321552921	1.12561602912562e-05	0.000385745995469656	3.16343925771702	Down
CREG1	0.451499876539117	1.09344376160629	4.74796467305577	1.18081703275116e-05	0.000400992520444554	3.11844952721199	Up
CD55	0.619151706348925	1.12982516432382	4.74792456317733	1.18099045787823e-05	0.000400992520444554	3.11831153315292	Up
GAA	0.306587176825194	1.01704355898785	4.7362342567351	1.23261075770737e-05	0.000416599819393942	3.07811526320151	Up
LSM4	-0.395881298864634	1.04478307699605	-4.73363188772966	1.24439817617316e-05	0.000418663276805656	3.06917347798755	Down
TXN	0.399004064539559	1.01268340507535	4.72844066049638	1.26824140684535e-05	0.000423233343733518	3.05134317395599	Up
NIN	0.354032722762193	1.0220364456502	4.72817569803229	1.26947026282719e-05	0.000423233343733518	3.05043335242895	Up
FAM214B	0.343173030279024	1.03141373614773	4.70614588485486	1.37581057164323e-05	0.000456620373507536	2.97487147015433	Up
ELOVL5	0.489004804242055	1.08813921873958	4.70446786789366	1.38425772269183e-05	0.000457363717524369	2.96912269320258	Up
IGF2R	0.803473988977499	1.26931003087335	4.69964609974914	1.40881314736322e-05	0.000463093275805522	2.9526090044877	Up
D2HGDH	-0.390393562321904	1.02754161330024	-4.69860526866842	1.41416920543217e-05	0.000463093275805522	2.94904539303581	Down
RPL8	-0.368173109428079	1.03596779828427	-4.69594807498398	1.42793323369534e-05	0.000465531507339259	2.93994934717491	Down
RFX2	0.516153042963301	1.05220334184345	4.69129102671574	1.45237223791235e-05	0.000470418427257348	2.92401330860735	Up
DYSF	0.862701049171333	1.31921954685788	4.69066428711836	1.45569220161069e-05	0.000470418427257348	2.92186922779801	Up
POP5	-0.298161808814356	1.00011124760811	-4.68920574359339	1.46344708268041e-05	0.00047085930590346	2.9168800644528	Down
GNS	0.594898681236737	1.15872516928687	4.68591488312692	1.48109248189846e-05	0.000474464756809908	2.90562589011765	Up
ADA	-0.576645844599597	1.17417602736457	-4.68287420821544	1.4975807580701e-05	0.000475683030877903	2.8952306363701	Down
PFDN1	-0.415578153442708	1.07200216875837	-4.68283260543026	1.49780758908352e-05	0.000475683030877903	2.89508842977843	Down
FAR2	0.532528896380961	1.11504801370792	4.67852730296265	1.52146347045094e-05	0.000480934660889282	2.88037529317413	Up
TEX10	-0.274864560443285	1.04869609072701	-4.6774574170744	1.52739835298713e-05	0.000480934660889282	2.87672001390686	Down
TMEM42	-0.401809076331164	1.04137164505898	-4.6696979774689	1.57112245794503e-05	0.000492597032771872	2.85022169334798	Down
AP5B1	0.368879222157303	1.10770955038995	4.66852323404222	1.57784759295004e-05	0.000492609367154911	2.84621179660603	Up
MCCC1	-0.321608239184677	1.03750894325732	-4.66237431860481	1.61350930695943e-05	0.0005016175769484	2.82523080202013	Down
ERGIC1	0.495236340372471	1.09608760608557	4.65792946245309	1.63977618797276e-05	0.000507641636679971	2.81007253691632	Up
CCDC12	-0.330245508158509	1.03788192687955	-4.65552403327551	1.65416445895475e-05	0.000509953294291993	2.80187220307891	Down
AKR1B1	-0.39465398468701	1.0309292578484	-4.65291152371614	1.66993084107956e-05	0.000510620892737615	2.79296821237423	Down
TMEM55A	0.507742085581829	1.01981491332827	4.65286870148198	1.67019048791755e-05	0.000510620892737615	2.79282228501347	Up
DCPS	-0.243885926856416	0.997107573324817	-4.64867512349151	1.69580924583831e-05	0.000516310848071763	2.77853475229791	Not
ZMIZ1	0.389363986504252	1.05937804715904	4.64432638419468	1.72278041127407e-05	0.000522364035813471	2.76372512167057	Up
FNTA	-0.403644048723895	1.05393898963882	-4.64195151834951	1.73768554428391e-05	0.000524724061077206	2.75564033124672	Down
RPL22	-0.495736804620798	1.08918032856921	-4.6307584383751	1.80964474060825e-05	0.000544222957093942	2.71756240994929	Down
NCOA4	0.384332933752685	1.09658487945817	4.62272800737477	1.86305241184557e-05	0.000558006917499114	2.6902709338794	Up
USP3	0.30572754269713	1.01887910282997	4.62058287435188	1.87757696494528e-05	0.00055944227918734	2.68298456820353	Up
PASK	-1.4807427429557	1.51796095957394	-4.61978161807247	1.8830304728347e-05	0.00055944227918734	2.68026336464115	Down
ADGRE3	0.452293729569958	1.03113101196747	4.61562992204617	1.91153583797779e-05	0.000562525421334278	2.66616716291368	Up
ACACB	-0.296288045219057	1.02192394949349	-4.61522174490282	1.91436095888295e-05	0.000562525421334278	2.66478161652333	Down
GPAT3	0.666775694468522	1.17432602648885	4.61494017376184	1.9163121709406e-05	0.000562525421334278	2.66382586552771	Up
HAPLN3	-0.348303090716765	1.08199356748433	-4.60310177468438	2.00012571339191e-05	0.000584798660963158	2.62366788653982	Down
LYRM2	-0.439505218798562	1.10734975690181	-4.60059303411195	2.01834026856477e-05	0.00058779174303499	2.61516424640926	Down
GSDMB	-0.512859585070787	1.07966681623558	-4.59696474437725	2.0449693619831e-05	0.000593202136184705	2.60286978347224	Down
ZMYND15	0.338070288790683	1.05289515930757	4.59200598785829	2.08191724090321e-05	0.000601551616900975	2.58607470800846	Up
MXD4	-0.423313101554296	1.00545341484804	-4.58865104524545	2.10728294847951e-05	0.000606502373609258	2.57471671168041	Down
TM9SF2	0.378389089444108	1.00146659648238	4.58551270989858	2.13128326321401e-05	0.000607997750071465	2.56409571510682	Up
ZMIZ2	-0.309210136979788	1.02559592867721	-4.58541606390659	2.13202656940188e-05	0.000607997750071465	2.5637686948988	Down
RPL13A	-0.606157034077543	1.08865768851079	-4.5847398748648	2.13723421917086e-05	0.000607997750071465	2.5614807745647	Down
EARS2	-0.194241569602975	1.01131836724486	-4.58236363957627	2.15563316068163e-05	0.000608932862097764	2.5534419752979	Not
HIGD2A	-0.408392820957585	0.993525648673986	-4.58196195809972	2.15875854113497e-05	0.000608932862097764	2.55208329003536	Down
CAB39	0.288109982992988	0.993364850929032	4.58112114180392	2.16531500908814e-05	0.000608932862097764	2.54923942337613	Up
TRAFD1	0.297938140297748	1.05375345641806	4.57950742835601	2.17795269212022e-05	0.000610158001351398	2.54378212993612	Up
DUSP1	0.600953594093241	1.14378102800488	4.57811577778273	2.18890895946078e-05	0.000610904591413145	2.53907657359885	Up
FBXO4	-0.216583358604738	1.00357756201775	-4.57092213465328	2.24640474761919e-05	0.000624585289828612	2.51476410823438	Not
ACTR5	-0.242831114748792	1.02011782747916	-4.569213411054	2.26027648223769e-05	0.00062572507579417	2.50899188084765	Not
KLRB1	-0.65518340674164	1.0485813039382	-4.56832899197906	2.26748907759288e-05	0.00062572507579417	2.50600464939862	Down
SCYL2	0.281974773189663	1.00530111091762	4.56607361840694	2.28598362923449e-05	0.000627945373832272	2.4983881479932	Up
DEGS1	0.277153714463698	0.97743448400537	4.56527348145586	2.29258015147776e-05	0.000627945373832272	2.4956864950514	Up
EIF3L	-0.357583858415406	1.06964025477488	-4.56133114402689	2.32535326041459e-05	0.000634563067508693	2.48237865939139	Down
PVRIG	-0.858750885196289	1.26916451386977	-4.56029817309037	2.33401559534111e-05	0.000634576638615251	2.47889268228143	Down
BTNL9	0.160992115834598	1.01977290847755	4.55662604521879	2.36506454183418e-05	0.000640654247949789	2.4665034838479	Not
IQSEC1	0.263863418706423	1.02882409015651	4.55140670108343	2.40988845839275e-05	0.000650405060858528	2.44890273433787	Up
LIPT1	-0.307835199446295	1.02879235808661	-4.53822098591943	2.52684242579433e-05	0.000679480839169804	2.40448237449198	Down
CASP4	0.310568916192373	1.00974792463625	4.53520279965796	2.55437984796724e-05	0.000684388026175367	2.3943236726679	Up
NDUFA11	-0.443644670282939	1.06583387711105	-4.53392344015612	2.56614043079869e-05	0.000685047923700172	2.39001858480796	Down
UNG	-0.331331263331031	1.06844927590016	-4.53282284247889	2.57629987863515e-05	0.000685277166273782	2.38631552223777	Down
NSMAF	0.327284920328753	1.02893353245081	4.5279027898851	2.62219665032628e-05	0.00069497643595698	2.36976704964738	Up
TNFRSF4	-1.10253434325244	1.38978929682568	-4.51969316977912	2.70055703291171e-05	0.000713179362670017	2.34217425221315	Down
UFC1	-0.430245905115037	1.10271735243026	-4.50599761859984	2.8363775149718e-05	0.000746372483225436	2.29619909800851	Down
PACSIN2	0.424864397348834	1.07569160191255	4.50158310145178	2.88155587973573e-05	0.000752000431710003	2.28139481637813	Up
DCXR	-0.301385666113934	1.03615583422949	-4.50124758256435	2.88501806579347e-05	0.000752000431710003	2.2802699383727	Down
SCAMP3	-0.333407673949405	1.05796414513321	-4.50092178093266	2.88838385143772e-05	0.000752000431710003	2.27917767948459	Down
APMAP	0.40747294724498	1.09733792050202	4.49966632162553	2.9013894712936e-05	0.000752726676918706	2.27496909144925	Up
DSE	0.479948811043569	1.0471056508631	4.48990821327664	3.00443600521861e-05	0.000776725771454412	2.24227793269576	Up
SAMD3	-0.804749043113159	1.17440586536979	-4.4877822843007	3.02735356677329e-05	0.000779914023775721	2.23516051732399	Down
IMPDH2	-0.590821326962018	1.23884465283744	-4.4845007512529	3.063062568489e-05	0.000786363937443448	2.22417760499489	Down
TAOK1	0.791565825113399	1.28164862010946	4.48308034737006	3.07864579964884e-05	0.000787620217076828	2.21942494287797	Up
ORAOV1	-0.421951749740192	1.09683009030483	-4.48102156932595	3.10136951343545e-05	0.000790688255190047	2.21253764383136	Down
TBL1X	0.392374576613231	1.08823309214373	4.47925419838545	3.12100682085965e-05	0.000792950974348065	2.20662648254833	Up
MBOAT7	0.396790473218762	1.03976241339586	4.47343801974007	3.18648763128175e-05	0.00080680552808536	2.18718203636157	Up
SPDL1	-0.224949094544783	1.01853792979574	-4.47213888192009	3.20129524802046e-05	0.000807778883130641	2.18284056373848	Not
STX11	0.437911249888864	1.0654692139463	4.46530709594568	3.28027147921891e-05	0.000824881920098462	2.16002062513957	Up
UROS	-0.42644651726236	1.05156159450627	-4.46259567024306	3.31213795919468e-05	0.000828650323217007	2.15096870342949	Down
SOAT1	0.268319171785128	1.03903104194383	4.46202449182853	3.3188890871816e-05	0.000828650323217007	2.14906221950856	Up
SPOUT1	-0.438277326563566	1.05431306218434	-4.46117142400955	3.32899695537777e-05	0.000828650323217007	2.14621507548638	Down
CDK2AP2	-0.317118508837512	1.04558772318423	-4.44311174493473	3.5501395552887e-05	0.000878362008951303	2.08600584144043	Down
TYSND1	-0.351626103915694	1.02337160381887	-4.44255166354779	3.55722109595726e-05	0.000878362008951303	2.08414059206541	Down
MX2	0.497802223255822	1.11918499940955	4.44177427434168	3.56707297216465e-05	0.000878362008951303	2.08155183923016	Up
LCMT1	-0.243225163318178	1.02364569186168	-4.44104080533674	3.57639254459e-05	0.000878362008951303	2.07910955736563	Not
ARID3A	0.439628719765045	1.12729091829222	4.43698774733551	3.62831935362023e-05	0.000885930533585138	2.06561756361965	Up
TCTN3	-0.273622415395569	1.05158449007985	-4.43676013591757	3.63125707305526e-05	0.000885930533585138	2.06486006944015	Down
IKBKE	-0.241172484715235	1.04857055064571	-4.43387525039094	3.66869231986114e-05	0.000892109736393955	2.0552608665009	Not
KDM4B	0.227933798370941	1.03594716084583	4.42965540979187	3.72412635175769e-05	0.000902586881056549	2.04122553030696	Not
NPEPPS	0.258572063970203	1.026756007277	4.42873850115735	3.73627848428675e-05	0.000902586881056549	2.03817677456397	Up
LILRB3	0.587779415250827	1.13737504001496	4.41851837639042	3.8743634120553e-05	0.000931141763426385	2.00421661641815	Up
PSAP	0.341560535003888	1.04991773892561	4.41812636959318	3.87975734760994e-05	0.000931141763426385	2.00291483892296	Up
ZNF395	-0.360218850294623	1.08091184825799	-4.41353956528364	3.94341517780987e-05	0.000940701781377973	1.98768742333348	Down
NCOA1	0.415306273347604	1.0939031144001	4.41341732036138	3.94512554893857e-05	0.000940701781377973	1.98728170333786	Up
GPR141	0.262008562342515	1.04210899565111	4.41031398982244	3.98878734840787e-05	0.000948044683324812	1.97698398445956	Up
PDLIM7	0.543086309277336	1.12405248753518	4.40556130944838	4.05656516950341e-05	0.000961053767488781	1.96122057475672	Up
CREBRF	0.34146672956292	1.05353779006399	4.38451012271802	4.37045839324914e-05	0.00103210055902114	1.89150608405961	Up
PPT1	0.35956326466898	0.99484795700938	4.38015225607643	4.43832200402378e-05	0.0010447781637587	1.87709616104816	Up
RPL4	-0.48468921588761	1.03995379478359	-4.37707029719345	4.48693243283889e-05	0.00105285726640627	1.86690976160275	Down
KDM5B	0.265435769891103	1.05271005219379	4.3745649738908	4.5268280991104e-05	0.0010588466487062	1.85863202151986	Up
ZNHIT6	-0.380573624706161	1.08790816761761	-4.37116970372327	4.58144525239687e-05	0.00106823065252089	1.84741782761988	Down
TBXAS1	0.325360883689581	1.02323462309504	4.36358173604528	4.70582794177675e-05	0.00109377098659341	1.8223722348684	Up
MIF	-0.408925711966861	1.04542817876927	-4.35838592359549	4.79288106842923e-05	0.00110868355671026	1.80523569172758	Down
PRKCH	-0.579593358757804	1.13856174212029	-4.35686211377317	4.81870655797157e-05	0.00110868355671026	1.80021199521393	Down
GPN1	-0.379248669696769	1.09511279283243	-4.35633819117418	4.82761712467333e-05	0.00110868355671026	1.79848494203125	Down
CSTA	0.376895187206192	1.08720527089492	4.3561878649673	4.83017673322467e-05	0.00110868355671026	1.79798942854861	Up
ANKRD13A	0.369269607651049	1.06229093649064	4.3526974924598	4.88997882859986e-05	0.00111892434810943	1.78648681955606	Up
ASAP1	0.311550720631585	1.0755802824616	4.34559650962718	5.01386751293539e-05	0.00114372061409622	1.76310045932822	Up
DENND5A	0.296546320797499	1.00466254698155	4.34361499172536	5.04897813069242e-05	0.00114817502675746	1.75657815377968	Up
TRPV2	-0.302705571669585	1.05054599216514	-4.34245571384059	5.06962985023509e-05	0.00114932408420099	1.75276304269314	Down
FLYWCH2	-0.210751807441123	1.00271102710219	-4.33444279367453	5.21463060303621e-05	0.00117857049948377	1.72640785469267	Not
MICALCL	0.340605279029569	1.11435301361343	4.33068862951498	5.28394093625126e-05	0.00119058338893882	1.71406901481015	Up
NRDC	0.28905377537441	1.07139586225884	4.32557452020633	5.37979737348335e-05	0.00120848619048248	1.69726962382364	Up
TLR4	0.457355967163879	1.13879635745375	4.32267744606099	5.43484439468204e-05	0.00121714083586679	1.68775770591791	Up
SNRPA	-0.259761054661985	1.02838442127055	-4.32101807222592	5.4666194810252e-05	0.00122054704049072	1.6823110468	Down
TPM2	-0.290904134675696	1.03006143080217	-4.31831805905721	5.51870680995198e-05	0.00122845413219717	1.67345103170784	Down
ABTB1	0.366096041594472	0.976953076015342	4.31176638820341	5.64710592320049e-05	0.00125324929042594	1.65196426556189	Up
SPATA20	-0.350855788879237	1.01619481976167	-4.3095718069243	5.69075884279078e-05	0.00125914447908956	1.6447708659506	Down
BASP1	0.490914168719516	1.09250956435422	4.30859863378585	5.71022093568492e-05	0.00125966789982415	1.64158162864166	Up
SRP14	-0.456917322090021	1.09648513353072	-4.30565158162411	5.76955201354299e-05	0.00126895699211298	1.63192605106066	Down
TMEM160	-0.369478517185537	1.03478119321905	-4.30258889916273	5.83184379629425e-05	0.0012788400324731	1.62189539692045	Down
TMX2	-0.320829743691874	1.03534297791388	-4.29930299274588	5.89940022046561e-05	0.00128981545472969	1.61113793457534	Down
ANXA2R	-0.411234089401246	1.02654985417204	-4.29736109937323	5.93968024698176e-05	0.00129449604561411	1.6047826113252	Down
TMEM88	0.243634477190515	1.06043895918122	4.29658050606707	5.95594678967403e-05	0.00129449604561411	1.60222836450947	Not
ZMPSTE24	0.305466971672474	1.01646063371589	4.29011808286869	6.09228295102116e-05	0.00132023355244482	1.58109173964132	Up
PYROXD2	-0.484711701565872	1.10610603530887	-4.28903235503562	6.11548293425201e-05	0.00132071414279673	1.57754234119597	Down
L3MBTL2	-0.43242122360031	1.13156083350063	-4.28833866105175	6.13035066281869e-05	0.00132071414279673	1.57527481157236	Down
EIF3G	-0.31675932620221	1.02430805502213	-4.28591134398004	6.18265067986082e-05	0.00132809825682841	1.56734202084172	Down
GOLGA8A	-0.333416388326209	1.00364452861222	-4.28484619027561	6.20573712642335e-05	0.00132918230079905	1.56386172664946	Down
PEX11B	-0.30200313923181	1.04717913291767	-4.27973312992236	6.31772639984152e-05	0.00134493265495555	1.54716178916313	Down
ATP6V1B2	0.340496062237513	1.05018397042692	4.2787450158063	6.33959317866569e-05	0.00134493265495555	1.5439357237723	Up
ITPK1	0.402145308899863	1.1041486867631	4.27842788824676	6.34662667479065e-05	0.00134493265495555	1.54290042882173	Up
DCAF1	-0.157509186179999	1.00320893830064	-4.27817288622946	6.35228778399203e-05	0.00134493265495555	1.5420679791944	Not
RAB32	0.428324491341065	1.10311401323149	4.27306891092248	6.46663117454101e-05	0.00136521886802344	1.52541181025925	Up
AOAH	0.288026313358037	1.01489412366943	4.26463032208013	6.66006407376463e-05	0.00140203863129994	1.4978972896714	Up
ZNF827	-0.290903836445511	1.03683461887601	-4.25695624140154	6.84082728640259e-05	0.00143598904405169	1.4729012467421	Down
REPS2	0.671851642741617	1.1268086683081	4.25558484683307	6.8736268523416e-05	0.00143877507522878	1.46843692536554	Up
ADM	0.526216298651041	1.03618966369671	4.25175652185348	6.9659962904874e-05	0.00145397905575952	1.45597868485604	Up
MTMR6	0.493377338133084	1.1062634735595	4.24475499146587	7.13804568935792e-05	0.00148568137398839	1.43320999767068	Up
ARHGAP24	0.200463519521115	1.04194052043339	4.24332743872609	7.17362636632539e-05	0.00148888110048128	1.42857018041499	Not
APOBR	0.281923044340997	1.05020624493231	4.23914171880521	7.27894445576873e-05	0.00150649614466584	1.41497073577979	Up
CISH	-0.342196279857285	1.06361205472332	-4.23767720769303	7.31614554426564e-05	0.00150995407199298	1.41021426620223	Down
MAP3K4	-0.405114270128077	1.10907837879087	-4.23646477388106	7.3470825695516e-05	0.00151210347409096	1.4062771821156	Down
CDK19	0.309069759634297	1.0609891227922	4.23196095271596	7.46311637208952e-05	0.00153170588940266	1.39165754552243	Up
PDZD8	0.293199385231934	1.09099814960578	4.22593767067603	7.621070850141e-05	0.00155977916732886	1.37211905015699	Up
CFAP20	-0.232069515093294	1.03772780990053	-4.22391284791741	7.67489244595648e-05	0.00156644342221073	1.36555431906318	Not
ANAPC1	-0.273406912664395	1.01230220866224	-4.21928385278832	7.79931990808492e-05	0.0015868061541835	1.35055305892236	Down
COPZ1	-0.273511812699882	1.04168045642602	-4.21860488380991	7.81773390293987e-05	0.0015868061541835	1.3483534775055	Down
SORT1	0.422733722990649	1.11159664411117	4.20621302058797	8.16128805014296e-05	0.00164721093291015	1.30824335524017	Up
CMAHP	-0.233705422109302	1.0203797157075	-4.20577160839238	8.17379127542868e-05	0.00164721093291015	1.30681579397553	Not
UTP4	-0.277435957753395	1.02948929378542	-4.20510189990447	8.19279648486098e-05	0.00164721093291015	1.30465006360462	Down
VCAN	0.890579031018302	1.3124412722968	4.20468124294184	8.20475586832281e-05	0.00164721093291015	1.30328982402503	Up
UBR2	0.342000760125202	1.07026404702637	4.20263247166671	8.26324467609103e-05	0.00165444529275649	1.2966659819075	Up
NPHP3	-0.348890021534901	1.07374839266344	-4.20104258233982	8.30891081951583e-05	0.00165908007908381	1.29152697804487	Down
NDUFV1	-0.302424154616748	1.01943966444296	-4.19591132236871	8.45796580500224e-05	0.00168385423310404	1.27494856918961	Down
ACTB	0.279206718944648	1.03464549956524	4.19520479968117	8.47869056028227e-05	0.00168385423310404	1.27266677287925	Up
SLC22A15	0.336525085362754	1.07423704585629	4.18948145255067	8.64839537924951e-05	0.00171294024608361	1.25419045733096	Up
CYSTM1	0.55308177560102	1.10754801075339	4.18594373418753	8.75493044838556e-05	0.00172923629312496	1.24277690350002	Up
RMI1	0.32878716815557	1.10307497153876	4.18519595582721	8.77761093415762e-05	0.00172923629312496	1.24036507483371	Up
IRS2	0.660786122900769	1.22034603438669	4.18199675215216	8.87528719085558e-05	0.0017438164272593	1.23004931963331	Up
MAML3	0.295843725061913	1.07220131111121	4.17308012509883	9.15310060411653e-05	0.00179361822476411	1.20132116665146	Up
CHCHD7	-0.269462785972567	0.99547099055449	-4.17113002035201	9.21496991932805e-05	0.00180095221128936	1.19504277422242	Down
GAPVD1	0.208347735454167	1.00916412362987	4.1692129016209	9.27618649571172e-05	0.00180812016138635	1.18887218532293	Not
PTGES3L-AARSD1	-0.200532169265894	0.986142929786146	-4.16748241395353	9.33178092005719e-05	0.00181365325983771	1.18330366893977	Not
DIRC2	0.358028147724664	1.06922498568231	4.16679967135677	9.35380345736062e-05	0.00181365325983771	1.18110703643936	Up
RPL12	-0.496104528236315	1.10874068665966	-4.16451713715726	9.42779399326008e-05	0.0018219820297889	1.17376475727886	Down
HIST2H2AC	0.617432778187934	1.20440534951374	4.16395155250017	9.44621519244516e-05	0.0018219820297889	1.17194577785275	Up
CNOT11	-0.282188580822299	0.990231120359068	-4.16228008308321	9.50085872551141e-05	0.00182773699972763	1.16657096905691	Down
MCM7	-0.286720392824788	0.995965837905522	-4.15727603813709	9.66628224781678e-05	0.00185471790629984	1.15048712573533	Down
ARAP3	0.518584838567121	1.18877592509316	4.15437430673296	9.76347838925687e-05	0.00186457926070277	1.14116546348057	Up
KCNJ2	0.407422032703218	1.04468136169545	4.15423138994001	9.76828982941464e-05	0.00186457926070277	1.14070644544049	Up
FARSA	-0.158688631334823	1.00324744325397	-4.151428109208	9.86312947376939e-05	0.00187781751841687	1.13170471017472	Not
FHIT	-0.435244239718598	1.06806722394758	-4.1499895444521	9.91214318164592e-05	0.00188228533408163	1.12708660397267	Down
ERP29	-0.404415038166407	1.15395032126446	-4.14762807067095	9.99311199455107e-05	0.0018927827551633	1.11950771773524	Down
MFSD1	0.340581200222069	1.02363903321154	4.14573315154317	0.000100585454203328	0.0018987459453559	1.11342794856975	Up
FAM184A	-0.158829157465242	0.987405742862409	-4.14522578146937	0.000100761355134929	0.0018987459453559	1.11180033924883	Not
ADCK2	-0.393579457149786	1.05523419691899	-4.14363673831696	0.000101314187201182	0.00190429319208753	1.10670352353856	Down
F12	0.270298544759695	1.06485007303997	4.13826477539119	0.000103204877915906	0.00193489450504935	1.08948127546185	Up
RYBP	0.378009555230207	1.1024728057203	4.1356299049717	0.000104144643145379	0.0019426514520021	1.08103863579443	Up
IFRD2	-0.211410938011864	1.02396718666935	-4.13562627054325	0.000104145945105976	0.0019426514520021	1.08102699247997	Not
SF3A3	-0.320730916713598	1.00415242794423	-4.13454544385193	0.000104533827467777	0.00194496272924895	1.07756469575853	Down
MARC1	0.584289139181041	1.06832825804193	4.13106319539225	0.000105793030324624	0.0019621097890124	1.06641322769318	Up
C1orf35	-0.200754975516096	1.007593874137	-4.13052755747486	0.000105988015204524	0.0019621097890124	1.06469838694709	Not
CNIH1	-0.381135499334369	1.06046920292271	-4.12798462465732	0.000106918445940163	0.00197437370848903	1.05655892933139	Down
BEX2	-0.529935957844237	1.10150294221596	-4.12450106930839	0.000108205847811487	0.00199315171668759	1.04541333639031	Down
ILF2	-0.393175963928264	1.07705268408558	-4.12311207921558	0.000108723332149337	0.00199768955430502	1.04097077146134	Down
LIG1	-0.310040137557912	1.07390263087375	-4.12097052404305	0.000109525877029087	0.00200742950733909	1.03412286040009	Down
PELI1	0.358213638696573	1.02439883253249	4.10761155139901	0.000114662725981761	0.00209636467750276	0.991451539556562	Up
PPM1B	0.373407908737322	1.04157602120673	4.10527306947659	0.000115585519888778	0.00210412494394598	0.983990081882093	Up
EIF3I	-0.320535755552339	1.06387286296144	-4.10508931728604	0.000115658333645239	0.00210412494394598	0.983403881737885	Down
TEX264	-0.274560554774016	1.05664742179826	-4.10012859845357	0.000117640880470389	0.00213492120026065	0.967584035605834	Down
PANK2	0.252450440845746	1.04480860111496	4.0979241566823	0.000118532368325326	0.00214581447130468	0.960557535785102	Up
PTEN	0.331130763305294	1.00144744691508	4.09308628941623	0.000120511730253023	0.00217630006986341	0.94514477627565	Up
FBLN5	-0.342208400950767	1.05099590714688	-4.09167313953067	0.000121095896874136	0.00218150261165925	0.940644652418904	Down
BIRC2	0.554448695228111	1.12673369379157	4.08292793067772	0.000124772195982081	0.00224224765852677	0.912815721363078	Up
HIST2H2AA3	0.694515418466551	1.25295414371401	4.08143585790479	0.00012541008622345	0.00224822753112987	0.908071080618109	Up
CACNB3	-0.242197688526722	1.033427482238	-4.07568674814772	0.000127897472975745	0.00228576180666142	0.889798835024764	Not
SOCS2	-0.440893431669697	1.07546755214287	-4.07516792469797	0.000128124270650267	0.00228576180666142	0.888150602546416	Down
EEF2	-0.353326636343522	1.07479933589979	-4.07255321395146	0.000129273175409768	0.00230068781743762	0.879845860162443	Down
CTBS	0.43311760043682	1.08696758588724	4.06985842977318	0.000130467655755958	0.00231635105448169	0.871290012179518	Up
GTF3C5	-0.25307169697031	1.01115417273462	-4.06549421524468	0.000132424723849555	0.00234544558972	0.857440722683364	Down
LAX1	-0.308449118106487	1.03497287321289	-4.06041801398859	0.000134736680438563	0.00238067113062669	0.841342849483785	Down
KAT14	-0.216070748160565	1.00491427246808	-4.05840395423181	0.000135664723224516	0.00239133416439769	0.834959002658913	Not
F5	0.568931766556894	1.17734152407055	4.05278395783444	0.000138287013329276	0.00243126729036356	0.817155345464866	Up
ZCCHC11	-0.266226621415486	1.03292791695411	-4.05211299280295	0.00013860333041063	0.00243126729036356	0.815030743752752	Down
TALDO1	0.307263393702973	1.01382513516477	4.05144247840689	0.000138920131547647	0.00243126729036356	0.812907773055214	Up
AKAP7	1.39699990791884	1.57739255569612	4.04774830101551	0.000140678088440946	0.00245481008947682	0.801214995382126	Up
LRP10	0.426739991849437	1.06599118037249	4.04721906360792	0.000140931686732993	0.00245481008947682	0.799540365608354	Up
DGUOK	-0.310710405310426	1.04411397663806	-4.04459248651451	0.000142196813510509	0.00247072541507916	0.791231151942435	Down
ORMDL3	-0.556707882037848	1.13091539372815	-4.04393325301725	0.000142516056108665	0.00247072541507916	0.789146150266738	Down
RNF144B	0.439670159379377	1.11833770089993	4.04276434203312	0.000143083815373634	0.00247474542646228	0.785449644097399	Up
TMEM50B	-0.382430552734658	1.02363446885206	-4.03470912525099	0.000147056039209968	0.00253268091646695	0.759993160819673	Down
FOXO3	0.53673739943843	1.1823458261763	4.03457916789374	0.000147120987004324	0.00253268091646695	0.759582706071581	Up
LTB4R	0.324846101479828	1.10485543945937	4.0303211906922	0.000149264313214852	0.00256358848430544	0.74613866549995	Up
RAB7A	0.262481727688785	1.01684582019819	4.02449197799057	0.000152247372301253	0.00260874102119915	0.727747099098995	Up
ZNF689	-0.270702761526666	0.985440745377192	-4.02119299977724	0.000153960956688498	0.0026319822015797	0.717345500231916	Down
SNRPC	-0.261353104012104	1.0402423190217	-4.02023679960437	0.00015446109654404	0.0026344198132789	0.714331558151497	Down
ADAM8	0.322599939015461	1.01072073551439	4.01468660740563	0.000157395161090458	0.00267826223305888	0.69684565768829	Up
MRPL21	-0.298905795558671	1.0415040377436	-4.00767726614132	0.000161177334660961	0.00273462382911246	0.67478297281794	Down
STMN1	-0.21644793233665	1.02274851277334	-4.00717863948181	0.000161449696751346	0.00273462382911246	0.673214353122881	Not
SKAP1	-0.463864512244981	1.06673593235823	-4.00304229943006	0.000163726212733595	0.00276682278766313	0.66020635154728	Down
RARA	0.266020570200938	1.04618489091979	3.99497539477897	0.000168255199506782	0.00283400125849391	0.634860248577576	Up
ATP5SL	-0.2963704701738	1.07243145763293	-3.99459667674817	0.000168470758851837	0.00283400125849391	0.633671062955115	Down
BAG3	-0.426220224818681	1.13622676995918	-3.99360221621824	0.000169038053464717	0.00283706692010942	0.630548744821153	Down
SERPINB1	0.32273093071288	1.02547851883765	3.9899625476858	0.000171130036767408	0.00286565025205059	0.619125155225767	Up
SLK	0.365776389875589	1.09856635366765	3.98582412081021	0.000173538962281957	0.00289407264970619	0.606143626864787	Up
STIP1	-0.269092810815471	1.04885876131321	-3.98569791417512	0.000173612935826566	0.00289407264970619	0.605747863729857	Down
ATP5G2	-0.445198200221016	1.08113301366691	-3.98261299363924	0.000175430564612763	0.00291777065477841	0.596076369996958	Down
MYO9B	0.227154219296203	1.03116889926974	3.97990154246964	0.000177043251903707	0.00293796099105071	0.587579397901116	Not
ADTRP	-0.511136738435522	1.09959478906507	-3.97458025025522	0.000180249749666462	0.00298444978773593	0.570913848744041	Down
VKORC1	-0.291526601799347	1.05837234924326	-3.97293468498555	0.000181252590200831	0.0029865113338423	0.565762845420347	Down
MRPS24	-0.366185973910228	1.03267825060454	-3.97276017327382	0.000181359255345212	0.0029865113338423	0.565216657322386	Down
FBXO31	-0.32664298800967	1.06841047694473	-3.97238256222761	0.000181590265684223	0.0029865113338423	0.564034856139506	Down
MED19	-0.240293032872143	1.01793183827926	-3.97148186485898	0.000182142426724156	0.00298892071292557	0.561216232332376	Not
ARHGAP21	0.422981265060825	1.13968566552177	3.9701145491407	0.000182983729816689	0.00299605360286525	0.556938108528144	Up
DCAF6	0.383181007778957	1.10699472369688	3.96083386382048	0.000188793663413335	0.0030843275211296	0.527923414297906	Up
KLF4	0.427607287278271	1.11923989854385	3.95577301006117	0.000192036203475468	0.00313036006019302	0.512118448734971	Up
MSN	0.363917549831645	1.09306550122347	3.95063975235583	0.000195379800635853	0.00317783304875268	0.49609968802311	Up
FEM1C	0.29198027662128	1.01561369047625	3.94740549694275	0.000197515128244692	0.00320359208805016	0.486013305963697	Up
MMP9	1.66899678760381	1.63091433751385	3.94692673703647	0.000197833116186594	0.00320359208805016	0.48452066015305	Up
DOCK5	0.384709250605142	1.13394019625975	3.94525901846415	0.0001989446467805	0.00321377286280951	0.479322003866061	Up
EXOSC2	-0.266964931135314	1.01736550771222	-3.94467669731461	0.000199334174579797	0.00321377286280951	0.477507086723115	Down
INTS6	0.253932359962756	1.00243798692147	3.94243118133728	0.000200843126187229	0.00323103090337884	0.470510001088905	Up
KDM6B	0.281844432459466	1.05604750808211	3.941119105985	0.000201729895665253	0.00323822629904484	0.466422644985456	Up
PLAUR	0.334295306971272	1.10154195666928	3.93834797100195	0.000203615157345162	0.00326138365069381	0.457792729216319	Up
FICD	-0.197043489255231	0.981235012854723	-3.93382527445868	0.000206728464076938	0.00330406794646178	0.443715890813124	Not
NDUFB7	-0.472070385354985	1.08765856099135	-3.93223363788677	0.000207834947939355	0.00330882451087262	0.43876425082934	Down
CLEC4D	0.638371658965223	1.19901217360151	3.93210555988785	0.000207924232971502	0.00330882451087262	0.438365847772978	Up
PAAF1	-0.236548901528452	1.01738894238575	-3.9312033274686	0.000208554237392935	0.00331169745929125	0.435559558879666	Not
ZCCHC14	-0.197449260437408	0.998162378057446	-3.93045821149143	0.000209075914184421	0.0033128415821738	0.433242254088802	Not
GLRX	0.370804563843113	1.03683767137783	3.92961712528777	0.000209666288934662	0.00331506698899268	0.430626799803719	Up
TECR	-0.429470644908786	1.09676330309658	-3.92802358320859	0.000210789222232052	0.00332568520215366	0.42567242007988	Down
LMNB1	0.501669545142057	1.15362006016614	3.92731574329013	0.000211289872494881	0.00332646106953479	0.423472107832882	Up
PLIN3	0.394266668301863	1.11269256334357	3.92598868759819	0.000212231570208732	0.00333416249317257	0.419347613220785	Up
SPIRE1	0.21470382046537	1.02587088643896	3.92051616920459	0.000216157721732616	0.00338861722069343	0.402347868428328	Not
FKBP11	-0.364453073528414	1.04704017556948	-3.91639885823041	0.000219157502390421	0.00342834920936862	0.38956733823664	Down
KBTBD7	0.497296893257708	1.01333089647929	3.9150331330172	0.000220161341261211	0.00342974383118603	0.385329784428546	Up
C1RL	0.266035890295996	1.04667858804621	3.91446673390335	0.000220578951688283	0.00342974383118603	0.383572630514494	Up
NKG7	-0.738808177157668	1.201998993928	-3.91437978216054	0.000220643129204965	0.00342974383118603	0.383302891567546	Down
GAB2	0.321627514433786	1.09470483836678	3.90680646719538	0.0002263021898541	0.00351030428388424	0.359823080713259	Up
C21orf2	-0.327829860035546	1.01944399467865	-3.90555304248161	0.00022725213801135	0.00351763393459585	0.35593969600665	Down
PELI2	0.282821764989962	0.994396285787735	3.90431790637933	0.000228191970572252	0.00351867806452098	0.352113710960616	Up
RIMS3	-0.195503113159196	1.00910643823515	-3.9040303757873	0.000228411291613639	0.00351867806452098	0.351223154895941	Not
PRELID3B	-0.266782933852835	1.05651541719443	-3.90358386607103	0.00022875227916742	0.00351867806452098	0.349840278357808	Down
ADSL	-0.378013120766133	1.06025306610399	-3.89501900823706	0.000235388423722274	0.00361321230413691	0.323332775963109	Down
REXO4	-0.270351141290594	1.00551206172901	-3.89304700933659	0.000236942319178493	0.00362950313452627	0.317234609389604	Down
ALPK1	0.394166805219164	1.083834564802	3.89011353031791	0.00023927207371416	0.00365758638822807	0.308166652024348	Up
SMDT1	-0.308145017329372	1.01750397705708	-3.88367586644656	0.000244462154813074	0.00372918665975721	0.288281139518491	Down
HSD17B12	0.396610943868608	1.04471712747701	3.87846872653666	0.000248739052305625	0.00378389061252721	0.272211299474015	Up
TICAM2	0.347972997440235	1.11602037004556	3.87745945348017	0.000249576287254923	0.00378389061252721	0.269098085224539	Up
SAP30	0.741574421666511	1.27799640632246	3.8774443028705	0.000249588875907739	0.00378389061252721	0.269051355257968	Up
SLC25A4	-0.290385922372684	1.05227629004162	-3.87315278993689	0.000253179333057201	0.00383044214777301	0.255819259082576	Down
WAS	0.308976462982648	1.0570670605031	3.8668712702474	0.000258524194034965	0.00389603139856626	0.236467473874857	Up
TCTEX1D2	-0.264594448554636	1.02405156502487	-3.86681551521231	0.00025857211643579	0.00389603139856626	0.236295792552556	Down
FAHD2B	-0.188557842768021	1.01253991796822	-3.86086313469346	0.00026373759983469	0.00395525185699362	0.217975889752332	Not
MRPS33	-0.349999199633723	0.980520900202008	-3.86045086415084	0.000264099010266849	0.00395525185699362	0.216707666319255	Down
ITGB7	-0.522434483783351	1.13839386432703	-3.86043502028174	0.000264112909017489	0.00395525185699362	0.216658929187474	Down
SCML1	-0.386429658530611	1.06106483585583	-3.85974894901822	0.000264715426133308	0.00395623379259678	0.214548631284099	Down
ARL2	-0.39228609812721	0.99708515761272	-3.85911622734285	0.000265272259278872	0.00395653037726058	0.212602635909899	Down
LITAF	0.294562674067111	1.10370666369293	3.85847101045325	0.000265841245780023	0.00395700666445901	0.210618411611082	Up
UBIAD1	-0.168880775562655	1.00062382223233	-3.85121541024593	0.000272320740091756	0.00403818653683023	0.188319399184316	Not
PLXNC1	0.43019096593927	1.1623494940059	3.85113737215381	0.00027239124712332	0.00403818653683023	0.188079700662865	Up
HMGN1	-0.330128726712351	1.0419208070662	-3.84369806418723	0.000279193595927537	0.00413071970842187	0.16524313987455	Down
COQ5	-0.339220788284405	1.06948023611582	-3.84085596984746	0.000281835099105739	0.00416144491024265	0.156525888033877	Down
CYBB	0.45679671497241	1.14404961013735	3.84009045641206	0.000282550669095802	0.00416366665979574	0.15417858913874	Up
ZNRD1	-0.248996960773759	1.01946556711805	-3.83473877131306	0.00028760206826679	0.00422964478840261	0.137776734271246	Not
PLOD1	0.465313794688323	1.10018341972045	3.83258700469934	0.000289657399804942	0.00425138589992592	0.131185971167416	Up
EIF2B1	-0.26887422996863	1.06179014699984	-3.83019119697825	0.000291962397605852	0.00427669770489049	0.123850407104632	Down
SSH2	0.368626336994771	1.11803450817478	3.8264184121081	0.00029562785461202	0.00432179768409001	0.112304511400582	Up
RBMX	-0.240380214454379	1.04206964491638	-3.82428490433098	0.000297720145909645	0.00433639288799548	0.10577842639769	Not
WDFY1	0.430648247252599	1.10661595321789	3.82420039734329	0.000297803311797735	0.00433639288799548	0.10551997834477	Up
PHF21A	0.332470679617538	1.06050842920288	3.82196205358962	0.000300014254704405	0.00435775423017224	0.0986757287961897	Up
DPH5	-0.42051030286724	1.07553396863935	-3.82151955328997	0.00030045319610851	0.00435775423017224	0.0973229761127996	Down
MAFB	0.53236483186004	1.13527671728637	3.8207493187243	0.000301218703988787	0.00436027389192413	0.0949685493059578	Up
GADD45A	0.302184256801513	1.07547704738958	3.81876782069593	0.000303196639206021	0.00438029968170581	0.0889129236997457	Up
STAG2	0.342721494406987	0.986066612142686	3.81573002604381	0.0003062531521893	0.00441579887540267	0.0796329444259651	Up
RRP12	0.281467407371185	1.03004079709469	3.81214606830099	0.000309897154226875	0.00445961373504612	0.0686904104996415	Up
TLR6	0.281966596924336	1.03151243356253	3.80906601120917	0.000313061964668096	0.00449637535219207	0.0592914825201989	Up
NEPRO	0.295077015712511	1.04282937777098	3.80594620542474	0.000316299164273146	0.00453403159993102	0.0497760688485869	Up
C3orf62	0.287213174873766	1.13114739363348	3.80529433206152	0.00031697960415977	0.00453496256980424	0.0477884656439338	Up
RPS9	-0.389058402948928	1.07613094167737	-3.79944859555479	0.000323144488870788	0.0046064807969397	0.0299739072718124	Down
CAPZA2	0.445228145772271	1.0759710993164	3.79936929309989	0.00032322890499699	0.0046064807969397	0.0297323545826478	Up
MCRIP1	-0.296674879978939	1.08460386152933	-3.79751730659771	0.000325206328836773	0.00462571473140801	0.024092156761137	Down
STXBP5	0.306926330790774	1.0946879262519	3.7936466678047	0.000329376599587424	0.00467600536755325	0.012309714626185	Up
PIH1D1	-0.198066067643316	1.02954810104566	-3.79229834831944	0.000330841281857255	0.00468776647062357	0.0082071131514212	Not
ASXL1	-0.184673376383893	1.00663984882592	-3.78377441158493	0.000340246178019684	0.00481177320470064	-0.0177080419811446	Not
RCN3	0.215106106519043	1.02754395465486	3.78234102971977	0.000341852628548171	0.00482523020525465	-0.0220623460984033	Not
CECR6	0.394743910615775	1.0733009702464	3.78113080725042	0.000343214624851606	0.00483519188509873	-0.0257379370610984	Up
MKL1	0.244256837843541	1.03292054065657	3.77982635340621	0.000344688485488145	0.00484668847533712	-0.0296988961456268	Not
CSF2RA	0.299403624135461	1.09263194675554	3.77855790257851	0.00034612747506796	0.00485036206044445	-0.0335497124219533	Up
TCTN1	-0.224416698535204	1.03946115655938	-3.77843575601428	0.000346266346877549	0.00485036206044445	-0.0339204873951342	Not
RPS5	-0.473026097511901	1.12450995620522	-3.77638583982807	0.000348604924998211	0.00487318523147294	-0.0401418728566272	Down
OSBPL2	0.283287367679958	1.02645497294046	3.77585019325765	0.000349218485643012	0.00487318523147294	-0.0417671830391599	Up
JAK2	0.267514563052239	1.00903225815625	3.77322587734676	0.000352239493241287	0.00490605025747033	-0.0497280467220511	Up
CCDC34	-0.205642503948415	1.0122190860381	-3.76447706300102	0.0003624924594364	0.00503932913420263	-0.0762424993960868	Not
DDX24	-0.483501653081626	1.14465077906551	-3.76210717866217	0.000365318560793018	0.00506905302433702	-0.0834180983436248	Down
UBE2H	0.264037549676371	1.10547500563036	3.76121855711808	0.000366383670654995	0.00506977169130135	-0.086107958225317	Up
KIAA1191	-0.296654882764861	1.0000230294398	-3.76091640141071	0.000366746513499405	0.00506977169130135	-0.0870224933814292	Down
NOA1	-0.331957203535706	1.08854945237003	-3.75853049809765	0.000369623716029002	0.00509193124304933	-0.094242287767873	Down
TNIP1	0.264476508319513	1.04954343573054	3.75844129375381	0.000369731706708929	0.00509193124304933	-0.0945121661277533	Up
FXYD5	-0.340102573274329	1.03492070166326	-3.7561289275332	0.000372541607956729	0.00512105702877831	-0.10150658037215	Down
EIF3D	-0.404493913616209	1.13784586429774	-3.75332187081328	0.000375980088551599	0.00515869886861858	-0.109993685757151	Down
NDUFB2	-0.412701586722604	1.07701943550388	-3.74865460445523	0.000381764499105641	0.00522832867920142	-0.124096263297875	Down
CEACAM4	0.328829011513021	1.06955332745228	3.74593663747064	0.000385172136445498	0.00526521020654996	-0.132303752927657	Up
NOL11	-0.312209336642923	1.07592968768321	-3.74500587835198	0.000386345741479718	0.00527034971574005	-0.135113517954761	Down
CYB5A	-0.253397166851652	1.02055577562404	-3.74450500062819	0.000386978718270273	0.00527034971574005	-0.136625379485935	Down
ATP6AP1	0.306062368524368	1.03425267205283	3.74128075357475	0.000391077109181303	0.00531633974252369	-0.146354467950699	Up
CTDP1	0.192420241773863	1.03270016538114	3.7386079602375	0.000394505963935828	0.00535307540014582	-0.154415542700786	Not
PUF60	-0.303382206503265	1.03302245000356	-3.7359982063972	0.00039788166459289	0.0053889560748537	-0.162282976376198	Down
PMS2	-0.191021993589053	1.00971117492471	-3.73232814647828	0.000402675611734035	0.00543777489602821	-0.173340953568991	Not
CREB1	0.379360432881344	1.01453758597163	3.73195912273722	0.000403160685124628	0.00543777489602821	-0.174452450014179	Up
DSC2	0.65454783537895	1.21275798182136	3.73154920148771	0.000403700172112844	0.00543777489602821	-0.175687047795548	Up
DENND3	0.289324002475246	1.02462071242522	3.72916066917135	0.000406857407878695	0.0054703017906026	-0.182879102494536	Up
TMEM71	0.462163939187847	1.10991089271981	3.72544338044395	0.000411818020474652	0.00552691288680735	-0.194066336650185	Up
PRCP	0.345864421886413	1.087678239612	3.72417576463676	0.00041352279237219	0.00553176321032037	-0.197879626257786	Up
HIBADH	-0.306727937621492	1.07327404675975	-3.72405838762029	0.000413680989262558	0.00553176321032037	-0.198232682555327	Down
RPAIN	-0.316496492037613	1.02415834134383	-3.7231798969227	0.000414866827603969	0.00553630145017922	-0.200874855254071	Down
CCDC149	0.242799197848625	1.03413482676757	3.7226946989247	0.00041552316801698	0.00553630145017922	-0.202333980401083	Not
SEMA3E	0.42348744144045	1.07032680601368	3.72036718321918	0.000418685480603624	0.00556573449891494	-0.209331787320379	Up
C19orf70	-0.33202712868112	1.03540550677026	-3.71995855978431	0.000419243030252143	0.00556573449891494	-0.210560049764903	Down
NUP85	-0.257875242525085	1.08073134991705	-3.7170242299757	0.000423267688685108	0.00560905814789905	-0.219377698325203	Down
KLHL22	-0.382498672431902	1.09844819266476	-3.71624704659402	0.000424339822360926	0.00561317021751401	-0.221712390020542	Down
B9D2	0.275990446201081	1.08536067348779	3.71533426968165	0.000425602321816933	0.00561978119560423	-0.224454013899514	Up
RNF13	0.292996074859051	1.05860164788706	3.71256134737425	0.000429459710794299	0.00565671604387364	-0.232780156615659	Up
HCG27	0.389180720259703	1.05436710898683	3.71222133802756	0.000429934987047942	0.00565671604387364	-0.233800816722362	Up
P2RY11	-0.279256656912221	1.00998011095285	-3.70919068932412	0.0004341935827679	0.00570256384640622	-0.242895766388472	Down
CANX	0.264448920332369	1.02584223828608	3.70773042850423	0.000436259861460644	0.00571686307964722	-0.247276306506818	Up
KCTD20	0.266789980077634	1.08244601358349	3.7073257557363	0.000436834135971958	0.00571686307964722	-0.248490063105744	Up
SP110	0.328906066141038	1.1184403156506	3.70619821299955	0.000438438052226734	0.00572768008653649	-0.251871516611881	Up
GTF2H5	-0.279655597731709	1.03934849129193	-3.69766556465738	0.00045075926443429	0.00587052838505358	-0.277439291129343	Down
ATP2C2	0.210402524016354	1.01570993864806	3.69752415885471	0.000450966214161282	0.00587052838505358	-0.277862691504452	Not
H2AFJ	0.35782631179823	1.1230184323154	3.69691855780904	0.000451853547970783	0.00587124839160265	-0.279675878461711	Up
TGM3	0.588912872142903	1.23513047413738	3.69639961186909	0.000452615239743527	0.00587124839160265	-0.281229466510818	Up
RNF135	0.220809558058763	1.01740127237012	3.69485609223549	0.000454888019563243	0.00589036015490681	-0.285849535377117	Not
BOLA3	-0.340721703639779	1.05524436385875	-3.6909726843379	0.000460654496448957	0.0059545654909402	-0.297467907108851	Down
RNF126	-0.225678994542592	1.04388506599884	-3.68950545990969	0.000462851289836472	0.00597248389407203	-0.30185551073242	Not
NACC2	0.314640081138447	1.09910740739699	3.68815653440777	0.000464879781330156	0.00598817172874229	-0.305888366314127	Up
ACPP	0.204710753417388	1.01013613859443	3.68507253778205	0.000469549369738948	0.00603776571769034	-0.315104979629813	Not
ARIH2	-0.278075571658809	1.00517081225353	-3.68411736551745	0.000471004686989236	0.00603953838395894	-0.317958537249804	Down
ENTPD6	-0.218717375824287	1.01275037595893	-3.68390644780047	0.000471326624698207	0.00603953838395894	-0.318588585686583	Not
LIMK2	0.170261283938682	1.02761561086801	3.67479793128574	0.000485431668261181	0.00620948008984094	-0.345775239829798	Not
MPZL1	0.207653249696313	1.02145668418241	3.67350543616923	0.000487465507945176	0.00622468953646457	-0.349629512999723	Not
ZC3HC1	-0.298450383298253	0.990324668578574	-3.67167862434751	0.000490354007071843	0.00625074104516495	-0.355075653413466	Down
SSR1	0.230055456132399	1.01491541662457	3.66884377749838	0.000494868735571233	0.0062973969666474	-0.363523524083301	Not
HIST1H3D	0.32943080841601	1.06962056460755	3.66751570574918	0.000496997414699678	0.00630360199939042	-0.36747974588833	Up
ZRANB1	0.332722073678077	1.10742040614228	3.66747212109602	0.000497067421504592	0.00630360199939042	-0.367609565529658	Up
YWHAG	0.295765447901629	1.06420733706125	3.66576949351094	0.000499809599702124	0.00632748647870317	-0.372680171727022	Up
LCP1	0.309172770730362	1.07723024785554	3.66497912555746	0.000501087430653163	0.00633278248551029	-0.37503345616381	Up
HK2	0.615268570397129	1.20272182047401	3.66135065769133	0.00050699387052144	0.00639645691438693	-0.385832855823017	Up
ASTE1	-0.223036693943211	1.02816626451891	-3.65994700215551	0.000509296513075513	0.00641452428776133	-0.390008701830059	Not
MBTPS1	-0.178212494563725	1.00897620193618	-3.65702951920159	0.000514114481667797	0.00644342662667571	-0.398684847249873	Not
INPP5A	0.213821320073948	1.02664332943968	3.65693955615125	0.000514263736429591	0.00644342662667571	-0.398952312540082	Not
ARAP2	0.216854126872482	1.04238631836201	3.65689825621296	0.000514332269648499	0.00644342662667571	-0.399075098194278	Not
GPR160	0.459199084032212	1.13054321082826	3.65644237225628	0.000515089343527686	0.00644342662667571	-0.400430392060062	Up
ROCK1	0.31291902928868	1.07535813526194	3.65170745319484	0.000523015587376713	0.00653148957252817	-0.414500341537042	Up
MSRA	0.288326789391966	1.0539004736641	3.64922895547994	0.000527210824142261	0.00656393825287747	-0.421860570166793	Up
SLC24A4	0.290146804032067	1.06458640285389	3.64912017178783	0.000527395690242056	0.00656393825287747	-0.422183543767843	Up
TNFAIP8L1	-0.24675115633513	0.991820520981771	-3.6485533799742	0.000528359891856781	0.00656484938145153	-0.42386622090002	Not
WLS	0.590315283301096	1.14845684657282	3.64696105032872	0.00053107769519729	0.00658750918891184	-0.428592583676123	Up
PALLD	0.254621212323804	1.03803374593318	3.6417570334596	0.000540053220353061	0.00668758340766614	-0.444029860903024	Up
ACP1	-0.323790464883863	1.03990733626858	-3.63717823775459	0.000548069821766145	0.00677502569476321	-0.457600655558781	Down
CD7	-0.361290999626692	0.979222841055203	-3.63667735124738	0.000548953629176661	0.00677502569476321	-0.459084528481791	Down
CLDN15	-0.307613981680296	1.05818095503137	-3.63419271001829	0.000553357862301482	0.00680844861122392	-0.466443300567494	Down
SH3GLB2	-0.396794782571079	1.08957545902643	-3.63403712820197	0.000553634761384802	0.00680844861122392	-0.466903979243773	Down
PLCG2	0.301824050923757	1.07239177683523	3.63332019380973	0.000554912443263195	0.00680844861122392	-0.469026660727965	Up
ACSL4	0.484508970447744	1.133557249699	3.63307056215332	0.000555357982538759	0.00680844861122392	-0.469765700077078	Up
AP3M2	-0.3740933646447	1.11133002498155	-3.63218517994514	0.000556940951250014	0.0068165131707809	-0.472386625299182	Down
ALDH1A1	0.597531763178116	1.25808797059708	3.62972557902451	0.000561361049125789	0.00685921759528824	-0.479665404505492	Up
TOMM22	-0.254200253371362	0.997175791425496	-3.62768808946784	0.000565047873264986	0.00689283564605367	-0.485692588153986	Down
APEX1	-0.400310089626711	1.08032953881584	-3.62596768008726	0.000568178896660081	0.00691957373651484	-0.490780089697408	Down
LCMT2	-0.276257254215332	1.07113178613909	-3.62467424509892	0.000570543734845446	0.00693690798406146	-0.494603931664842	Down
RAB11FIP1	0.338354172882806	1.07125218683278	3.62250271271523	0.000574535134370588	0.00697392894570427	-0.501021736761298	Up
ETV3	-0.255627111191854	1.05661994083953	-3.62085973849144	0.000577572675998978	0.00699926887625077	-0.505875762559302	Down
TMEM258	-0.331026517780968	1.05110374982606	-3.61939616485662	0.000580291418912321	0.00701954462787675	-0.510198556613844	Down
N4BP2L2	-0.463838899418071	1.12853890454594	-3.61893466722794	0.000581151224620632	0.00701954462787675	-0.511561394468666	Down
RBM4B	-0.200577924712331	1.02786965815922	-3.61810427513327	0.000582701366254268	0.00702674904510875	-0.514013320675153	Not
MAN2A2	0.298996743629455	1.07790666965236	3.61524057900474	0.000588077462001951	0.00707999140527839	-0.522466236556953	Up
GRAMD3	-0.155469677036077	0.986592887181105	-3.6134936936698	0.000591380101616176	0.00710813799136702	-0.527620461764553	Not
LSM7	-0.440124281664489	1.07571089177745	-3.61235790965778	0.000593536868790398	0.00712244242548478	-0.53097074635185	Down
OSER1	0.235498544900484	1.02472398066019	3.61128596914464	0.000595579271603906	0.00713533020028875	-0.534132077562548	Not
SAE1	-0.306831427520017	1.04585865457467	-3.60559205624586	0.000606540743249837	0.00725485746146883	-0.550914099459165	Down
SIRPD	0.19376811799479	1.00838986330102	3.60314826495627	0.000611304016663308	0.00729851982781814	-0.558111526488638	Not
OXA1L	-0.226447888388529	1.05807605038748	-3.60270476531869	0.00061217226568833	0.00729851982781814	-0.559417374443684	Not
DNAJC8	-0.225178135573491	0.977572367589996	-3.59980779643458	0.000617872673715348	0.00735458135692194	-0.567944671115736	Not
PFKFB4	0.361174630802853	1.09291936318906	3.59907322844423	0.000619326104758463	0.00735832929466227	-0.570106175613539	Up
KIDINS220	0.23376587891764	1.02256110606215	3.59863995174649	0.000620184920193441	0.00735832929466227	-0.571380979358801	Not
PMVK	-0.169918876592808	1.02005225037447	-3.59695568467782	0.00062353415583546	0.0073861730871313	-0.576335541085532	Not
RNF20	0.248445185396027	1.03768870522436	3.5963633092211	0.00062471620652566	0.0073882969657802	-0.578077754268222	Not
ENOSF1	-0.38300395968956	1.10316568519093	-3.59306276330552	0.00063134140163946	0.00745468501166593	-0.587781421651273	Down
BNIP3	-0.344589000492264	1.04700259024043	-3.5912199777675	0.000635069466570821	0.00748557171074389	-0.593196703719753	Down
HELZ2	0.477493619122682	1.1536279666684	3.59056887388106	0.000636391690523605	0.00748557171074389	-0.595109627387088	Up
CCDC66	-0.220597099393477	1.00261047242971	-3.58992953172414	0.000637692578520699	0.00748557171074389	-0.596987773926764	Not
RAB11FIP3	-0.25987757401701	1.05590120810646	-3.58928831032892	0.000638999831919696	0.00748557171074389	-0.598871220443454	Down
DIAPH1	0.242253236291577	1.05741519078021	3.58927009791775	0.000639036998650639	0.00748557171074389	-0.59892471216129	Not
BCL6	0.768703668096827	1.20872845484717	3.58696319320257	0.000643761453503172	0.00752894347525614	-0.605698886515127	Up
HIPK2	0.173817045136977	1.03417313445511	3.5806969898708	0.00065676273561784	0.00766089648258936	-0.624085005068467	Not
APH1B	0.279033225771342	1.06649076446014	3.5805247604281	0.000657123585368685	0.00766089648258936	-0.624590057354273	Up
RAB24	0.332064188240534	1.09581701654861	3.57156088320689	0.000676166986368248	0.00787045553801146	-0.650853992270942	Up
RAB8B	0.345221492090897	1.04474659798993	3.56825181007798	0.000683328734516703	0.00794127147621305	-0.660538525544311	Up
FCGR1A	0.712798038129485	1.27236524299661	3.56411942662017	0.00069237367611442	0.00803371534741897	-0.672624288485513	Up
IKBIP	0.373859431044995	1.08304846509507	3.56056186985728	0.000700251523503655	0.00811234783832536	-0.683021475177366	Up
UPK3B	0.122325420935896	0.992866313267787	3.5564915328134	0.000709369397564084	0.00820357985801398	-0.694908872953809	Not
SYK	0.25581483308466	1.05753103507483	3.55605523307692	0.000710353413329658	0.00820357985801398	-0.696182550181949	Up
RUVBL2	-0.172362827456642	0.992770974769294	-3.55516868604654	0.000712356900413542	0.00821384294561342	-0.6987703027377	Not
MRPL51	-0.25904701879163	1.01698471642265	-3.5520528678795	0.000719440964516101	0.00828256410399162	-0.707861711480978	Down
PHTF1	0.228415368236994	1.05184511365456	3.55093319211001	0.000722002954060401	0.00829909167787369	-0.711127438477531	Not
FAM65B	0.285198232898859	1.05073994689078	3.54887459436149	0.000726735985405095	0.00834048401941548	-0.717129912318645	Up
ERGIC3	-0.284089916057359	1.06572954064321	-3.54815525966811	0.000728396787416069	0.0083465435920398	-0.719226809425964	Down
C1QBP	-0.294960327618297	0.980899885599049	-3.54618883821361	0.000732955295046408	0.00838573697810859	-0.724957588966562	Down
CLCN3	0.167813925794738	1.02320949286982	3.5418296278421	0.000743157561742015	0.00848927893785297	-0.737654201168801	Not
EID2	-0.203646432879146	1.02042501663346	-3.54037363568402	0.000746595114829667	0.00849712200010144	-0.741892605598827	Not
SLC44A2	0.247222751328457	1.00346462693417	3.54016525611336	0.000747088326781753	0.00849712200010144	-0.742499105440271	Not
PPM1D	0.239692674895819	1.05743158983135	3.54007422309547	0.000747303889259736	0.00849712200010144	-0.742764054444609	Not
UBALD2	0.22927273216977	1.03653925001342	3.53824203998184	0.000751655008941128	0.00853342697361824	-0.74809560861915	Not
ZNF358	-0.189312720933662	1.03584617502684	-3.53609183296412	0.000756792080339743	0.00857852930452804	-0.754350255016243	Not
PHB2	-0.295627352226891	1.04559035689554	-3.53322823374629	0.00076368532731244	0.00864336941879886	-0.762676131028289	Down
SRGN	0.191989438708679	0.984609733938371	3.52670805083437	0.000779603867073695	0.00881000198251378	-0.781616719135275	Not
VCPIP1	0.231797415691384	1.024900251471	3.52496211669305	0.000783919630033982	0.00884520648405877	-0.786684555135528	Not
CD1D	0.325290458132012	1.0509927515611	3.52371549062656	0.000787015030277285	0.00886141476354036	-0.790302050479347	Up
FYB	0.22022096842472	0.974472099625883	3.52341556138382	0.000787761491601375	0.00886141476354036	-0.79117226640612	Not
SAYSD1	-0.263512546518921	1.05654644232231	-3.52175210093333	0.00079191371773842	0.00889454309801323	-0.795997740209505	Down
DOLPP1	-0.170604064982986	1.01020087338236	-3.51941465906617	0.000797783426150091	0.00894683148230422	-0.802775772912799	Not
NAB1	0.263765559063713	1.03073021653374	3.51797220227878	0.000801426264227145	0.00897402540247053	-0.806957059686577	Up
CHCHD10	-0.362671935835022	1.06125701634982	-3.51545887489889	0.000807811283604078	0.00902243251190626	-0.81423977089583	Down
COX17	-0.313688560356069	1.09454429173117	-3.51497486231936	0.000809046433532805	0.00902243251190626	-0.815641864403224	Down
TMEM9	-0.200876958654291	1.04833830932279	-3.51482747956491	0.000809422895001362	0.00902243251190626	-0.816068778924468	Not
M6PR	-0.273005872483693	1.04174418727864	-3.50872926455156	0.000825146244833326	0.0091838029183262	-0.833722604468502	Down
LONRF1	0.186063678253718	1.02045119674809	3.50667025922308	0.000830520242681712	0.00922967292319586	-0.839678620374614	Not
SERINC1	0.298812061836038	1.04921411250952	3.50531497476964	0.000834075641765493	0.00925522489236168	-0.843597728557845	Up
TMSB10	-0.206060772001018	1.0285974343676	-3.50380165379976	0.000838062696227431	0.00928548262526874	-0.847972635203402	Not
IMP4	-0.272080489454841	0.989702507233577	-3.50284259215167	0.000840598833886449	0.00928584432208045	-0.850744560896374	Down
RBPJ	0.222927825053005	1.01623559779824	3.50283613691828	0.000840615928722538	0.00928584432208045	-0.8507632163963	Not
MCEE	-0.275124694892797	1.00736464333849	-3.50149893727275	0.000844164240272478	0.00931108102144853	-0.854627200648599	Down
TUFT1	0.160467770849621	1.02411149169155	3.50001904362197	0.000848107763447288	0.00934059491940152	-0.858902361418983	Not
CLEC4A	0.326807166270235	1.07327675443249	3.49734974314038	0.000855264978710167	0.00940032245560173	-0.866610450058164	Up
LYSMD4	-0.25173895568763	1.00747457037452	-3.49704617093593	0.000856082568907269	0.00940032245560173	-0.867486819834824	Down
EDF1	-0.273089311937829	1.04617863431735	-3.49387650388249	0.00086466362520241	0.00948041903346928	-0.876634146675627	Down
LRG1	0.432919568001905	1.068425306032	3.48925298752481	0.000877327052804252	0.00960497135967568	-0.889967135147207	Up
SNX4	-0.2756249428999	1.05423924215518	-3.48855704575008	0.000879248345328165	0.00961172375130255	-0.891973017791955	Down
HINT2	-0.263934318954001	1.04428658854629	-3.48779104916053	0.000881367652308032	0.0096206175736379	-0.894180505239811	Down
ASNS	-0.327673729993549	1.07721422280668	-3.48680515432238	0.000884102490556285	0.0096238415369366	-0.897021226496832	Down
MNDA	0.326320646492805	1.04569151078787	3.48674293948075	0.00088427534208823	0.0096238415369366	-0.897200471935669	Up
SESN3	0.848828852241502	1.34301492264051	3.48624859944913	0.000885649906889116	0.00962458482884809	-0.898624624674032	Up
ATG101	-0.231935736910078	1.04224104000782	-3.48355481724539	0.000893175933486237	0.00969207699252812	-0.90638279987147	Not
ASPRV1	0.31631063929341	1.07572977753056	3.48140872827493	0.00089921515355275	0.00974326066378921	-0.912560711357496	Up
RAB1A	0.179429603755919	1.01979673754336	3.47988760200218	0.000903519120172846	0.00977551964380841	-0.91693799945661	Not
IFIH1	0.39291189127486	1.12896908210846	3.47912200186758	0.000905692738538477	0.00978466876473827	-0.919140650519933	Up
ACKR3	-0.278978793442307	1.01993804884331	-3.47687103351929	0.000912112227712912	0.00983959428080342	-0.925614850961267	Down
COA7	-0.131315125398235	1.01250559817493	-3.4761903882103	0.000914061825042203	0.00984620983466514	-0.92757195606224	Not
CDIPT	0.147809225832395	1.03027073296297	3.47499245218127	0.000917502716848163	0.00986557950397815	-0.931015834019894	Not
HCST	-0.338301135984427	1.03649008024784	-3.47463287593688	0.000918537939702634	0.00986557950397815	-0.932049402970133	Down
SAMM50	-0.259040856805842	1.04766558404219	-3.4720671022958	0.000925957029066456	0.00992739567044841	-0.939422388599484	Down
LEAP2	-0.195212498071001	1.05170819469505	-3.47171207103719	0.000926988086491382	0.00992739567044841	-0.940442313838626	Not
DUS3L	-0.21982907300209	1.01849266830163	-3.47005506962761	0.000931814646323087	0.00996460132671771	-0.945201575955035	Not
GZMK	-1.1275199996931	1.36112333884944	-3.46036497898684	0.00096052063591432	0.0102566899208938	-0.973002823754456	Down
PAN2	-0.181193011061311	1.01023968886791	-3.45896069432907	0.00096474957647103	0.010272382845111	-0.977027406217469	Not
PABPC4	-0.389472375379977	1.10402023471446	-3.45895106761347	0.000964778627689581	0.010272382845111	-0.977054991898766	Down
PSMC4	-0.201271447162406	1.03564656897345	-3.4575449478237	0.000969030889089119	0.0103027699723068	-0.981083717446189	Not
CHST15	0.496916508427826	1.11574092267678	3.45564864484434	0.000974793647767199	0.0103491060471884	-0.986515127045595	Up
MVP	0.267960375001678	1.05441353555327	3.45205787033352	0.000985794875277285	0.0104508440878317	-0.996794323926371	Up
DDX3X	0.231359183871544	0.991841681923399	3.45012218679187	0.000991774009793026	0.0104991248622917	-1.00233253667531	Not
YBEY	0.211167766891028	1.04363106279625	3.44492509155334	0.0010079977132751	0.010651856565887	-1.01719158877401	Not
LXN	0.289283628217302	1.08082948485132	3.44457714659437	0.00100909281799526	0.010651856565887	-1.01818585720101	Up
PCNX1	0.445566782812065	1.07556805914943	3.443646470586	0.00101202752186855	0.0106675519043312	-1.02084497046193	Up
VAV3	0.164482738337961	0.999541050205045	3.44192729339627	0.00101746987757122	0.0107095972256354	-1.02575569265125	Not
SEPT1	-0.169148404571879	0.993540098226566	-3.43884014862295	0.00102731241201844	0.0107958537730561	-1.03456974213197	Not
WDR46	-0.217348958605016	1.02117694594712	-3.43843986616083	0.00102859518847521	0.0107958537730561	-1.03571218702333	Not
PACSIN1	-0.21110219484424	1.01091081616399	-3.43735904707513	0.00103206644647751	0.0108168784888283	-1.03879649715107	Not
COMMD4	-0.243157372976805	0.994499741494012	-3.43637657218344	0.00103523147455325	0.010834638500722	-1.04159959184049	Not
F13A1	0.623925702795802	1.21028333581328	3.43245795861973	0.0010479468849922	0.0109521597852802	-1.0527743408654	Up
EMILIN2	0.412688550392019	1.145623813943	3.43195429134932	0.00104959190478517	0.0109538146663699	-1.05421002372036	Up
MRPS27	-0.220676635706836	1.03092144490439	-3.42337927087392	0.0010779764912809	0.0112341312415243	-1.0786307139346	Not
SLC11A1	0.321691720198088	1.04499385702401	3.41786042113839	0.00109662729419582	0.0114123586209532	-1.09432570618166	Up
CD52	-0.704492185913835	1.13992691301909	-3.41412076546381	0.00110943845852712	0.0115143653770833	-1.10495102672855	Down
ZNFX1	0.29383663120026	1.07177912863414	3.41362150499583	0.00111115948021748	0.0115143653770833	-1.10636895147631	Up
EIF4G3	0.237662031145584	1.06431515332437	3.4131748567948	0.00111270128014447	0.0115143653770833	-1.10763733446122	Not
NCOA3	0.211825221354177	1.01135252373756	3.4129413118033	0.00111350826752105	0.0115143653770833	-1.10830050580951	Not
HNRNPH3	0.344276152046705	1.01263042891314	3.4127288133218	0.00111424301219604	0.0115143653770833	-1.10890388676705	Up
ZBTB14	-0.244051123849775	1.03712170592742	-3.41023609738506	0.00112289625908562	0.0115875345055222	-1.11597993323405	Not
SIK3	0.225724038042367	0.958881358000527	3.40786432620851	0.00113118864134606	0.01165678029292	-1.12270936665225	Not
SRSF6	-0.236851733303567	0.981778043189672	-3.40524517518088	0.00114041322001222	0.0117354254260476	-1.13013696285597	Not
NDUFB3	0.265407623470294	1.03595946984968	3.39685687455012	0.00117043768920916	0.0120275939945511	-1.15389879485994	Up
PGD	0.385026811316719	1.04603916001978	3.39156206772694	0.00118977266200112	0.0122092548379168	-1.1688768468281	Up
SLC25A38	-0.266040973695654	1.05780728962554	-3.38754819678222	0.00120463084088928	0.012344534124718	-1.18022065031352	Down
IFI16	0.371004112767054	1.13854553155812	3.38679397018101	0.00120744226946496	0.0123561592241914	-1.18235117606621	Up
NENF	-0.259747200501575	0.981323213254385	-3.38288306213309	0.00122212015248026	0.0124890170367192	-1.19339339753053	Down
RPL19	-0.250416294187347	1.00843151154785	-3.38235826031863	0.00122410254966616	0.0124919495650142	-1.19487447582702	Down
SH2D1B	-0.420363559040932	1.10874028779834	-3.38059252249404	0.00123079481853115	0.0125428716776452	-1.19985651932822	Down
NQO2	0.385721444024828	1.05958483152982	3.37937765909873	0.00123541929448941	0.0125640263646826	-1.20328322430301	Up
GMEB1	-0.155216592354808	1.00431273475343	-3.37915173642983	0.00123628109587335	0.0125640263646826	-1.20392037948867	Not
ZADH2	-0.249995633205636	1.01851878118961	-3.37807449792033	0.00124039813152625	0.0125744728379899	-1.2069580418663	Not
HIRIP3	-0.24073235131436	1.01169664285816	-3.37798982692813	0.00124072227920991	0.0125744728379899	-1.20719677392854	Not
CEACAM1	0.223882896462289	1.05038032981138	3.37730671630616	0.00124334037457371	0.0125836976371691	-1.20912267102065	Not
PLEKHO2	0.262344253018422	1.04910887557897	3.37400220755245	0.00125607912325221	0.0126951865296602	-1.21843529184853	Up
NEIL2	-0.195020164687815	1.04787391141422	-3.37287407183686	0.00126045620072831	0.0127219743657071	-1.22161311254755	Not
TSEN2	-0.215343319666485	1.02080462355827	-3.36907302933621	0.00127531023811501	0.0128441449261011	-1.23231477952402	Not
LRRC26	-0.226489023522972	1.06601314713463	-3.36888559480055	0.00127604697148561	0.0128441449261011	-1.23284227734236	Not
NUDT9	-0.271002856488614	1.09020417576896	-3.36573691668548	0.00128848347357906	0.012951631969073	-1.24170058081252	Down
ADD1	0.236196395944692	1.02570914827868	3.36436196585282	0.00129395001943087	0.0129857714179623	-1.2455669877081	Not
TST	0.320984955503925	1.07551835877005	3.36399700176641	0.00129540472206871	0.0129857714179623	-1.24659309505493	Up
NLRP12	0.355771188095217	1.07492192478966	3.36106852971215	0.00130713329536203	0.0130855409242221	-1.25482379031198	Up
ZNF20	0.197340231627484	1.02917412796431	3.36009417539409	0.00131105777846142	0.0130946642234089	-1.25756118700682	Not
ATP6V1F	-0.258165784720438	1.08527283247632	-3.35995999357095	0.0013115991038105	0.0130946642234089	-1.25793812063297	Down
SIVA1	-0.241381460256256	1.05620282820428	-3.3590161400892	0.00131541282837247	0.0131065603818086	-1.26058922909352	Not
NCALD	-0.37225490192104	1.06249247468864	-3.3587850024325	0.00131634835539337	0.0131065603818086	-1.26123837299779	Down
ATP5A1	-0.252262596150316	1.02833102425139	-3.3575179505679	0.00132148790356624	0.0131202038823282	-1.26479630405415	Down
CARD11	-0.293794260381998	1.04574371137066	-3.3574443161647	0.00132178716885851	0.0131202038823282	-1.26500304371796	Down
AKIP1	-0.209700762589916	1.01840452092662	-3.35713113073376	0.00132306073351925	0.0131202038823282	-1.26588232380948	Not
NDUFA13	-0.239833220142847	1.02599593092892	-3.35630994545843	0.00132640557657727	0.0131356939357813	-1.26818756285027	Not
CEBPB	0.265554995202002	1.01785739241035	3.35579619645796	0.0013285022312368	0.0131372494010054	-1.26962956501608	Up
MEFV	0.407609194028722	1.12246153027892	3.35539819223203	0.00133012867170875	0.0131372494010054	-1.27074658692004	Up
NEDD8	-0.184285899052482	1.02096600527211	-3.35026369143166	0.00135128000967679	0.0133282879669325	-1.28514861683305	Not
CYB5R4	0.308883674365532	1.06163797864164	3.34878473492677	0.00135743114627105	0.0133710597402742	-1.28929417866877	Up
RGL2	0.225983933163054	1.05469610653851	3.34793257678393	0.00136098735233174	0.0133881906702006	-1.29168222750689	Not
UBL4A	-0.287755963432582	1.06144695639094	-3.33827951534187	0.00140188997827644	0.0137721671465878	-1.31870401195083	Down
SLC36A4	0.293347046945631	1.07277789205195	3.33744023011883	0.00140550053113034	0.0137892515490924	-1.32105085463082	Up
TAS2R10	-0.166837216404307	1.03292369706751	-3.33479613975316	0.00141693267947106	0.0138713258349957	-1.32844167784439	Not
TPST1	0.927176034106637	1.43709719233378	3.33463518288871	0.00141763142694785	0.0138713258349957	-1.32889145645361	Up
HK3	0.370551205835892	1.03866391085576	3.33389810190846	0.00142083540428246	0.0138842377437044	-1.33095096569099	Up
NUP62	-0.396149829806271	1.13286976537819	-3.32965651798762	0.00143940606098738	0.0140470779567617	-1.34279638588531	Down
XPO6	0.299181006204736	1.09224769580656	3.32547305978982	0.00145794627893663	0.0141781981032997	-1.35446917223448	Up
ALDH2	0.383197350061952	1.13531087160215	3.32533614728794	0.00145855683558917	0.0141781981032997	-1.35485101568237	Up
CDC42	0.191267487566171	1.00484036896717	3.32530434995369	0.00145869866921662	0.0141781981032997	-1.35493969559476	Not
LRRC8C	-0.203564233072524	1.02670066943762	-3.32489200415968	0.00146053913686271	0.0141781981032997	-1.35608963738807	Not
ZYX	0.249689549762139	1.00127378461206	3.32202036344561	0.00147341729274077	0.0142689899630124	-1.36409524963299	Not
C15orf57	-0.27726950939404	1.05983756614178	-3.32194313299208	0.00147376511425793	0.0142689899630124	-1.36431048735797	Down
DRG2	-0.192819728419544	1.02185517961722	-3.32124332430411	0.00147692036181431	0.0142807732622675	-1.36626066260032	Not
TMEM101	-0.253276104886545	1.07212762389298	-3.31963020948855	0.00148421773584228	0.0143325246103354	-1.37075487795962	Down
PLCG1	-0.271136934007943	0.99645608233868	-3.31899043544353	0.00148712133500805	0.0143417670109154	-1.37253689640473	Down
RXRA	0.301275694589682	1.08954676733845	3.31800631069384	0.00149159821756912	0.0143661381268618	-1.37527759598014	Up
WDR27	-0.132011390340901	0.983252954826345	-3.31350328454646	0.00151224548151006	0.0145175010629411	-1.38781086713366	Not
INTS3	0.231228885048608	1.0418379782256	3.31348111815541	0.00151234778188721	0.0145175010629411	-1.3878725333745	Not
UQCR10	-0.171207287163159	0.987223541457063	-3.3132911299086	0.00151322486649549	0.0145175010629411	-1.38840106318137	Not
EXTL3	0.273973085833155	1.07086650681612	3.31205860658558	0.00151892648934704	0.0145507908920719	-1.39182931416227	Up
NCF4	0.403816867868469	1.14154914419827	3.31168806889009	0.00152064454219536	0.0145507908920719	-1.39285978631549	Up
AKIRIN2	0.264639526942145	1.03558783086002	3.31117697131713	0.00152301732720872	0.0145545936016522	-1.39428102556083	Up
CDK12	0.173836798050804	0.999101490981092	3.3102867208271	0.00152715867462499	0.0145752656925349	-1.39675623079113	Not
SLC31A2	0.386051625107405	1.05873548196983	3.30653800630958	0.00154471398860156	0.0147237421319745	-1.4071738398848	Up
ALG8	-0.197003201978836	1.04519613169546	-3.30511366823115	0.00155143391028087	0.0147686886963171	-1.41112987956153	Not
HDAC1	-0.388384988920147	1.11818548319144	-3.3038369550884	0.00155748074916726	0.0148071202062766	-1.4146748809355	Down
TMEM203	-0.267915631433776	1.06726994596621	-3.30108163898813	0.00157060638096996	0.0149126647100343	-1.42232218793367	Down
SIPA1L2	0.572705350972387	1.20055291262263	3.29572234228264	0.00159643573161988	0.0151384021500325	-1.43718393926942	Up
TIMMDC1	-0.103879354097291	0.984714631937401	-3.29509423573213	0.00159948897475937	0.0151427754074768	-1.4389246172143	Not
DTD1	-0.160409209476915	1.00797579199565	-3.29478230231205	0.00160100733474816	0.0151427754074768	-1.43978899473359	Not
SS18L2	-0.283493780378054	1.02931981163317	-3.29426407613193	0.00160353284203579	0.0151472179232304	-1.44122488892503	Down
DNAJC24	-0.223596482968062	1.03403751952174	-3.29352589078461	0.00160713677090534	0.0151618229552248	-1.44326996880453	Not
FAM19A1	-0.159441961151821	1.01028351236376	-3.2926543732105	0.00161140146645593	0.0151652265051881	-1.44568401939945	Not
MCEMP1	1.08825668242201	1.68557936816642	3.29261098635632	0.00161161405450085	0.0151652265051881	-1.4458041866009	Up
CCDC88A	0.163599958673388	1.0141120125683	3.28600369228362	0.00164429872024968	0.0154288026971908	-1.46409119194635	Not
PKM	0.302426139985156	1.04979814513265	3.28571045135119	0.0016457636774743	0.0154288026971908	-1.46490219530472	Up
SELK	0.275129137295427	1.08318686873457	3.28568188034232	0.00164590647665472	0.0154288026971908	-1.46498121014294	Up
TMIE	-0.124377535411319	1.0019231997248	-3.28418806691846	0.00165338889326731	0.0154792495115547	-1.46911176641781	Not
SERINC3	0.151154092646504	1.03482333628723	3.28320976529877	0.00165830648491467	0.0155052744685018	-1.47181615929562	Not
USP10	0.461475866160236	1.12495236669976	3.28279857266886	0.00166037751841041	0.0155052744685018	-1.47295268055618	Up
FGR	0.275528837577114	1.05073898973144	3.27919259261631	0.00167864416819743	0.0156560129509857	-1.48291517653086	Up
AACS	-0.161040680485284	1.00405341099687	-3.27762224551429	0.00168665798300622	0.0157108672803917	-1.48725127123484	Not
ZBTB39	-0.131973025547747	1.00538074204873	-3.27653375195747	0.00169223391156615	0.0157429033591154	-1.49025599576361	Not
USP48	0.192316274764508	1.02017794799374	3.27057127138821	0.00172308643186396	0.0159907311891937	-1.50670257853083	Not
TCN1	0.70314802680261	1.28602552356023	3.27054683197953	0.00172321397451409	0.0159907311891937	-1.50676994731416	Up
RALGPS1	-0.213621925308861	1.02227158573536	-3.27008244505134	0.00172563917270074	0.0159930936156718	-1.50804999177866	Not
TRPC4AP	0.219379950300531	0.993294474562156	3.26929139093305	0.00172977774234747	0.0159966223580867	-1.51023017168576	Not
BIRC6	0.218831380560832	1.06173658867539	3.2691798374674	0.00173036210903843	0.0159966223580867	-1.51053758793773	Not
GMIP	0.207612115815213	1.04158273942266	3.26535344560088	0.00175051927026704	0.0161540910558422	-1.52107777118924	Not
MINA	-0.113824476636301	0.997612309544484	-3.26511540833575	0.0017517805040198	0.0161540910558422	-1.52173318037134	Not
TMEM8B	-0.214286934365943	1.02799581918383	-3.26359962980917	0.00175983188860582	0.0162080516940596	-1.5259059149981	Not
RABL2B	-0.212569730990481	0.99602299086191	-3.26269503322237	0.00176465342060255	0.0162271416407461	-1.52839549435162	Not
TTC19	-0.291318526796833	1.05108884961237	-3.26238488288791	0.00176630939140586	0.0162271416407461	-1.52924896000348	Down
FAM58A	-0.285220700684595	0.986534932063657	-3.26043376563265	0.00177676046546068	0.0163028282808397	-1.53461668879081	Down
KLHL8	0.361842900835183	1.15636075652102	3.25894401394893	0.00178477938308818	0.0163468501032137	-1.53871362083144	Up
HBP1	0.184515241790355	1.03739751744994	3.2586241753953	0.00178650541723507	0.0163468501032137	-1.53959302853363	Not
HIP1	0.363460544377666	1.09907756393065	3.2583078458934	0.00178821405852202	0.0163468501032137	-1.54046272780946	Up
DDX55	-0.228549693065741	1.04706076357262	-3.25744562802359	0.00179287910102812	0.0163691861417289	-1.54283295929492	Not
HCK	0.238387094462661	1.03071360725172	3.25694992430557	0.00179556629225333	0.0163734312392606	-1.54419544438878	Not
PTPN12	0.314876310865077	1.08807581912369	3.25547312424576	0.00180359443762508	0.0164263087965657	-1.54825368733383	Up
ULK1	0.34606292161399	1.08987351566439	3.25190121493596	0.00182315173314002	0.0165839283577477	-1.55806388776508	Up
ARMCX6	-0.212701059048058	1.0389186857096	-3.25115021767903	0.00182728896199244	0.016601066673194	-1.56012551925618	Not
POLR1C	-0.239582816426499	1.03502887639092	-3.25021224892924	0.00183246861024903	0.0166276215767424	-1.56269994865029	Not
RPAP2	-0.243139921877491	1.05951813760698	-3.24577500664517	0.00185715958452665	0.0168309370464851	-1.57487163259535	Not
FPR1	0.353204512217033	1.11286468503719	3.24439536480809	0.00186490009368224	0.0168803241894972	-1.57865368434746	Up
UBL7	-0.361801582000093	1.15989154722779	-3.24387667569608	0.0018678180451769	0.0168859918489121	-1.58007528606689	Down
STX3	0.263568700889107	1.02431583386898	3.23750327308023	0.00190402450804175	0.0171922212932005	-1.59753004571082	Up
C5AR2	0.11341530666215	1.00594836388819	3.23557981607024	0.00191508031103441	0.0172597568461047	-1.60279299414601	Not
SLC6A6	0.266619852103522	1.08821674451664	3.23538749261176	0.0019161890743911	0.0172597568461047	-1.60331910564087	Up
RASGRP1	-0.57718590334151	1.20724220026218	-3.23424447306316	0.00192279114703369	0.0172797622050176	-1.60644543945087	Down
TXK	-0.303395506735467	1.02619079253065	-3.2340872355957	0.00192370101990797	0.0172797622050176	-1.60687544647258	Down
VARS2	-0.227378670032815	1.02205680301461	-3.23377244852088	0.00192552378758738	0.0172797622050176	-1.60773626938776	Not
RCBTB2	0.241524834434216	1.00082877121916	3.23338128708369	0.00192779106033177	0.0172797622050176	-1.6088058639494	Not
RHOT1	0.252656800922302	1.03742849609964	3.22856524446941	0.00195591241002261	0.0174781256800231	-1.6219673256858	Up
IFIT2	0.707693773018821	1.30344779538415	3.22838145817257	0.00195699315179737	0.0174781256800231	-1.62246930664869	Up
ZNF264	-0.234567136067776	1.01888904297692	-3.22837388656373	0.00195703768811333	0.0174781256800231	-1.62248998677129	Not
RAB2A	0.210639607064874	1.05736856570955	3.22773903629739	0.00196077527502305	0.0174903053588012	-1.62422381240849	Not
STAT1	0.525367590275834	1.20745261231285	3.2265858224561	0.00196758180782403	0.0175297977751481	-1.62737270710173	Up
GLO1	-0.303134368822089	1.09654367882561	-3.22494403550841	0.001977310306124	0.017564333025005	-1.63185428401489	Down
FCN1	0.283628583830301	1.03198371699345	3.22441530163263	0.00198045295250354	0.017564333025005	-1.63329721940356	Up
GDNF	0.127701895828097	1.00535430829019	3.22424750341777	0.00198145127835842	0.017564333025005	-1.6337551119759	Not
XRCC3	-0.133080853399646	1.02188721654365	-3.22412281907099	0.00198219340163826	0.017564333025005	-1.63409534317337	Not
DIP2B	0.234145120082093	1.0105932374517	3.22392397693274	0.00198337745342076	0.017564333025005	-1.63463791228646	Not
HLA-E	0.219801019332606	1.04301325784626	3.22323120282132	0.00198750792864861	0.0175656796392639	-1.63652805854418	Not
RPL23A	-0.31752971048628	1.10063125091331	-3.22309890872235	0.00198829761389062	0.0175656796392639	-1.6368889732222	Down
NAGA	0.153249950099282	1.02505666849731	3.22145423514215	0.00199813957410855	0.0176314878826728	-1.64137496295875	Not
TMEM5	-0.224957248147647	1.00394073096121	-3.22008325765279	0.00200637864046343	0.0176830117499217	-1.64511317281025	Not
NAT9	-0.204673207158771	1.03628532439533	-3.21648603971138	0.00202814849790043	0.0178535222610877	-1.65491620922592	Not
XBP1	-0.468594028408654	1.11010917253951	-3.2158952680824	0.00203174489654363	0.0178638381834528	-1.6565254143261	Down
TLR7	0.372624628569822	1.12188806236188	3.21507153760751	0.00203676945715804	0.0178866714664368	-1.65876882400443	Up
POLR2H	-0.227795593011728	0.993469677982412	-3.21398564315864	0.00204341098221169	0.0179236334725426	-1.6617256025757	Not
POLR3A	-0.176772797772672	1.01946855865117	-3.20993927157385	0.00206833876249319	0.0180619521057774	-1.67273715957912	Not
CHSY1	0.418824043921809	1.139319806715	3.20985154811226	0.00206888233305113	0.0180619521057774	-1.67297577503856	Up
SHFM1	-0.509146104383889	1.1607360538665	-3.20983971595408	0.00206895566021867	0.0180619521057774	-1.67300795918239	Down
MFSD3	-0.218754535367743	1.01668834329417	-3.20976537648646	0.00206941641833832	0.0180619521057774	-1.67321016482252	Not
ROPN1L	0.39800599636395	1.14603617163386	3.20943951839443	0.00207143723254369	0.0180619521057774	-1.67409646929085	Up
CCDC130	-0.264954078226917	0.993930875990051	-3.20684206457404	0.00208761173263706	0.0181814695580022	-1.68115900336078	Down
NDUFA7	-0.216510470257413	0.998869727711262	-3.2035506699035	0.00210827771605997	0.0183305153031	-1.69010249078721	Not
PDPR	-0.377497973287956	1.09067933473523	-3.20332510433406	0.00210970100122541	0.0183305153031	-1.69071516397923	Down
CCDC92	-0.314622515429521	1.02313006274273	-3.20228898606641	0.00211625034312601	0.0183465863022637	-1.69352903415465	Down
WNK1	0.359485483696862	1.15837098464849	3.20224469684797	0.0021165307216238	0.0183465863022637	-1.69364929941587	Up
MUC20	-0.182267781514045	1.04213461824288	-3.20121767036336	0.00212304222611757	0.0183814043737183	-1.69643780621179	Not
ARF5	-0.20257406339808	1.048902326578	-3.20022259832704	0.00212936905800621	0.0184145436847298	-1.6991389404974	Not
IQGAP2	0.232405997537466	1.02003715261769	3.19808552774368	0.00214301674293406	0.0185108409870318	-1.70493800552548	Not
WDR4	-0.217896049037329	1.01891151631907	-3.19432462354314	0.0021672339709509	0.018698102925019	-1.71513668155682	Not
PFDN5	0.362250488077606	1.03478237251269	3.19160038837076	0.00218493593117308	0.0188282336811809	-1.72251877281201	Up
MCRIP2	-0.184647545253161	1.01959610470926	-3.19121856657149	0.00218742780009376	0.0188282336811809	-1.72355306598528	Not
C12orf10	-0.247812329059962	1.05910881265969	-3.18728205163928	0.00221327437827218	0.0190284779686224	-1.73421125584679	Not
MIS18BP1	0.275575824743631	1.03410289185189	3.18577180124231	0.00222326625537819	0.0190921046266043	-1.73829777536583	Up
RPL32	-0.212845714764284	1.011124767055	-3.1823033960408	0.00224637369106738	0.0192680807401449	-1.74767750017769	Not
RAB10	0.23678465879913	1.0089539827016	3.18144626472458	0.00225211872303338	0.0192812447849357	-1.74999433514451	Not
SYNJ1	0.346313792227952	1.09195456161642	3.18129378138402	0.00225314220410282	0.0192812447849357	-1.75040645210712	Up
HEBP2	0.386464136605476	1.05260960663006	3.17566182242756	0.00229125127992968	0.0195846165087261	-1.76561798035995	Up
IFIT5	0.29623410333505	1.13015073667378	3.17390056036481	0.0023032924510753	0.0196647262798642	-1.77037103588508	Up
TRIM21	0.281595389822478	1.08455059819869	3.17190161709363	0.00231703040839255	0.0197591204271253	-1.77576320767727	Up
RIOK3	0.415533352537085	1.21475217132435	3.17147322521339	0.00231998455249838	0.0197614406737665	-1.77691848046071	Up
MRPL45	-0.207723959264412	1.01574884818501	-3.16675304816714	0.00235276890448063	0.0200175534505927	-1.7896402319679	Not
ARHGAP27	0.327073397433874	1.06273162430916	3.16313787962042	0.00237817131112288	0.0202103416613072	-1.79937451917023	Up
AP1S1	-0.190483904072723	1.00386550070617	-3.16061686282244	0.00239603732884168	0.0203387131784625	-1.80615790811505	Not
CHRAC1	-0.108554304822365	1.00688017286186	-3.15997420845857	0.00240061177700768	0.0203540938699569	-1.80788649491986	Not
EPHB4	0.251513633915409	1.11147495326704	3.15564796243322	0.00243161974081139	0.0205933037359751	-1.81951644023633	Up
SLC35A5	0.215051376486848	1.03467657804512	3.15441789370751	0.00244050438573309	0.0206156472241529	-1.82282104096152	Not
LYAR	-0.497262431216454	1.21842928096322	-3.15414634344124	0.00244246985366998	0.0206156472241529	-1.8235504396173	Down
TOM1	0.206402642544685	1.01412624359434	3.15412118665235	0.00244265201230801	0.0206156472241529	-1.8236180098056	Not
RSL1D1	-0.326096044655322	1.11135304387122	-3.15362720519836	0.00244623147749691	0.0206222351558321	-1.8249447462739	Down
CYTH1	-0.216518576549959	1.00793330617183	-3.14779738039189	0.00248884793705097	0.0209537950024378	-1.8405911197344	Not
TTC26	0.179272163907978	1.0496778858992	3.14747167573729	0.00249124924296084	0.0209537950024378	-1.84146464264477	Not
ENTPD1	0.23733636069128	1.01715659483152	3.14411980026163	0.00251608775988618	0.0211385799485078	-1.85045038596425	Not
THEM6	-0.326101575216346	1.05712246368095	-3.14349255366463	0.0025207615363465	0.0211440765039651	-1.85213114311626	Down
RNMT	-0.244334907939716	1.05648664929295	-3.14326200709197	0.0025224814396017	0.0211440765039651	-1.85274884978824	Not
ABCA12	0.102426437656982	1.00165765896143	3.14236099873716	0.00252921360159161	0.0211655913274406	-1.85516261852456	Not
DCTN5	-0.182924195214574	1.01329478996122	-3.14214988595406	0.0025307934255531	0.0211655913274406	-1.85572810933184	Not
ATG9B	-0.168699542430078	1.02425992715957	-3.14024466917137	0.00254509259974249	0.021261045663155	-1.86083021135565	Not
GBA	0.258340419795626	1.0828245147957	3.13801563100608	0.00256191810276094	0.0213773641915545	-1.86679664020862	Up
USP33	0.333625196279301	1.09365016102785	3.13555212354978	0.00258063450438697	0.0215091798962932	-1.87338708508553	Up
FRMPD1	0.109891094261531	1.00977095794351	3.13400512006044	0.00259245311186571	0.0215832706533633	-1.87752374792162	Not
PPP1R10	0.180131072786966	1.03662399764844	3.13314860047783	0.00259901840456415	0.0215965522697879	-1.8798134287801	Not
ITFG2	-0.246530920139888	1.0796213741711	-3.13302650893635	0.00259995551178022	0.0215965522697879	-1.88013977145937	Not
CCR1	0.315477303063471	1.03990431004198	3.13265072514931	0.00260284180450212	0.0215965522697879	-1.88114415877491	Up
ADHFE1	-0.176220733250529	1.02142055367432	-3.13103700102659	0.00261527048502981	0.0216752676419568	-1.88545629098511	Not
FAM96B	-0.214713456273528	1.01448687532299	-3.12983142932845	0.00262459183592809	0.0217280816259755	-1.88867671796153	Not
SLC25A22	-0.201524087276633	1.00706014382827	-3.12903780776587	0.0026307449842686	0.0217416953082217	-1.89079621519659	Not
SEC14L1	0.304800121124711	1.07360717139075	3.1288583901832	0.00263213792276517	0.0217416953082217	-1.89127532516946	Up
COX10	-0.235321958083182	1.02760220727777	-3.12842619382435	0.00263549618446104	0.0217450569844445	-1.89242936391639	Not
CCDC65	-0.194534392423347	1.00821460658293	-3.12800295791181	0.00263878870478515	0.0217478693253434	-1.89355936416656	Not
CCDC28B	-0.145487363405609	0.988557286399645	-3.12702456382098	0.0026464147527023	0.0217863507239224	-1.89617115833355	Not
PDCD5	-0.206501855636028	1.00868279177151	-3.1265716655997	0.0026499518215487	0.0217911216754139	-1.89737995516911	Not
ZNF746	0.242591242523129	1.03349469940227	3.12316105013564	0.00267673058089168	0.0219781429657816	-1.9064788741698	Not
EOMES	-0.384392215104057	1.05142095341854	-3.12265323983765	0.00268073927513031	0.0219781429657816	-1.90783300283733	Down
GLIPR2	0.232760875134948	1.01542529416498	3.12253877235692	0.00268164366534171	0.0219781429657816	-1.90813822002833	Not
PAN3	0.188271663506676	1.02901364106769	3.12137770731948	0.00269083320073498	0.022028954470017	-1.91123363372379	Not
MYDGF	-0.266288806286012	1.05681509329401	-3.12063025122103	0.00269676469604415	0.0220530103001702	-1.91322591647872	Down
C3orf58	0.203981374665414	1.05355941795203	3.11938509813293	0.00270667285562021	0.0221094962308312	-1.91654399644129	Not
LANCL1	-0.282794843543665	1.03589298070907	-3.11888766256974	0.00271064064654342	0.0221173868036898	-1.9178692909433	Down
HDDC3	-0.183601132719745	1.0096527047551	-3.11826573430977	0.00271560910194616	0.022133415777809	-1.91952604851562	Not
EEF2K	-0.20654203070786	1.00942215215753	-3.11673825240191	0.00272784799273423	0.0221843395059954	-1.92359409075651	Not
CNTRL	-0.220058198126001	1.03599724125045	-3.11673440553193	0.00272787888062321	0.0221843395059954	-1.92360433403515	Not
FAM136A	-0.215427833392928	1.00516585182742	-3.11629184829417	0.00273143451343653	0.0221887646030875	-1.92478269463303	Not
PIGC	-0.223226680196432	1.03574801285097	-3.1154988947436	0.00273781616907576	0.0222161118213108	-1.92689372085842	Not
ERH	-0.287512740342799	1.03443852525645	-3.11156503956959	0.00276968225193886	0.0224499657120852	-1.93736075068018	Down
JMJD7-PLA2G4B	-0.277539615286626	1.03582289755823	-3.11027343988878	0.00278022018185081	0.0225067121909236	-1.94079527442806	Down
SRSF8	-0.274318401828916	1.03482801962234	-3.109617841004	0.00278558342034279	0.0225067121909236	-1.94253819419001	Down
TOR1AIP1	0.274933619395206	1.03523279362078	3.10958563798591	0.00278584711158011	0.0225067121909236	-1.94262379948707	Up
DCANP1	-0.122874669978133	0.981795497524648	-3.107796804131	0.00280053149137561	0.022600565200937	-1.94737803874474	Not
SEMA4D	0.207609330162395	1.06805407404994	3.103942307211	0.00283241888274291	0.0228328909497262	-1.95761544962516	Not
PUS7	-0.16690617631532	1.01066028217484	-3.1014935229165	0.00285285299162897	0.0229724817948877	-1.9641145034563	Not
CTSD	0.264775692226967	1.0653167674582	3.10053298646885	0.0028609058157166	0.0229862589271683	-1.96666273341198	Up
WDR53	-0.137950056209925	1.00735087913315	-3.10039998555788	0.00286202252404586	0.0229862589271683	-1.96701552910212	Not
PHF5A	-0.421929510417805	1.10249200207203	-3.10015274257376	0.00286409951893807	0.0229862589271683	-1.96767133167542	Down
SHOC2	0.279897334583886	1.09992144720186	3.09980265485309	0.00286704288193101	0.0229862589271683	-1.96859986042804	Up
AHCTF1	0.258721807007671	1.06245206670054	3.09924524386165	0.00287173514688316	0.0229988527850382	-1.97007810881835	Up
PDPK1	0.191495642526898	1.03492931907071	3.09442245867096	0.00291263372100202	0.0233010697680161	-1.98285994726598	Not
ACYP2	-0.157574732273371	1.00716332241358	-3.09356164073677	0.00291999066443417	0.0233345891708796	-1.98513983924377	Not
CYP2E1	-0.112864578644928	0.988869457384975	-3.09259474903498	0.00292827485290116	0.0233754378290095	-1.98770011445981	Not
PGAP3	-0.227168525166141	1.06709164612113	-3.09120820455257	0.00294019287262199	0.0234451743349338	-1.99137058154123	Not
MRPL23	-0.322741936330387	1.05374258381119	-3.08924515653577	0.00295714368674321	0.0235548483069448	-1.9965651046815	Down
HIST1H2AC	0.308256891382646	1.0652708728363	3.08853968428209	0.00296325765602495	0.0235780587576586	-1.99843129942105	Up
MRPL12	-0.213892860481306	1.02684553037204	-3.08728668431536	0.00297414587317356	0.0236391659045769	-2.00174510425697	Not
ALCAM	0.216716283752062	1.02658323743016	3.08406863072441	0.00300228122920666	0.0238370776905115	-2.01025135156796	Not
CTSW	-0.362641089919848	1.10617864107133	-3.08097211349267	0.00302958836099074	0.0240279946649944	-2.01843018470559	Down
BMS1	-0.190165836595851	0.992060575449095	-3.07886965150147	0.00304826119054006	0.024150095109569	-2.02397997355934	Not
ZNF101	-0.232596330618459	1.03157012362986	-3.07817697725452	0.00305443659859845	0.0241730277749445	-2.02580778875462	Not
KIAA0355	-0.254350714422912	1.05494404712101	-3.0774931171549	0.00306054487644518	0.0241953805253735	-2.02761204835482	Down
RNF5	-0.147117972496965	1.00183855093796	-3.075817837993	0.00307555676299119	0.0242686023776571	-2.03203076724865	Not
COG1	-0.132334601401023	0.986742882170045	-3.07572457494625	0.00307639449249888	0.0242686023776571	-2.0322767059384	Not
SIAH2	0.503401336660552	1.2679801572727	3.07387784387364	0.0030930265488985	0.0243633191277775	-2.0371454843705	Up
SCRG1	0.123838366794215	1.00945456311933	3.07365773503332	0.00309501448203037	0.0243633191277775	-2.03772564238122	Not
HADHA	-0.192940665475725	1.01164473268446	-3.07232798399633	0.00310704962565494	0.0244319547938373	-2.04122991959939	Not
YRDC	-0.190811210900091	0.998306036590864	-3.07176300560783	0.00311217626458838	0.0244461777371932	-2.04271846219808	Not
PYCR2	-0.190283998808391	1.02265407259397	-3.07093283668975	0.00311972357190018	0.0244570614138163	-2.04490533338584	Not
USP21	-0.122993063277954	1.02475386430475	-3.07088043312437	0.00312020056039458	0.0244570614138163	-2.04504336277553	Not
CXCR1	0.43074139208438	1.15205885820937	3.06994286211022	0.00312874603797928	0.0244979817298952	-2.04751260269299	Up
BRMS1	-0.192976940046705	1.02518343260776	-3.06905433058879	0.00313686468922971	0.0245354766775419	-2.04985217630533	Not
HIST1H2BK	0.318353454301361	1.10326611449659	3.06860501531949	0.0031409776296842	0.0245415940355389	-2.05103506872217	Up
STK40	0.289253613875189	1.07493474994243	3.06754614783132	0.00315069018943122	0.0245914039361538	-2.05382219701197	Up
DCAF5	-0.203960241094777	1.00770374521654	-3.06565878733585	0.00316807167209165	0.0247009016719272	-2.05878830692329	Not
LFNG	-0.229993449058626	0.955757432637949	-3.06471421268784	0.00317680418870397	0.0247428047170939	-2.06127286833277	Not
RGS12	-0.191047234514356	1.01954442855162	-3.06243054092474	0.00319800937331378	0.0248543129349345	-2.06727738780221	Not
UNC119	0.224052328684619	1.04034686496987	3.0621502782731	0.00320062084429907	0.0248543129349345	-2.0680140622161	Not
RCC2	-0.251892111137601	1.01158088918721	-3.06208376496822	0.0032012409032645	0.0248543129349345	-2.06818888608469	Down
ITGA5	0.196115826688255	1.03444355047288	3.06143886967229	0.00320725864043237	0.0248748228028481	-2.06988378634187	Not
TFDP1	0.379673562095341	1.10437174353835	3.06008132237308	0.00321996086316199	0.0249470784855705	-2.07345080173879	Up
ACOT1	-0.114424435413136	1.00689521246952	-3.05609420711783	0.003257538967743	0.0252117091537084	-2.0839203627594	Not
EPB41L3	0.292733585392858	1.08187182626921	3.05560709468301	0.00326215786703078	0.0252209644955748	-2.08519875448676	Up
FEZ2	0.252297969658426	1.03025516735493	3.05177771606059	0.00329868202037801	0.0254766133397748	-2.09524343385792	Up
NUDT9P1	-0.134298024079974	1.00575212154423	-3.04923723752997	0.00332312270901456	0.0256385006492348	-2.10190211055111	Not
SEC22C	-0.205997886100161	1.02514432710799	-3.04881537713172	0.003327197520322	0.0256430871649922	-2.10300742284889	Not
ASPM	0.119925552837628	1.01883971383345	3.04772783838706	0.00333772369936417	0.025697333559995	-2.10585635012602	Not
PON1	0.111742976462004	1.00109410968192	3.04576054663399	0.00335684379599548	0.0258175627232721	-2.11100797416368	Not
NAP1L4	-0.204985825183762	1.0120006978845	-3.04102876111342	0.00340325069049641	0.0261471857013322	-2.12338870797197	Not
MTHFS	0.310347005672751	1.06970006435459	3.04027533035633	0.00341069487046387	0.0261750841440541	-2.12535874486127	Up
CFP	0.241955141875856	1.06297034534051	3.03994262480899	0.00341398695201358	0.0261750841440541	-2.12622857312078	Not
KLHL2	0.60529871845574	1.22957929873339	3.03927257394095	0.00342062600987504	0.0261987239508933	-2.12798014556743	Up
GCC1	0.181779324491231	0.979042476312779	3.03776903036029	0.00343556734602625	0.0262858361428052	-2.13190949917649	Not
C19orf54	0.130533385089743	1.00397762986207	3.03563924142334	0.00345683599725639	0.02641631362268	-2.13747300930165	Not
ST6GALNAC2	0.262503647607002	1.07014270450087	3.03531420831035	0.00346009263029207	0.02641631362268	-2.13832181752453	Up
PGLYRP1	0.760785619373501	1.29873620660183	3.03486000686221	0.00346464823709045	0.02641631362268	-2.13950782954388	Up
PECAM1	0.217755971777441	1.00577355525931	3.03462954387944	0.00346696189917638	0.02641631362268	-2.14010956468677	Not
SPAG7	-0.195017574242931	1.03969596025724	-3.03210715030488	0.00349237891379637	0.0265824874347641	-2.14669327490419	Not
EPC2	0.0994146878712599	1.00417019427102	3.03022291639449	0.00351147857742436	0.0266963793801064	-2.1516086674715	Not
CD93	0.346870668068064	1.02671907832006	3.02991701867667	0.00351458849059489	0.0266963793801064	-2.15240644720689	Up
HEBP1	0.325568716453522	1.14035509462183	3.02946829011516	0.00351915513541722	0.0267013693902869	-2.15357662074778	Up
CFLAR	0.293274763819756	1.03342188159458	3.02913127454803	0.00352258852524881	0.0267013693902869	-2.1544553895972	Up
LYPD2	-0.482782597542737	1.19840514206081	-3.02817967192684	0.00353229994208839	0.0267013693902869	-2.15693630317711	Down
FCRL6	-0.269054283137106	1.05655901503117	-3.02799022857957	0.00353423624599554	0.0267013693902869	-2.15743012983276	Down
SFXN2	-0.121956064186919	1.03162525525241	-3.0279226947076	0.00353492674980779	0.0267013693902869	-2.15760616649116	Not
ACTL6A	-0.37170482757869	1.13582830466145	-3.02772105109357	0.00353698921347991	0.0267013693902869	-2.15813176192412	Down
MIDN	0.215323183768013	1.02354691528739	3.02729964452136	0.00354130308753257	0.0267065723121187	-2.15923009783288	Not
HOMEZ	0.0976221211923142	1.01946691378215	3.02606572497228	0.00355396271468908	0.0267746393474736	-2.16244547855243	Not
ANXA1	0.269664254187834	1.05360797778835	3.02247472750749	0.00359104531476751	0.0270263757703851	-2.17179744615394	Up
CHST10	-0.101597049443237	1.00616456748046	-3.01913271970136	0.00362587992716895	0.0272606972483478	-2.18049354683274	Not
RERE	0.246744631799257	1.09731804688726	3.01517690516468	0.00366751869689085	0.0275456450139569	-2.19077754446944	Not
RPS6KA5	0.290052049251601	1.06668415987852	3.01419181557572	0.00367795667856748	0.0275959112094554	-2.19333693529934	Up
MICAL2	0.225627950173786	1.05125934239524	3.01185243849093	0.003702855497333	0.02775446521297	-2.19941244169073	Not
WDR59	-0.193490926180331	1.02621074889261	-3.00923970816048	0.00373084900869134	0.0279358694065425	-2.20619370278102	Not
TSG101	0.163807740369437	1.00510935809295	3.00582447667752	0.00376773757616717	0.0281834420925885	-2.21505120573004	Not
STK10	0.169685774475114	1.02567447154577	3.00188877579909	0.00381066836259394	0.028475663788633	-2.22524924211275	Not
TARBP2	-0.179762414305495	0.99343152021907	-3.00029489193655	0.00382818355212461	0.0285775647538542	-2.22937641114871	Not
STK4	0.202419232993658	1.04737519413313	2.99900968481638	0.00384236116710655	0.0286543695134019	-2.23270310550315	Not
TRIM46	-0.127901340901379	1.00164194281535	-2.99835705036751	0.00384957930108297	0.0286791711732855	-2.23439200901117	Not
THEM4	-0.158528334164029	1.01239982122138	-2.99627703877184	0.00387266840909221	0.0287907570030282	-2.23977287935494	Not
CLPTM1L	-0.190662579756313	1.01678113489369	-2.99616294725438	0.00387393859499668	0.0287907570030282	-2.24006794671347	Not
AGO2	0.542539316590888	1.25209370107293	2.99595272817648	0.00387627998737839	0.0287907570030282	-2.24061160041476	Up
ATP6V1D	0.169335723667839	0.985060091432564	2.99543041214123	0.00388210316969318	0.028804970950956	-2.24196225359045	Not
RALB	0.294853508470202	1.02802663021267	2.99486584006998	0.00388840659820116	0.0288227161122195	-2.24342197810566	Up
RHCE	0.139477421945047	0.997370994101883	2.99379700087137	0.00390036621169937	0.0288823097967849	-2.24618494209029	Not
AWAT2	0.146051956423336	1.02876428298466	2.99182005658364	0.00392257706732609	0.0290176183052798	-2.25129342393749	Not
SYS1	-0.18652864566062	1.02901087959835	-2.98972285814993	0.00394626740888926	0.0291635890358034	-2.2567098829598	Not
ACOX1	0.115531766845507	0.974069378023333	2.98610517515578	0.00398744613647727	0.0294383798933512	-2.26604662471718	Not
JMJD4	-0.148884180921326	0.999651456676202	-2.98387322289704	0.00401305035555608	0.0295977527725097	-2.27180275793863	Not
ZNF148	0.306537085992334	1.12455760942507	2.98347856810364	0.00401759356382496	0.0296016293782623	-2.27282022407572	Up
SLC6A13	0.191224118780543	1.0666133101746	2.98126026426587	0.00404321937617967	0.0297606796840078	-2.27853739125675	Not
RPF2	-0.24062793755013	1.00575290080832	-2.9796912572559	0.00406143609334014	0.0298649312731838	-2.28257921822201	Not
THOC1	-0.201594427542218	1.04081400403009	-2.97870564654587	0.00407291832589317	0.0299195037140388	-2.28511737523321	Not
RAB29	-0.264295105783264	1.06888596152479	-2.97712417567434	0.00409140525950411	0.0300253724621775	-2.28918868102361	Down
TRAPPC2L	-0.233316206448855	1.02272441761405	-2.97653299457534	0.0040983359799665	0.0300463079605903	-2.29071018834179	Not
CSRNP1	0.296271839976097	1.08196139652091	2.97556979966344	0.00410965136439844	0.0300917552909341	-2.29318865162319	Up
KIAA1211L	0.344550483283617	1.08194697454599	2.97526225193681	0.00411327046729268	0.0300917552909341	-2.29397989694698	Up
PAPOLA	0.236408133731788	0.985565903041435	2.97489166712627	0.00411763529740645	0.0300917552909341	-2.29493323967448	Not
EIF3K	-0.201366053268691	0.973454726851889	-2.97461714237836	0.00412087148324546	0.0300917552909341	-2.29563940690091	Not
TTC5	-0.207434976129333	1.0408683370892	-2.97368468356586	0.0041318812482414	0.0301422782544977	-2.29803762948686	Not
GFM1	0.229158431576293	1.04838220173968	2.97297971912	0.00414022305401155	0.0301732576280485	-2.29985037638271	Not
TMEM165	0.264413469077222	1.07583189970338	2.97006513089187	0.00417487743491152	0.0303950886988053	-2.30734152375608	Up
MFN2	0.334187734763596	1.10576716439027	2.96972725270859	0.00417891216773748	0.0303950886988053	-2.30820958923193	Up
RPUSD1	-0.190033231965054	1.03488948396949	-2.96855575950472	0.0041929294641581	0.0304669667573145	-2.31121877550401	Not
THEMIS2	0.178264644595963	1.0215440507071	2.96792775320615	0.00420046171947013	0.0304916275360157	-2.31283155228119	Not
TUT1	-0.129558694313425	1.01219631208103	-2.96566732485467	0.004227677187047	0.0306589818052779	-2.31863441014989	Not
MCU	0.164168457322223	1.0019436115511	2.96100598696369	0.00428431694073756	0.0310391811399747	-2.33059024937588	Not
HEY1	0.329097644723289	1.09505760677841	2.95735543881919	0.00432916535589913	0.0313228389799394	-2.33994362338981	Up
XRN1	0.236073179598001	1.05226649119375	2.95712811780466	0.00433197243764362	0.0313228389799394	-2.34052577379485	Not
TMEM109	-0.291075697181165	1.0993585638696	-2.95410315637123	0.00436948735970293	0.0315631204571483	-2.34826923775188	Down
RSBN1L	0.23870966648191	1.06212045694004	2.95281986929153	0.00438549325865399	0.0316477123699928	-2.35155246062632	Not
IAH1	-0.24344483469307	1.06960801532721	-2.9512385448623	0.00440529123628649	0.0317594773277484	-2.35559671551055	Not
FNIP1	0.257229643830252	1.11274332535175	2.95064345094087	0.00441276317637092	0.0317822473934516	-2.35711825129052	Up
HNRNPA1P33	-0.416546965200501	1.13658409188006	-2.95009942721389	0.00441960416534442	0.0318004330959548	-2.35850900811034	Down
AVIL	0.193921518481371	1.02540935919068	2.94975544628922	0.00442393472991472	0.0318005376487919	-2.35938827022068	Not
SLC22A5	-0.145676286847072	0.988324045939502	-2.94919457688881	0.0044310042617757	0.0318203113067869	-2.36082176276706	Not
EPN1	0.197051362418389	1.03824982840086	2.94411921179597	0.00449545513917638	0.0322517171036529	-2.37378421951955	Not
CEBPA	0.260114342609577	1.0454978890025	2.94278448918869	0.00451254821285342	0.0323428552843424	-2.37719029146406	Up
TNFRSF9	0.165040458145177	1.04532513100385	2.94130929252637	0.00453151034078138	0.0324471994080439	-2.3809534794991	Not
DYNLL2	-0.167224249449279	1.0304667180135	-2.94014634662722	0.00454651083942169	0.0325230018105427	-2.38391911783769	Not
RBMS1	0.218915745040372	1.06769046811731	2.93967814712017	0.00455256299149582	0.0325347081681292	-2.38511282689332	Not
CAPRIN2	-0.186448963172462	1.03759290175909	-2.93802909330825	0.00457393889676392	0.032655796309454	-2.38931606506337	Not
DSCR3	-0.208334314126374	1.02844738661243	-2.93716999363851	0.00458511181461484	0.0327038759439324	-2.39150509865149	Not
TRMT112	-0.277570163562212	1.02831036106491	-2.93437183688261	0.00462167848687676	0.0329328115002979	-2.39863159647617	Down
TRIP12	0.284956026535468	1.05028501511445	2.93306735558273	0.00463881779914384	0.0330230043904269	-2.4019521620575	Up
MAPRE2	-0.207804013992718	1.02788956799354	-2.93213802918783	0.00465106392754403	0.0330456914324199	-2.40431708603504	Not
RPL18A	-0.32051355717098	1.17208822992008	-2.93200606241216	0.00465280533629202	0.0330456914324199	-2.40465286537078	Down
SLC22A14	0.121142254309659	1.01520775783583	2.93152811583046	0.00465911728609351	0.0330456914324199	-2.40586886792462	Not
AKR1C3	-0.497718511613004	1.17802719292664	-2.93146549905792	0.00465994481518517	0.0330456914324199	-2.40602816780944	Down
POLR2F	-0.251812406866919	1.10870335703038	-2.92966510547302	0.00468379673060563	0.0331828983760599	-2.41060734681807	Down
RN7SK	0.492363025428544	1.15032617116378	2.9283308429387	0.00470154617120836	0.0332751697915729	-2.41399957703819	Up
PHPT1	-0.213105448946541	1.00417892148221	-2.92800777255989	0.00470585327399823	0.0332751697915729	-2.41482077522922	Not
IFNGR1	0.30867555171083	1.07178018589795	2.92430947537088	0.00475541920862283	0.0335934120125916	-2.42421641489686	Up
STK11	0.179504307431569	1.04127072308164	2.92320917367538	0.0047702589090944	0.0336425842105138	-2.4270100264021	Not
IL13RA1	0.303216730449954	1.09394031718426	2.92311640656887	0.00477151201139888	0.0336425842105138	-2.42724552101371	Up
SGSM2	-0.264868204601976	1.02435576156932	-2.92146777928546	0.00479383264989619	0.0337676471935326	-2.43142970933488	Down
COMMD7	-0.245467106232348	1.00107383303521	-2.92032390900817	0.00480937619003048	0.0338447791481801	-2.43433177955295	Not
CEP63	0.214795402937353	1.04011546496454	2.91845225575433	0.00483490991999413	0.0339866148556746	-2.43907841864617	Not
SLC43A3	0.150743494228625	1.03642593936039	2.91814244697627	0.00483914852321295	0.0339866148556746	-2.43986389161588	Not
GNLY	-0.520864443705968	1.09346302693139	-2.91783418479756	0.00484336938089825	0.0339866148556746	-2.44064538053135	Down
CAPN15	0.24153074114196	1.07339259902487	2.91493878001178	0.00488318117525234	0.0342333766881629	-2.44798258502331	Not
TNFRSF8	0.152558059172112	1.02661589740329	2.91349096648439	0.00490320200174742	0.0343410573658508	-2.45164939182083	Not
DNAJC18	-0.0964890391867609	0.987500203112215	-2.9115553125527	0.00493008753258074	0.034496566894639	-2.45654956370409	Not
ARHGAP19	0.190103820867514	1.01903142123509	2.91001549146498	0.00495157245121322	0.0346140282927315	-2.46044590214103	Not
PTGER2	-0.32496252945493	1.05495175916044	-2.90922873047854	0.00496258343566198	0.0346581182501967	-2.46243610396458	Down
JAML	0.266593658834733	1.06503485506247	2.90795414406625	0.0049804697960257	0.0347500960768157	-2.46565944658129	Up
SRSF2	-0.235514604079108	0.993730946038616	-2.9051746505534	0.00501968167724936	0.0349580318678915	-2.47268486701083	Not
DCAKD	-0.210304860884198	1.04491065210322	-2.90516906099566	0.00501976081924935	0.0349580318678915	-2.47269898996666	Not
RPL10A	-0.311024831721275	1.01737706883701	-2.90349435474289	0.00504352487345021	0.0350903600260445	-2.47692948415129	Down
DNAJB6	0.193026721990982	1.0449997237314	2.9028306592921	0.00505297146182354	0.0351229186138829	-2.47860553837624	Not
HMGA1	0.129857717381188	1.00616943036063	2.90172846595919	0.00506869549606834	0.0351990088737337	-2.48138830207563	Not
CCDC115	-0.265343890427476	1.06374530861227	-2.90134780159879	0.00507413660992701	0.0352036144462733	-2.48234919765294	Down
FLNA	0.146012637224243	1.01979489129773	2.8981100291411	0.00512063532253056	0.0354782954896463	-2.49051828931522	Not
PRKACB	0.119310573004304	1.02638590069669	2.89788696824359	0.00512385323813689	0.0354782954896463	-2.49108082903559	Not
PIGH	-0.188170737433783	1.00788416584363	-2.89758767597944	0.00512817381873958	0.0354782954896463	-2.49183556558579	Not
FMNL1	0.148260702721488	1.03258710422306	2.89614837192507	0.00514899869751178	0.0355889515978112	-2.49546428201643	Not
THOP1	-0.133267321612355	0.99130338016657	-2.89379646364677	0.00518319614252475	0.0357878991665356	-2.50139085903099	Not
TYMP	0.236631628765467	1.01670497486644	2.89334584555457	0.00518977218694313	0.0357878991665356	-2.50252595265927	Not
ZNF394	0.300231013647339	1.04972245020266	2.8930736181115	0.00519374864415295	0.0357878991665356	-2.50321162013498	Up
SNX13	0.153770111694186	1.02127286534895	2.89283672927614	0.00519721119818038	0.0357878991665356	-2.50380823911207	Not
CHUK	0.183358971168578	1.001795578818	2.89006206179355	0.0052379271257839	0.0360345910950288	-2.51079363051615	Not
FAM104A	0.359249955936695	1.16286116114071	2.88968803172676	0.0052434382013997	0.0360388551006651	-2.51173488195757	Up
PURA	-0.248936749408913	1.05126281093887	-2.88925661997884	0.00524980141266805	0.036048962542906	-2.51282041954624	Not
RHAG	0.19122499881642	1.0480382871664	2.88674980211393	0.0052869177804267	0.0362700281249385	-2.51912573622245	Not
UQCR11	-0.140039748320726	0.978424782975921	-2.88374880554968	0.00533166994473783	0.0365430178165845	-2.52666854148886	Not
PSORS1C1	0.151928870518045	1.03600043737652	2.88280488379933	0.00534581832010023	0.0366059380878239	-2.52903978559903	Not
SNX11	0.164012244066115	1.00598263738467	2.88050511977595	0.00538043466748282	0.0368087675301889	-2.53481458097665	Not
LSMEM1	0.265173242441076	1.101085961009	2.87929541523733	0.0053987263039679	0.0368996432352834	-2.53785077972484	Up
CARHSP1	0.328347611523274	1.128828718451	2.87811801006357	0.00541658470243396	0.0369873921107816	-2.54080497376837	Up
PTGS2	0.61983281718115	1.27483483604941	2.87032783160416	0.00553612463342431	0.0377686724991392	-2.56032776529169	Up
RARRES3	-0.278160260927942	0.979988642623183	-2.8665582086025	0.00559483972071056	0.0381339306773316	-2.56976016673834	Down
OSGIN2	0.217352529206566	1.06791941644706	2.86559186868098	0.00560998358719625	0.0382018106011663	-2.57217662397354	Not
CTLA4	-0.227211819961981	1.06327317742454	-2.86400754925918	0.00563489393423382	0.0383287463096651	-2.57613706531586	Not
RPL30	-0.226548049588156	0.993564001260913	-2.86374522162486	0.00563902836586279	0.0383287463096651	-2.57679266301009	Not
SLC35E2	-0.139388980613797	0.993730666018739	-2.86252263424235	0.00565833399273419	0.0384245206068807	-2.57984749146447	Not
RSPH3	0.154145440991034	1.02833918423932	2.86148158870809	0.00567482099837977	0.0385009955028197	-2.5824479191658	Not
CAD	-0.10429527179886	1.00809110660362	-2.85820701864415	0.00572696975450591	0.0388190553368901	-2.59062273013955	Not
SLC2A11	0.714613000526043	1.34836603340854	2.85653349504705	0.00575379166105983	0.0389650155870302	-2.59479782583712	Up
UBLCP1	0.314876813896265	1.06071484316355	2.85362011954021	0.0058007616093783	0.0392470262056008	-2.60206161022507	Up
NT5C	-0.211462274327178	0.993987948924544	-2.85257735449228	0.00581765903173342	0.0393252401337723	-2.60466010262417	Not
LPIN1	-0.382176323450818	1.10443922175138	-2.85186867275109	0.00582916872407873	0.0393669249853456	-2.6064256674168	Down
NCEH1	0.191856376082587	1.02878505845852	2.85150114840861	0.0058351459504872	0.0393712045450455	-2.60734116136268	Not
PDIK1L	-0.16230248010465	0.983018823030246	-2.85111257598195	0.0058414716401101	0.0393716196776608	-2.60830898681702	Not
CAPN1	0.229645695701566	1.02304773445057	2.85084111003837	0.00584589466983726	0.0393716196776608	-2.60898507248389	Not
ALPL	0.733899037829366	1.39605734093636	2.85015123448105	0.0058571488050799	0.0394113903158253	-2.61070298393986	Up
IRF9	0.279947612217673	1.10732933955868	2.84951351251147	0.00586756991491518	0.0394454882601232	-2.61229073914273	Up
E2F6	-0.156276582666772	1.03360870500114	-2.84733097502859	0.00590336463292756	0.0396499458663721	-2.61772259697789	Not
CMTM2	0.341173930945871	1.06545538648027	2.84646800817701	0.00591757319528666	0.0397091796929618	-2.6198694483037	Up
KRI1	-0.155726832964735	1.05183375545645	-2.84506474607516	0.00594074494984472	0.0398144363155734	-2.62335935231	Not
MTURN	0.281978915831321	1.09458179888372	2.84429486038174	0.00595349341532421	0.0398144363155734	-2.625273489937	Up
ARG1	2.91497066440901	2.38740610339279	2.844215922262	0.00595480196905727	0.0398144363155734	-2.62546972823133	Up
COA5	-0.252322137126828	1.01702608434842	-2.84393133748271	0.00595952172010244	0.0398144363155734	-2.62617716440803	Down
ADCY4	0.204878396130552	1.06864200001797	2.84381574543795	0.00596143976342796	0.0398144363155734	-2.62646449376264	Not
PPP1R16B	-0.266901492285886	1.06946906315741	-2.84356026574791	0.00596568101145399	0.0398144363155734	-2.62709951258262	Down
ARL14EP	-0.27533684080198	1.0294190804468	-2.84305619317113	0.00597405733967407	0.039833283479184	-2.62835230346932	Down
CLEC16A	-0.188381496426146	1.01072779054761	-2.84273997750376	0.0059793175255127	0.039833283479184	-2.6291381190085	Not
HACL1	-0.188772902943831	1.01538750184603	-2.84192969341242	0.00599281593916114	0.039887143486666	-2.63115141770244	Not
CHCHD5	-0.260341758882622	1.08148496638774	-2.83738438352253	0.00606905784105202	0.0403514896738302	-2.64243686450184	Down
ZMAT3	0.272542016657164	1.08108643679892	2.8371191387936	0.00607353447995083	0.0403514896738302	-2.64309500432086	Up
APH1A	-0.205649291886713	1.05760901598861	-2.83417807959178	0.00612337624720076	0.0406459785489866	-2.65038933999671	Not
XRCC6	-0.229926603070879	1.04781750266875	-2.8332501095255	0.00613918049564642	0.0407142051232429	-2.65268965425428	Not
CCDC189	0.188384197845522	1.06006667469612	2.83152041090219	0.00616873934001386	0.0408734455550559	-2.65697579421473	Not
ZNF787	0.159577337898379	1.01954112881675	2.83046225126726	0.00618688683465573	0.0409568573205242	-2.65959688451453	Not
C5orf30	0.270557598387094	1.10032955988045	2.82978495418709	0.00619852831949414	0.0409970885619684	-2.66127417061009	Up
IGFLR1	-0.251124933115668	1.05173527450336	-2.82815915065811	0.00622655528629425	0.0411455240801938	-2.66529911085721	Down
SLC9B2	-0.0967139975784321	0.986706353821297	-2.82706588058499	0.00624546758831464	0.0412335171959698	-2.6680046729005	Not
TET2	0.12245843511539	1.00473324838669	2.82587646921989	0.00626610311050484	0.0413327195328555	-2.67094724141623	Not
C10orf54	0.307899973489189	1.15022190818034	2.82545023824715	0.00627351321555656	0.0413445844116465	-2.67200149121153	Up
GUCY1A3	0.148918573940699	1.0671600964806	2.82444750082674	0.00629097783289621	0.0413946209754864	-2.67448120076392	Not
SMNDC1	0.280558148654084	1.03374802986792	2.82436928749157	0.00629234195067111	0.0413946209754864	-2.67467458903674	Up
RGL4	0.347999174308924	1.13091710332879	2.82331507054697	0.00631075513635669	0.0414787188623337	-2.67728081444687	Up
CHCHD4	-0.181578521185353	1.01775187644973	-2.82268738279125	0.00632174202449464	0.0415138994977509	-2.67883222085034	Not
FAM177A1	0.0991590063158687	0.990498918000377	2.82163105038406	0.00634027157403628	0.041587504728544	-2.68144247198703	Not
CECR5	-0.276199444786322	1.04585852406382	-2.82140522670643	0.00634423932069537	0.041587504728544	-2.68200039570394	Down
BSDC1	-0.167582016875923	1.03148580892782	-2.82088434927689	0.0063533999146734	0.0416105338411677	-2.68328715232978	Not
RDH14	-0.305740120364232	1.00511847699623	-2.81711726543828	0.00642001448086727	0.0419973932546395	-2.6925877440282	Down
CHST12	-0.287745524788855	1.02656891809896	-2.81690042874887	0.00642386837649005	0.0419973932546395	-2.69312280142593	Down
TADA1	-0.164887652224418	1.00826399655492	-2.81597895078261	0.00644026981542009	0.0420672943262546	-2.69539624716271	Not
LAPTM5	0.165169219148482	1.04113979443511	2.81380536275569	0.0064791104544125	0.0422835126909755	-2.70075658251073	Not
CABP4	-0.103704160653872	1.00226395197414	-2.8128155467301	0.00649686918786851	0.0423618868816064	-2.70319652767249	Not
CALM3	-0.257053387501888	1.05505169868083	-2.81172534355507	0.00651648085042686	0.0424327041566427	-2.7058831620612	Down
GATM	-0.118438512166225	1.0287122357643	-2.8113623377245	0.00652302304295943	0.0424327041566427	-2.70677755370923	Not
C19orf43	-0.312958080203749	1.0894073212164	-2.81125230354736	0.00652500730313195	0.0424327041566427	-2.70704864365423	Down
ACTN4	0.209894133585373	1.01012878316104	2.80786278663705	0.00658640366478527	0.0427941994727847	-2.71539532699706	Not
PIAS1	0.17431784431821	1.0254924215063	2.80557165970481	0.00662820483589417	0.0430278530668443	-2.72103280078825	Not
ZSWIM8	0.175335113235962	1.03625276928179	2.80505464515862	0.00663767135738839	0.0430513754940472	-2.72230445640381	Not
COPS6	-0.150051899290799	0.998740959127796	-2.80440397217195	0.00664960283793298	0.0430908299999034	-2.72390460150342	Not
COTL1	0.177387122159766	1.04567257133561	2.80209117600178	0.00669217278035435	0.0433285843986387	-2.72958993281428	Not
MS4A6A	0.272899621803416	1.01699663346354	2.80032097873505	0.00672492470364478	0.0435024101988189	-2.73393898264698	Up
POLB	0.221332447906826	1.08831344158372	2.7961789722139	0.00680213631763156	0.0439632810423766	-2.74410678783146	Not
RPL38	-0.159152582496554	1.02857555305287	-2.79548030923251	0.006815240234502	0.0440093690164862	-2.74582071386897	Not
C21orf33	-0.18252678977528	1.03812722988718	-2.79457672581277	0.00683222199919048	0.0440517397778771	-2.74803684687821	Not
PCMTD2	-0.286694160615091	1.10410453101746	-2.79449502915193	0.00683375930593289	0.0440517397778771	-2.74823718903546	Down
RB1CC1	0.225711254961298	1.00208302587839	2.79355656997384	0.0068514413530288	0.0440744689107587	-2.75053821632888	Not
RTN4R	-0.102396351272562	1.00873803191048	-2.79336290523803	0.00685509553289364	0.0440744689107587	-2.75101299203828	Not
CUX1	0.200787282884921	1.00785980344636	2.79335573213345	0.00685523091364407	0.0440744689107587	-2.75103057665728	Not
ZYG11B	0.241342463205783	1.10108796924528	2.79276577051741	0.0068663739033387	0.0441076224235392	-2.75247672700567	Not
RPL18	-0.221266514692986	1.04375277506393	-2.7906719940706	0.0069060549689592	0.0443238789296963	-2.75760720268294	Not
ARHGAP10	-0.116328234780936	1.01768954408405	-2.78931652500828	0.006931855984324	0.0444176370014682	-2.76092697339462	Not
LBHD1	-0.174245914090897	0.99879155556283	-2.78927120248315	0.00693272021602721	0.0444176370014682	-2.76103795415828	Not
CCDC127	-0.113408458064893	0.981212639936643	-2.78771879999359	0.00696238203018696	0.0445689233696069	-2.76483845729254	Not
MSMO1	-0.114397830784385	1.00041052245211	-2.78708156071065	0.00697459151528254	0.0445724985095187	-2.76639803320474	Not
RBM14	-0.208191699211385	1.02094238736076	-2.78705820072944	0.00697503946545536	0.0445724985095187	-2.76645519901868	Not
SNAPC2	-0.148178467326725	1.04788367698164	-2.78439895348761	0.00702620625707521	0.0448605612670105	-2.77296038608713	Not
FANCF	-0.0861227026386992	0.993265209022651	-2.78353155763971	0.00704297034097195	0.0449286627465639	-2.77508120794534	Not
RPUSD4	-0.234131857401297	1.01513238743863	-2.78171514743144	0.00707819506291177	0.0451041920928566	-2.77952074428429	Not
SHMT2	-0.231353218618123	1.06268689121427	-2.78148193163259	0.00708272940437501	0.0451041920928566	-2.78009058957326	Not
ZNF17	-0.171432267708679	1.0414693908896	-2.77991969892388	0.00711317227806119	0.0452589407122236	-2.78390682740945	Not
COMTD1	-0.124018524541506	1.01111003566841	-2.77946911498978	0.00712197501201896	0.0452758515000481	-2.78500720777741	Not
MAPKAPK2	0.110165829925906	1.02727036723449	2.77513928965717	0.00720707520656607	0.04577735355343	-2.79557407116598	Not
AP1G1	0.177016704860712	1.0516704758351	2.77291393307872	0.00725117568255701	0.0460093225489435	-2.80100001329504	Not
GML	0.122976140816936	1.00082496810029	2.77250093074308	0.00725938746838637	0.0460093225489435	-2.80200663616268	Not
NUFIP2	0.206659760424433	1.02106909223335	2.77235308013864	0.0072623292785588	0.0460093225489435	-2.80236696837817	Not
METTL14	-0.100023243463655	1.01250858764036	-2.77147710412621	0.00727978119745149	0.046080264486961	-2.80450153433272	Not
PACS2	-0.121609358470797	1.00055566027035	-2.77059764595659	0.00729734121848097	0.0461517683242642	-2.80664405559863	Not
REV1	-0.169977856028756	1.01226959504219	-2.76792877202911	0.00735086860294981	0.0464504287020019	-2.81314266947902	Not
THRAP3	0.123488722721512	1.02610788135843	2.76657967040802	0.00737806333737497	0.0465823227675911	-2.81642582205477	Not
CYLD	-0.211708485225093	1.00406801016264	-2.7650622751452	0.00740876080137896	0.0467120193095621	-2.82011703635861	Not
FCRL3	-0.228799982174585	1.05241942608899	-2.76493774126064	0.00741128536548291	0.0467120193095621	-2.82041990706984	Not
EHD3	0.112066630866277	1.00630617527528	2.76315682250585	0.00744747482121913	0.0468999952843954	-2.82474999598769	Not
DUSP12	-0.222950297781352	0.975922969776725	-2.76146528989135	0.00748199798346346	0.0470771657917667	-2.82886073262223	Not
ITGB1BP1	-0.331039898614498	1.11761114904132	-2.75982049989145	0.00751570791336643	0.047248921421232	-2.8328559874231	Down
RASGRP4	0.186628362366814	1.0409552285005	2.75897475319376	0.00753309566682569	0.0473178592269154	-2.83490961173898	Not
MRPL22	-0.214198403777375	1.05485326388603	-2.75861210969139	0.00754056257375152	0.0473244165616705	-2.83579002414037	Not
EID3	-0.110942528770845	0.991160891783667	-2.75471127102347	0.00762131211641987	0.0477904916372609	-2.84525460515721	Not
MRPS10	-0.169042223555542	1.00064101309247	-2.75396246380583	0.00763690329165688	0.0478475369497686	-2.84707023146213	Not
PPP2R2A	0.135755564051149	1.01714235669524	2.75295887016368	0.00765784534200563	0.0479014307451623	-2.84950302969487	Not
ECHS1	-0.183245492590492	1.04017107714698	-2.75292716500725	0.00765850779286118	0.0479014307451623	-2.84957987442908	Not
NSFL1C	0.174833471530296	1.00394215913067	2.75202560679688	0.00767736705385325	0.0479786602653017	-2.85176471773377	Not
TMEM69	-0.173206059017372	1.01895484243798	-2.74886102085803	0.00774390311664189	0.0483534560706927	-2.85942935995945	Not
S100A4	-0.272439914040638	1.15392813041409	-2.74665561974622	0.00779058429625354	0.048581114433834	-2.86476676296075	Down
TMED2	-0.211510518706874	1.01991488752537	-2.74651591246843	0.00779355011682842	0.048581114433834	-2.86510476245069	Not
C15orf39	0.23775229152834	1.03854456223756	2.74540715723656	0.00781712441077764	0.0486868746057562	-2.86778674070119	Not
CLC	-1.14417524364331	1.46651604384297	-2.74461090386864	0.00783409461612422	0.0487513590638541	-2.86971228108903	Down
NDUFA9	-0.152853340210479	1.02158575414009	-2.74168883177974	0.00789666124028043	0.0490992405218449	-2.87677482788694	Not
DUSP3	0.249066831133769	1.04988253424816	2.74086142118828	0.00791446054655297	0.0491684193145045	-2.87877357753557	Not
FBXO42	0.12175008656787	1.01017257233017	2.73662951315272	0.00800607387788043	0.0496956632958914	-2.88898905375219	Not
PLA2G16	-0.305135174892658	1.06577297323803	-2.73628833052291	0.00801350204063926	0.0496999015449748	-2.88981210014667	Down
COQ8B	0.128703043619623	1.0214552395172	2.73318732707503	0.00808130656254258	0.050078273131046	-2.89728905699884	Not
CCL23	-0.77941414809912	1.29814521773309	-2.73281461009813	0.00808949143133879	0.0500868679547094	-2.89818728145376	Down
TBC1D2	0.166901929738165	1.05517936380423	2.73078141499792	0.00813427425908439	0.050321857884915	-2.90308545734811	Not
S1PR5	-0.475097830286711	1.2106483084837	-2.72849166819917	0.00818497961769171	0.0505492001188439	-2.90859825871241	Down
DYNLT1	0.247442581797551	1.0718934151541	2.72836303845511	0.00818783663097467	0.0505492001188439	-2.90890784011767	Not
WIPF1	0.235078171286492	0.987057496463925	2.72796326919096	0.00819672179266624	0.0505492001188439	-2.90986991696396	Not
ZNF165	-0.0937430350755955	1.00592242335551	-2.72788485924652	0.00819846554587656	0.0505492001188439	-2.91005860377761	Not
TM6SF1	0.23530895895719	1.02437707959237	2.72731482761512	0.00821115265382857	0.0505588297653596	-2.91143020773269	Not
GOSR2	-0.13346477976764	1.00939403016651	-2.72699644058095	0.00821824676838063	0.0505588297653596	-2.91219620896354	Not
MRPS18B	-0.22633215040942	1.00629680391763	-2.72689029003648	0.00822061320017655	0.0505588297653596	-2.91245157886487	Not
DHRS11	-0.117270851701259	1.01990622417226	-2.72648939006185	0.0082295561592011	0.0505716178323551	-2.91341596669957	Not
POLR2A	0.251366457677194	1.07712691905941	2.72612110543078	0.00823777941038868	0.0505799655797865	-2.91430179807866	Up
CPVL	0.403574087773021	1.12415996897883	2.72387318976842	0.00828813535981468	0.0508448110712444	-2.91970664444146	Up
ZNF749	0.0984118983245983	0.99947791397362	2.72358037855832	0.00829471537834361	0.0508448110712444	-2.92041041573858	Not
SIPA1	0.236099740147717	1.05318485063459	2.7220250594366	0.00832974655683964	0.0510171011062298	-2.92414762376042	Not
C16orf72	0.203455111437678	1.01852723931124	2.71784065351456	0.00842466722995892	0.0515556047760277	-2.93419379658876	Not
GLG1	0.226980773187127	1.04939719355746	2.7157398294658	0.00847269544128781	0.0518064896360237	-2.93923298599562	Not
P2RX7	0.173696340224138	1.03671932370236	2.71523084989839	0.00848436917154994	0.0518348524510613	-2.94045339888923	Not
ZNF443	-0.148231950500003	1.04024921408149	-2.71477556761095	0.00849482379242358	0.0518557263484482	-2.94154490547327	Not
PRPF31	-0.185484536311259	1.01178700165048	-2.71161183299508	0.00856779858811866	0.0522578973487238	-2.94912574278607	Not
EMD	-0.188722092191889	1.02268292161882	-2.71111002056449	0.00857942596107798	0.0522732949377582	-2.95032752820185	Not
LEPROTL1	-0.28918654590325	1.0248810975964	-2.71077919598839	0.00858709930907587	0.0522732949377582	-2.95111972052887	Down
HIST1H4H	0.73698524399104	1.21673261959529	2.71058498110958	0.0085916069719904	0.0522732949377582	-2.95158475180306	Up
SENP2	0.139223716205761	1.00487150706851	2.70983909574663	0.00860893884929749	0.052335529242264	-2.95337046735793	Not
FRAT1	0.22216115596423	1.06607914161691	2.70888912606246	0.00863105926395265	0.0524267474499613	-2.95564421695011	Not
ROMO1	-0.302615092196155	1.05201217941086	-2.70707308808585	0.00867349115389071	0.0526296465759966	-2.95998914590938	Down
PLPPR2	0.198338478321473	1.06492682871835	2.70684863597159	0.00867874872283332	0.0526296465759966	-2.96052599494778	Not
ATG16L1	-0.161633869664933	1.01417155442811	-2.70587040020388	0.00870169697679465	0.0527254139186044	-2.96286534807192	Not
YPEL5	0.218030393872567	1.00154998230792	2.70501844428898	0.00872172804606592	0.0528033625664862	-2.96490217117791	Not
COX7C	-0.266768261394998	1.02453121425839	-2.70397851402985	0.00874623588243351	0.052908264352849	-2.96738770900618	Down
MEF2D	-0.145281497659465	0.996572512463538	-2.70203816544363	0.0087921321213623	0.0531422719197682	-2.97202331708856	Not
ATL3	0.152172160625465	1.02728744357602	2.70100738040412	0.00881660335762745	0.0532465029008189	-2.97448485361613	Not
DIAPH2	0.180102568697847	0.99538039519663	2.70033635403883	0.00883256722656139	0.0532943717752438	-2.97608687963523	Not
TXNRD1	0.150377704900148	1.02182938176417	2.69985593438742	0.00884401274439394	0.0532943717752438	-2.9772336527686	Not
NEK8	-0.134229729991645	1.02707222070069	-2.69976296587489	0.00884622919124907	0.0532943717752438	-2.97745555218036	Not
MOB2	-0.161792876721026	1.03564627720512	-2.6988168864958	0.00886881340399236	0.0533867787259932	-2.97971333272986	Not
BMP6	0.165249336325854	1.00673053399203	2.69713122253214	0.00890918315566333	0.0535860093803489	-2.98373455059763	Not
FAM133B	-0.200364915067561	0.99381947022592	-2.69459601947128	0.00897021470999525	0.0539090880776876	-2.98977863302	Not
TMEM189	-0.157030444295949	0.996950752277963	-2.69345739825919	0.00899774958739137	0.0540304962998367	-2.9924917126628	Not
ZNF83	-0.269460525686997	1.01133968054656	-2.69114031024856	0.00905402154063811	0.0542962098464218	-2.99801001046231	Down
SERPINI2	0.120115305926515	1.0247324478934	2.6910288094035	0.00905673750016997	0.0542962098464218	-2.99827546219735	Not
GLTSCR1L	0.18410142558829	1.03640139717144	2.68757778814633	0.00914116704780591	0.0547578201692959	-3.00648705062765	Not
SUMO3	-0.292278137719681	1.07449406892122	-2.6871695912075	0.00915120102578618	0.0547720727204836	-3.0074577890472	Down
RFX5	-0.291539545833414	1.05178485948123	-2.68687641350718	0.00915841389680182	0.0547720727204836	-3.00815492659799	Down
YWHAB	0.195363752089156	1.00792295997803	2.68522813616038	0.0091990621966382	0.0549705517151908	-3.01207318801137	Not
CDH23	0.0897385083507908	0.999397002241017	2.68396174385881	0.0092304046459576	0.0551131454063336	-3.01508234236173	Not
SLC46A2	0.183810083185121	1.03284392581955	2.68191390440432	0.00928129383601907	0.055372123873513	-3.0199459595511	Not
ATF7IP	0.103412067285018	1.00372687113103	2.68096901216785	0.00930486084008094	0.0554678112214534	-3.02218908473919	Not
ADORA1	0.0996167768952147	1.00150741713966	2.67948086403116	0.00934208824517611	0.0556447099356973	-3.02572059913421	Not
ATF6	0.23185397724756	1.07781885814895	2.67815185704566	0.00937544946804112	0.055798313150668	-3.0288731408531	Not
ALOX5AP	0.306138173887179	1.12088076980629	2.67741998589803	0.00939386756547961	0.0558595127651335	-3.03060868447744	Up
NCF1B	0.278767282708465	1.10031481229389	2.67714107734971	0.00940089519934385	0.0558595127651335	-3.03126998312718	Up
FTH1P3	0.933946515420576	1.60314029971354	2.67638429791152	0.00941998788541963	0.0559278571633939	-3.03306404911498	Up
CHD1	0.255643827577802	1.0204702735793	2.67354620832465	0.00949190531441347	0.0563094672758441	-3.0397886024765	Up
KLC1	-0.111597165594101	1.00070046664392	-2.66764113942831	0.00964314847112499	0.0571606741232895	-3.05376186164675	Not
DNAJA2	0.156156648519953	1.00584244749342	2.6634170167261	0.00975268370411338	0.0577050096178608	-3.0637423900762	Not
RNF165	-0.349723560685499	1.07322118939188	-2.66321272227362	0.0097580098930169	0.0577050096178608	-3.06422476679886	Down
ICMT	-0.124216809534003	1.00016383622804	-2.6631948966348	0.00975847475350903	0.0577050096178608	-3.06426685500866	Not
PRKD2	0.224359454850793	1.04500684042433	2.66155628466486	0.00980129314821292	0.0579117304859926	-3.06813483236331	Not
EIF2A	-0.282084873321864	1.08643291621684	-2.66029382650963	0.00983439906836365	0.0580607791151469	-3.07111359787964	Down
MCTP2	0.250031565614838	1.06409858431913	2.65929140502892	0.00986075852888036	0.0581697909053567	-3.07347800600049	Up
RPS6KA1	0.16364820257703	1.02116179926023	2.65893220904682	0.00987021953423964	0.0581790220226221	-3.07432506757471	Not
MSRB1	0.205722477280381	1.00067457862543	2.65812273404013	0.00989157096343027	0.0582582692714263	-3.07623364995522	Not
UQCRFS1	-0.199084792420209	1.02790896223698	-2.65701896960658	0.00992075268169588	0.0583834710533029	-3.07883536253093	Not
C12orf43	-0.161157962103331	1.02670134409335	-2.65372559683777	0.0100082910566446	0.0588516268997263	-3.08659313988731	Not
TMEM208	-0.163730302140428	1.0240017603862	-2.65015411969328	0.0101040166419221	0.0593671408434465	-3.09499733905468	Not
CHIC2	0.208651309218973	1.02743978895095	2.64840335628978	0.0101512460513245	0.0595971162598875	-3.09911383843726	Not
TRIM25	0.450523702040082	1.20354658739357	2.64690766694663	0.010191753673056	0.0597872938400291	-3.10262887256481	Up
PDRG1	-0.139484069907586	0.998494025656519	-2.64429201252206	0.0102629472739758	0.060116720631206	-3.10877213665024	Not
MRPL17	-0.152454781226768	1.01903543228221	-2.64405135215708	0.010269520335923	0.060116720631206	-3.10933712060306	Not
PPP2R5A	0.292691353373161	1.10047711758061	2.64394641938229	0.0102723875237091	0.060116720631206	-3.10958345214691	Up
USP38	0.245528543565285	1.06763884630011	2.64330438278652	0.0102899464428862	0.0601716868184012	-3.11109047433601	Not
SLC12A6	0.181462878071594	1.04051179486352	2.64244780794552	0.0103134152827293	0.060244490050235	-3.11310061674199	Not
ERLIN1	0.106733042704034	1.01863388999556	2.6422533645795	0.0103187495172905	0.060244490050235	-3.11355684863517	Not
HARS2	0.155907498664809	1.01970018737883	2.64174615410472	0.0103326758307684	0.0602780328749816	-3.11474681489829	Not
THBD	0.104301988131926	1.01595161156399	2.63978344721896	0.0103867266383816	0.0605262603643402	-3.11934980045271	Not
PPP1R14D	0.106450308654263	0.990403681193832	2.63960492406681	0.0103916557221621	0.0605262603643402	-3.11976834140438	Not
KCTD17	0.100135742240445	1.00892531878792	2.63871835269692	0.0104161658186447	0.0606210977502166	-3.12184654008311	Not
RALGAPA1	-0.241026430944498	1.07760755316456	-2.6378108967397	0.0104413077852204	0.0607194599538312	-3.1239731159625	Not
SH3BP5L	0.205464254446875	1.06656490685566	2.6374933081873	0.0104501199336728	0.0607227789205848	-3.12471723006522	Not
DOK4	0.1265023744057	1.01309240244691	2.63696754522587	0.0104647231928488	0.0607597166941762	-3.12594894202415	Not
NGDN	-0.127252469899742	0.994839577860822	-2.63601122592474	0.0104913329464382	0.0608662528735092	-3.1281888206227	Not
CLIC3	-0.433106385515032	1.17431460147849	-2.63564477662539	0.0105015457749013	0.0608775682686646	-3.12904694117661	Down
ASH2L	0.167272820861883	1.0463258229664	2.63493698706495	0.0105212972739058	0.060944118171492	-3.13070411384042	Not
ATP6V0D1	0.199931085665872	1.03825072389161	2.63251734943472	0.010589075062977	0.0612885350070814	-3.13636660700563	Not
KMT2D	0.0958559099883259	1.00947846225062	2.62947862512354	0.0106747571989199	0.0617359584314301	-3.14347200281439	Not
EGLN1	0.158492340181765	0.991549427764318	2.62866400696294	0.0106978337551892	0.0618208934182226	-3.14537569328411	Not
SSBP4	-0.263274916737489	1.04803222137894	-2.62745233775771	0.010732241968557	0.0619235793990245	-3.14820638291285	Down
MAATS1	-0.0967523072222987	1.0052838135263	-2.62744636241254	0.0107324119018125	0.0619235793990245	-3.14822033986488	Not
IDE	-0.0987957314156271	0.999050904970012	-2.62461332940365	0.0108132569763069	0.0623113375143896	-3.1548347510116	Not
LRRFIP2	0.171806456811817	1.02240025431285	2.62421219373787	0.0108247486774658	0.0623113375143896	-3.15577083855415	Not
TCEAL4	-0.27744139283164	1.10157990025545	-2.62420384187425	0.0108249880589602	0.0623113375143896	-3.15579032718936	Down
CYB5R1	0.185398434416602	1.06019440397812	2.62337471052154	0.0108487766387032	0.0623995209008313	-3.15772481420606	Not
LPCAT4	-0.110493628874098	1.03833178712574	-2.62230550948037	0.0108795232353818	0.0625275563169213	-3.16021869615368	Not
RIN3	0.165191761597126	1.04738181347921	2.62157925545452	0.0109004530115051	0.06259901620325	-3.16191219878376	Not
MSLN	0.181180317943613	1.08864660329062	2.61928410116229	0.0109668375477437	0.0629311986384547	-3.16726164079031	Not
LPCAT2	0.362070908433863	1.19223364825662	2.61841715135743	0.0109920085134379	0.0630265515385295	-3.16928131031135	Up
AMZ2	-0.190346691653213	1.02778750251937	-2.61707241484553	0.0110311554438959	0.0632018299460535	-3.17241298319466	Not
VIM	0.225758447765547	1.05251857752637	2.61660207237169	0.0110448775807332	0.0632312805088127	-3.17350802968254	Not
DDX58	0.266303429282507	1.11680361493901	2.6153087297106	0.0110826906022784	0.0633984971720401	-3.17651836228784	Up
IGSF6	0.23396198345334	1.06349987039778	2.61417638646597	0.0111158931101334	0.0635391004154097	-3.17915297819134	Not
CSGALNACT2	0.144397070829611	1.02986559186672	2.61198978791801	0.0111802644136216	0.0638575102322201	-3.18423793060746	Not
TBRG4	-0.134597989009845	1.01476022618531	-2.61095612091168	0.0112108123173095	0.0639823897396875	-3.18664054188736	Not
COPG1	0.145671602783586	1.02594592501776	2.61042759379386	0.0112264611377364	0.0640221096461625	-3.18786873249627	Not
SLC39A14	-0.102936000679713	0.993441058882494	-2.60927856897401	0.011260550379699	0.064165394305532	-3.19053814559811	Not
RUSC1	-0.159321800845885	1.01224045517147	-2.60899412284299	0.0112690038316176	0.064165394305532	-3.1911988246916	Not
RBM4	-0.208659794428762	1.01692922962737	-2.6085854872014	0.0112811581623868	0.0641849987185064	-3.19214785574112	Not
TXNDC17	0.258142467900867	1.03388166087535	2.6077137144022	0.0113071277178982	0.0642831149887915	-3.19417209494068	Up
EIF2AK1	0.393191594372182	1.27568855699956	2.60722025534219	0.0113218516098236	0.0643171955753126	-3.1953176560877	Up
MRPL33	-0.240743434259264	1.07033879645552	-2.60671924135244	0.0113368187450659	0.0643526044018842	-3.19648057765248	Not
FAM210B	0.674951619025325	1.3189155342656	2.6038608545451	0.0114225536260286	0.0647453252780484	-3.20311184474498	Up
TFPI	0.199726665039418	1.06085543879796	2.60378383658273	0.0114248718404555	0.0647453252780484	-3.203290440343	Not
SNAP29	0.138413120204815	1.00137597071296	2.60343385163106	0.0114354116521385	0.0647453252780484	-3.20410196076763	Not
SSMEM1	0.0837172315923645	1.01241519574958	2.60324333576735	0.0114411527567887	0.0647453252780484	-3.20454367863565	Not
SYT7	0.0833116818976862	1.00051996893665	2.60127436348851	0.0115006403109401	0.065032016739069	-3.20910728832672	Not
CPSF2	0.134130398341771	1.01428870700376	2.60083555360928	0.0115139360647667	0.0650572706481606	-3.21012396673865	Not
MBD6	0.21869108409151	1.07304268837925	2.59979682276941	0.0115454648142999	0.0651854289285529	-3.21253005167529	Not
ZSCAN1	0.0944034251166202	1.01527160951197	2.59735695789047	0.0116198309414153	0.0655550646066983	-3.21817863851587	Not
ERO1A	0.246190729979451	1.06890566155962	2.5970535465343	0.0116291091394455	0.0655572120424137	-3.21888077455966	Not
CRIP1	-0.326560227632041	1.02681888413582	-2.59674087460264	0.01163867755841	0.0655609910170983	-3.21960427175989	Down
CLIC1	0.158981145623538	0.996927764658061	2.59621816670338	0.011654689482264	0.0656010329299626	-3.22081361830331	Not
FAM110B	0.118264535213386	1.00553290491549	2.59578938939112	0.0116678389909323	0.0656249142635034	-3.2218054989448	Not
CYP2J2	-0.114791258966219	0.998800057511408	-2.5930067889995	0.011753502053307	0.0660562952927278	-3.22823921691296	Not
CDHR3	-0.120096195327682	1.00939838021455	-2.59268103374484	0.0117635677458535	0.0660624749629944	-3.22899204003228	Not
HAX1	-0.168268887947866	1.02296805113751	-2.58996041193323	0.0118479397476548	0.0664856207621633	-3.23527644291437	Not
PTGDR2	-0.362282879761985	1.12260953438008	-2.58819862336144	0.0119028689169099	0.0667022790870531	-3.23934318574062	Down
SLC25A37	0.387516424889198	1.10818966569169	2.58790403712251	0.0119120760615663	0.0667022790870531	-3.24002296245093	Up
TRMT44	-0.102415754981399	1.03535513525813	-2.58785184965233	0.0119137078282522	0.0667022790870531	-3.24014338189163	Not
NUDT22	-0.117128490941091	0.996085582379562	-2.58751261297253	0.011924319822908	0.066711001104925	-3.24092610233353	Not
MTX1	0.220913986481482	1.03081104737399	2.58647925567972	0.0119566981519055	0.0668413899721089	-3.2433098565275	Not
MYOZ1	0.0968863893891113	1.00268160496947	2.58572579885628	0.0119803565746151	0.0669228712977741	-3.24504745062062	Not
DKC1	-0.220758612399109	1.05263898675748	-2.58449201922341	0.0120191887681487	0.067062765281172	-3.24789186531131	Not
CDRT1	0.105832582062726	1.0170175260402	2.58419559395744	0.0120285355018914	0.067062765281172	-3.24857509512332	Not
FBXL5	0.156705154419363	1.0088385763617	2.58406340592504	0.0120327057141299	0.067062765281172	-3.24887975458174	Not
PRICKLE4	-0.229556060612394	1.00277531490427	-2.58367128711094	0.0120450838284871	0.0670810110720278	-3.24978341373535	Not
DCUN1D2	-0.115473198980883	1.02193254231559	-2.58288557862257	0.0120699212497123	0.0671685647793659	-3.25159378864977	Not
ETF1	0.155128311198292	1.0206324108004	2.58022277845966	0.0121544421858924	0.0675878717174754	-3.25772592183627	Not
HNRNPUL1	-0.200103988512259	1.07343593477479	-2.57969985542213	0.0121711033936821	0.0676294794906859	-3.25892955559651	Not
HCLS1	0.289205988544092	1.10658892283899	2.5793476118115	0.0121823381379197	0.0676408948004463	-3.25974021835112	Up
DOCK11	0.183318091620126	1.02720945243262	2.57576431398168	0.0122971622539969	0.0682270267224768	-3.26798183266685	Not
TMEM147	-0.204710223217295	0.991384166093697	-2.57369481674003	0.0123639238114016	0.0685259164062663	-3.27273747544012	Not
MRPL58	-0.122645339363545	0.988612893201539	-2.57351825780792	0.0123696347476024	0.0685259164062663	-3.27314305954088	Not
YTHDF2	0.159282842995738	0.995950137199337	2.57305620745725	0.012384591442982	0.0685572274619773	-3.27420435662422	Not
CDA	0.430175415904089	1.21895099138826	2.5701035836012	0.0124805563172041	0.0689981609804023	-3.28098268681888	Up
CELF6	-0.0932093994332685	0.990826478396559	-2.57002947894532	0.012482973478132	0.0689981609804023	-3.28115272769663	Not
RBM5	-0.177205971896502	1.04850558146374	-2.56930331799554	0.0125066819991705	0.0690773860343992	-3.2828187700406	Not
SLMAP	0.200517231736416	1.0439168516411	2.568108940627	0.0125457661290839	0.0692413519393932	-3.28555822012512	Not
CSRNP2	-0.107115891808992	1.00607616898597	-2.56662078895368	0.0125946183788677	0.0694589432750726	-3.2889700352126	Not
CCDC47	0.127441773553723	1.01042452147898	2.56514760061599	0.0126431490890194	0.0696744371637209	-3.29234596797931	Not
SORCS1	0.102715544140405	0.992406721071954	2.56350040301554	0.0126976126513652	0.0699222795330783	-3.29611879917065	Not
MMP11	-0.125637385209593	1.01946413325465	-2.5629581387626	0.0127155887169395	0.0699689751056089	-3.29736040143315	Not
IL6R	0.224909502824421	1.06251682683995	2.56055337245501	0.0127955847949378	0.070356618484404	-3.30286394151313	Not
FOXN2	0.206734138299583	0.998586619832376	2.55886749157962	0.0128519381207895	0.0706137808157918	-3.30671974706103	Not
WDR41	0.18873043839159	1.07488870322367	2.55817522950961	0.0128751431194621	0.0706773006185926	-3.30830243487608	Not
SNX32	0.107379007683674	1.01505460323504	2.55795051367019	0.0128826838668254	0.0706773006185926	-3.30881611803514	Not
IDUA	-0.143055610465786	1.01404665272071	-2.55728379728959	0.0129050802786697	0.0707474936705641	-3.31033996526148	Not
SPRYD7	-0.0840277865687404	1.0044669655359	-2.55678023100815	0.0129220194924826	0.0707635500988137	-3.31149070310847	Not
RPL13P5	-0.714923626885258	1.46080920934282	-2.55662582570848	0.0129272174854782	0.0707635500988137	-3.31184350967425	Down
NDUFAF2	-0.209376820763269	1.026640039206	-2.55578498702164	0.0129555572186793	0.0708660323587448	-3.31376447093204	Not
GSE1	-0.170854729525515	1.00584853158456	-2.55457048039374	0.0129965903846301	0.0710377432892837	-3.31653820112149	Not
ATP5F1	-0.211642637782812	1.01552782079532	-2.55241861338906	0.013069582024479	0.0713837511907793	-3.3214500800894	Not
UNC13A	0.114412753018099	1.00200290295527	2.5500418765685	0.0131506322653896	0.0717732285417709	-3.32687134665312	Not
LYRM1	0.237095393304856	1.08334611118158	2.54962814301799	0.0131647875754874	0.0717973018920733	-3.32781464184808	Not
GLA	0.196477250636566	1.02733082015542	2.54775392055744	0.0132290842816047	0.072094595404485	-3.33208623448191	Not
PGM1	0.179505492859498	1.01232259378326	2.54529538143153	0.0133138571459191	0.072502955987533	-3.33768569223605	Not
UBE2L3	-0.17044676486273	1.02475740637619	-2.53966549311169	0.0135098349305825	0.0735158521185613	-3.35049152657988	Not
KRT20	0.0914062151016946	1.01547210246005	2.53852385776684	0.0135498921897566	0.0736390158602318	-3.3530854977853	Not
PANX2	0.33504768105245	1.14572111999378	2.53845085543212	0.0135524573162967	0.0736390158602318	-3.35325133806634	Up
NBPF11	-0.187533488465095	1.03651810968735	-2.53757138955038	0.0135833941520189	0.0737024724321426	-3.3552489264841	Not
ABCD1	0.131558702733816	1.00615142774874	2.5375501549793	0.0135841419059242	0.0737024724321426	-3.35529715099543	Not
RMND5B	-0.106724026806801	1.01314686275638	-2.53672389809825	0.0136132666134884	0.0737403726996192	-3.35717335666893	Not
NAGK	0.199861869615229	1.02778161767478	2.53668445256126	0.0136146584388077	0.0737403726996192	-3.35726291437507	Not
ADGRB1	0.100003132482321	0.984622728176764	2.53641187830373	0.0136242796651551	0.0737403726996192	-3.35788173987431	Not
PIK3R1	0.0899408758583569	1.00483557234042	2.53621705875061	0.013631160100011	0.0737403726996192	-3.35832400567566	Not
GSTO1	0.193825887166848	1.07240929788287	2.5335522939925	0.0137255872853373	0.0741967183553672	-3.36437059479778	Not
DUSP14	-0.130960673777841	1.00408743198291	-2.53305378163724	0.0137433178018307	0.0742380979207392	-3.36550118951323	Not
MAP7	0.200156004343108	1.077278573001	2.5300587249731	0.0138502789498722	0.0747264041421283	-3.37228997727572	Not
PLXNA1	-0.104513113571846	0.992026154635466	-2.52995492209874	0.0138539994650037	0.0747264041421283	-3.37252514629275	Not
ZIC5	0.0751569595500829	0.999976110094784	2.52750005940101	0.0139422505356197	0.075147404496303	-3.37808443260035	Not
CSF1R	0.292434637167317	1.13051974410825	2.52591514805887	0.0139994967286711	0.075400798170211	-3.38167129009523	Up
AHSA1	-0.141550173823131	1.00435241257863	-2.52554657938437	0.0140128396298717	0.0754175327924726	-3.38250514552378	Not
NPDC1	-0.105383896190242	1.03251631247657	-2.52366581615126	0.0140811059174359	0.0756827442245678	-3.38675866901329	Not
USP32	0.269582943433354	1.16007680825898	2.52362308362355	0.0140826604684965	0.0756827442245678	-3.38685528264913	Up
NUDT18	-0.254113995530787	1.07830093827877	-2.52130099297996	0.0141673683392245	0.0760824853669141	-3.39210327373635	Down
IRF2BPL	0.451973465908127	1.18963777212533	2.5209057017866	0.0141818339580906	0.0761046996381728	-3.39299625074979	Up
RPL39L	-0.147468509800344	1.02321467657173	-2.51837917205359	0.0142746073355231	0.0765468026551193	-3.39870107465277	Not
LOC339059	0.136501712951844	1.02314285122703	2.51672477147609	0.0143356528556283	0.0768182474474687	-3.40243413010221	Not
ACER3	0.163519776163435	1.05460148267668	2.51622968133318	0.0143539668773675	0.076860485430555	-3.40355088208381	Not
C9orf16	-0.141215721654121	1.02869863400001	-2.51584838364243	0.014368085960712	0.0768802159466419	-3.40441083545891	Not
FUT1	0.0892515004883975	0.98288755394897	2.51480451387896	0.0144068035945962	0.0770314433127609	-3.40676456546284	Not
PRKDC	0.518949047809638	1.27280441443708	2.51290343331948	0.0144775575408158	0.0773536214363531	-3.41104909600151	Up
HIST1H2AM	0.111508364088321	1.02161138970959	2.51164412416547	0.0145245986764603	0.0775146617354533	-3.41388578749952	Not
NFKBIZ	0.306288258032498	1.07183495533216	2.51143200888848	0.0145325357388717	0.0775146617354533	-3.41436347933111	Up
RNF166	0.154425474480351	1.03438415096223	2.51119478482948	0.0145414169725907	0.0775146617354533	-3.41489767808092	Not
PRR5L	-0.230639042285004	1.04017711427791	-2.51097152863239	0.0145497797475749	0.0775146617354533	-3.41540038531486	Not
BOP1	-0.156259675346297	1.00167136099498	-2.51015226663299	0.0145805050142591	0.0776222261163734	-3.41724480936182	Not
CEBPE	-0.241860363123509	1.09936590152047	-2.50884076110569	0.0146298130465735	0.077787056366043	-3.42019640933753	Not
CHST13	0.360812884779487	1.11461337543414	2.50876724480195	0.0146325814499641	0.077787056366043	-3.4203618236579	Up
CDK5RAP1	-0.165990891616208	0.969409286799797	-2.50723581729227	0.0146903579644176	0.0780378929212896	-3.42380668979613	Not
ARHGEF2	0.142290708659779	1.02689207544848	2.50536137761746	0.0147613553763195	0.0783585492887044	-3.42802080375839	Not
GART	-0.141615267098738	1.00863154043364	-2.5024373896292	0.0148727240711641	0.0788928948569743	-3.43458936599596	Not
B9D1	0.0888707560227301	1.00782881863991	2.5014422003735	0.014910801230569	0.0790379737171457	-3.43682356745194	Not
MRPL54	-0.262023457085396	1.12982259794768	-2.49917869571015	0.0149977331475377	0.079404839910615	-3.44190243139351	Down
LGALS1	-0.214446075079283	0.998514110533048	-2.49907917360914	0.0150015658463051	0.079404839910615	-3.4421256532688	Not
MTBP	-0.0895967086881873	1.00681962125231	-2.49840080652112	0.0150277139887645	0.079486142619682	-3.4436469946013	Not
VPS37A	0.178225143417971	1.0354626991288	2.49685119752241	0.0150875989304053	0.0796864018747877	-3.44712096016945	Not
SLC39A5	0.109464230307735	1.01340348221963	2.49669864434947	0.0150935059904486	0.0796864018747877	-3.44746286360003	Not
RNF14	0.185353561982268	1.03379866108384	2.49658208393846	0.0150980207678072	0.0796864018747877	-3.44772408822922	Not
CDC42EP2	0.226540609818287	1.03939297296538	2.49563674549495	0.0151346818944997	0.0798227173934673	-3.44984232616779	Not
ATP5H	-0.159030711944485	1.02036499920212	-2.49485098893135	0.0151652153117689	0.0799265425015114	-3.45160248599826	Not
LYST	0.260220490599484	1.04073358776021	2.49455304390701	0.0151768075508753	0.0799304632129016	-3.45226978885642	Up
COL7A1	0.123661898825994	1.03547052412532	2.4940446659392	0.0151966056050306	0.0799775643556182	-3.45340824441617	Not
CCDC62	0.0959140114140132	1.00376206301403	2.49344657908961	0.015219927033049	0.0800431280367633	-3.45474734965586	Not
TUBG1	-0.128786038611325	0.990163945377977	-2.49173819647206	0.0152867203519922	0.0802974088486716	-3.45857093717552	Not
FRAT2	0.206665591126918	1.0313139171791	2.49161497352815	0.0152915482437645	0.0802974088486716	-3.458846643494	Not
UCKL1	-0.259090993225039	1.04659392230259	-2.49137454950735	0.0153009720444537	0.0802974088486716	-3.45938455028386	Down
MICA	-0.105600085051612	0.99387335916771	-2.48926665332386	0.0153838186476765	0.0806747158690964	-3.46409877870123	Not
PRR11	0.101510253356648	1.00409594648084	2.48790077802995	0.0154377171145296	0.0808368958861044	-3.4671517596394	Not
C5	0.120881787067258	1.01910717172646	2.48776027872799	0.0154432709580638	0.0808368958861044	-3.46746572333716	Not
ACTR2	0.156142452514702	1.01993419867284	2.48764931088786	0.0154476587143913	0.0808368958861044	-3.46771368492325	Not
KIFAP3	-0.126059994765544	1.00699372547334	-2.48731323917209	0.0154609541059848	0.0808490488664983	-3.46846459380331	Not
TFDP2	0.177351242351821	1.10855041830778	2.48690270909508	0.015477209139773	0.0808766503133669	-3.46938175740873	Not
CNIH4	0.331466310249954	1.10041807945624	2.48563702520737	0.0155274210966669	0.0810815298655149	-3.47220863530852	Up
ATP8B4	0.260109440694954	1.07562036039456	2.48428699917104	0.0155811406825674	0.0813044224852384	-3.47522258863593	Up
KHDC1	-0.10301116057789	1.02173455186108	-2.48329652056322	0.0156206596854555	0.0814529515657722	-3.47743299265347	Not
CENPW	0.151380854873647	1.01599731933606	2.4826861284735	0.0156450585728875	0.0815224834264746	-3.47879481548036	Not
M1AP	0.114314155352071	1.03195409587147	2.48131486625289	0.015699996481628	0.0817509357432051	-3.48185318518147	Not
WDR74	-0.119386903813072	1.00272048233524	-2.48062554382641	0.0157276788579568	0.0818372442269958	-3.483390079102	Not
RRAGC	0.169204502752138	1.04996821098009	2.47997828397624	0.0157537120359872	0.0819148555265731	-3.48483287239619	Not
SESN1	-0.232425387712416	1.06297459319449	-2.4793941636566	0.0157772389907137	0.081979334896741	-3.48613465735796	Not
PDE8A	0.100833153254367	1.03693017041668	2.47770983645409	0.0158452567760159	0.0822747370864587	-3.48988698074535	Not
LSP1	0.306182917293889	1.09938178716865	2.47625853010474	0.0159040760520549	0.082521994613761	-3.49311850353559	Up
TMED9	-0.188134697319611	1.01930850675655	-2.47435896272084	0.0159813595048256	0.0828646423867383	-3.49734578774556	Not
MC1R	-0.165804788558123	1.04428678558577	-2.47275855544332	0.0160467337541727	0.083145101477317	-3.50090525412758	Not
FARS2	-0.170785241613999	1.04252840397621	-2.4719101638599	0.0160814867566922	0.0832666158983192	-3.50279139450373	Not
SHC3	0.102841160766627	1.01966660842926	2.47077486702345	0.016128098281893	0.0834493175147383	-3.5053145489958	Not
HERC5	0.823307351726388	1.52511755235704	2.46587197045145	0.0163307934568399	0.0844172937877262	-3.51620010448215	Up
NDUFA1	-0.187121385178608	1.08565413419767	-2.46563969372418	0.016340452800007	0.0844172937877262	-3.51671537082084	Not
MLEC	-0.169146381889489	1.0249539040808	-2.4654210677187	0.0163495491632852	0.0844172937877262	-3.51720031887257	Not
CLCN4	0.120954129890242	1.02585990808885	2.46306461339907	0.0164478834174216	0.0848655497335869	-3.52242507152085	Not
CSNK2B	-0.185476602063846	1.04142898411852	-2.4615350592971	0.0165119955215109	0.0851367270836194	-3.52581421208197	Not
SCD5	-0.087278761209233	1.00480574727826	-2.46064603559073	0.0165493625653229	0.0852297441991579	-3.52778328785616	Not
CYSLTR1	0.1825093301468	1.09195554337684	2.46031653833671	0.0165632311361693	0.0852297441991579	-3.52851293409	Not
LIPE	-0.130888389200032	1.01681004487149	-2.46028073911387	0.0165647385577082	0.0852297441991579	-3.52859220385935	Not
BUD31	0.141568327204949	1.01086475369228	2.45843969833396	0.0166424268700273	0.0855317703486376	-3.5326675166445	Not
FAM107B	0.236378406493372	1.104815976077	2.45829772247694	0.0166484315482187	0.0855317703486376	-3.53298168887218	Not
SF3B5	-0.252130852143973	1.1170837464853	-2.45806533710539	0.0166582641762072	0.0855317703486376	-3.53349589214593	Down
DTX2	0.184983399975678	0.997221100447943	2.45751433047759	0.0166815990779099	0.0855373773253508	-3.53471495432856	Not
DDB1	-0.0898474809033561	0.994601676690185	-2.45749130556709	0.0166825748122325	0.0855373773253508	-3.53476589037135	Not
POLR3K	-0.123891111754603	1.01791914727973	-2.4563482036623	0.0167310809346004	0.0857264285995382	-3.53729418272001	Not
EIF3H	-0.192718460579453	1.02743338308879	-2.45537162598519	0.0167726211255675	0.0858795500022109	-3.53945339194462	Not
ARPC2	0.126213299457801	0.999573522320711	2.45471337448469	0.0168006730828698	0.0859634439406837	-3.54090838406012	Not
IP6K2	-0.101553865768141	1.01925896358566	-2.45327098066382	0.0168622893413893	0.0861788901911645	-3.54409551164251	Not
PRR13	0.157206953129784	1.02400502852165	2.45318023513009	0.0168661725917018	0.0861788901911645	-3.54429597223054	Not
FAM117B	0.225344961097039	1.00464222177448	2.45270300023547	0.0168866080040453	0.0862235119707593	-3.54535010297303	Not
C21orf58	0.0872718141693219	0.999012903468836	2.4512848408316	0.0169474655118087	0.0864743254092844	-3.54848157803385	Not
BABAM1	-0.254287908750021	1.08194607246898	-2.45097320979157	0.0169608649080892	0.086482804597094	-3.54916949855959	Down
WHAMM	-0.143418351508879	1.020648260251	-2.45003431855667	0.0170012925329313	0.0866289926574256	-3.55124164984533	Not
TTYH3	0.148529232029705	1.02553598077241	2.44968141926991	0.0170165103475228	0.0866466124675522	-3.55202033612798	Not
TAS2R5	-0.097349319385061	1.01082222116666	-2.44837271179965	0.017073051605094	0.0868046187571695	-3.55490724320535	Not
HSD17B10	-0.128872215114303	0.991981526543691	-2.44828533628277	0.0170768325673171	0.0868046187571695	-3.55509994148641	Not
SUPT20H	0.147774592364927	1.04664951720047	2.44814550312118	0.0170828850702899	0.0868046187571695	-3.55540831824016	Not
TTTY14	0.0908172420967968	1.01330051242849	2.44782104362635	0.0170969363118734	0.0868161452418218	-3.55612379900418	Not
SIRPA	0.213882284410515	1.00838182264283	2.44581002880747	0.0171842582374895	0.0871634796482061	-3.56055663580238	Not
IDS	0.260674454270707	1.09793199353642	2.44570113940224	0.0171889978187898	0.0871634796482061	-3.56079657256278	Up
NUMBL	0.0986422065964974	0.99988405760493	2.44538643938298	0.01720270222483	0.0871729779866215	-3.56148996147005	Not
RTKN	-0.111815881655379	1.01022584233515	-2.44448543701092	0.0172419928955643	0.0873120300031049	-3.56347476230383	Not
RAB5A	0.145733393659889	1.01699789294515	2.44420909778379	0.0172540595518264	0.0873131255342422	-3.56408338368055	Not
NOD2	0.296896722668709	1.15096203791971	2.443576279912	0.017281720795556	0.0873930808659275	-3.56547691491924	Up
SERPINB2	0.140618108099435	1.01142946911373	2.44145638557701	0.0173746741685881	0.0877813844985666	-3.57014297315154	Not
RNF130	0.223776494668403	1.05821023229588	2.44128214019863	0.0173823344168579	0.0877813844985666	-3.5705263525064	Not
ZNF324	-0.170661690562342	1.04568607322224	-2.44096498958311	0.0173962849028871	0.0877916624414195	-3.57122409778787	Not
DHX33	-0.136066157913043	1.00002270859354	-2.44036501650448	0.0174227033652791	0.0878648038298262	-3.57254386007801	Not
PTGER4	0.303681608677765	1.04961027885818	2.43945219726644	0.0174629663502806	0.0880076170101693	-3.57455127673847	Up
LAP3	0.382099021203595	1.1749808000889	2.4377890153151	0.0175365412858883	0.0883180014999488	-3.5782072500703	Up
EHD4	0.165797348959139	1.02723595995644	2.43731468453918	0.0175575753707964	0.0883635350628607	-3.57924953685198	Not
PGM2	0.154395644028882	1.0368805433493	2.43511275346334	0.0176555161390122	0.0887957972097212	-3.58408582888858	Not
IL1B	0.238334293333533	1.04522317599292	2.43090934399463	0.0178438430518613	0.0896817432511011	-3.59330810404111	Not
DNAI2	-0.0972799764624315	1.00453726827782	-2.42946342020613	0.0179090404289759	0.0899036493573321	-3.59647741200675	Not
CWC25	0.205975463212934	1.11145566734096	2.42938905862916	0.0179123991933447	0.0899036493573321	-3.59664036232148	Not
SLC9A1	0.182500681783096	1.06437306649927	2.42364744642621	0.0181734475449605	0.0911517777476302	-3.60920962676608	Not
ATG16L2	0.212709574484672	1.09984047900886	2.42306358926402	0.0182001832400308	0.0912237755867666	-3.61048639943699	Not
IFIT1B	0.771511318077429	1.46898272032194	2.42077207396452	0.0183054560491994	0.0916890551804901	-3.6154949978024	Up
HNRNPAB	-0.192554894585182	1.0356218176731	-2.41970932053442	0.0183544641082387	0.0918720730635211	-3.61781654048382	Not
SNX27	0.187461126787944	1.01921714613753	2.41931372935746	0.0183727364852577	0.0919011014415332	-3.61868047792219	Not
SPOCD1	0.119764432757086	1.02087928423651	2.41869104327974	0.0184015313962954	0.091966779239105	-3.62004013408093	Not
STAMBP	0.114741762057862	1.02461778638303	2.41849013708726	0.0184108305344299	0.091966779239105	-3.6204787576573	Not
COX11	-0.0966911004378451	0.981384438327753	-2.41809895940572	0.0184289486491357	0.0919949143948725	-3.62133270019134	Not
POC5	-0.136771554333544	1.0319536631346	-2.41746676793203	0.0184582635201167	0.0920788663616927	-3.62271253475977	Not
BANK1	-0.546090522995393	1.19001112772914	-2.41488163237501	0.0185785718682111	0.0926163176758996	-3.62835179350914	Down
CBL	0.231893099600407	1.0627418118447	2.41284529734269	0.0186738336905832	0.0930282668236762	-3.63279036554244	Not
FAM219B	-0.147156942678833	1.0107186206902	-2.41246586504357	0.0186916321712169	0.0930540174577881	-3.63361706565376	Not
SGSH	-0.243434800732955	1.05154633953066	-2.41192329943491	0.0187171093223069	0.093115304173647	-3.63479901018846	Not
ADGRG5	-0.240174084778984	1.04710322406911	-2.4116656553704	0.0187292183476309	0.093115304173647	-3.63536019407839	Not
CAMKK2	0.12844656106659	1.04967513634318	2.41106395216861	0.0187575251393504	0.0931548278954142	-3.63667059189291	Not
GOT2	-0.19772182138262	1.06420866078493	-2.41095925479237	0.0187624544783923	0.0931548278954142	-3.63689857561427	Not
DUOX2	0.107228213837911	1.02635302765986	2.40987494042118	0.0188135741572767	0.0933457335965081	-3.6392592406018	Not
BAGE3	0.102054127703388	1.00865870403713	2.40802921937915	0.0189008768635589	0.0937157878403106	-3.64327553943871	Not
SGPP1	-0.0909293180141243	1.00667313567242	-2.40577008681075	0.0190082272549011	0.0941846794983935	-3.64818794587514	Not
SLC15A3	0.222656664900242	1.03459857614416	2.40435946274398	0.0190755342022978	0.0944546612920228	-3.65125335725679	Not
TBC1D31	-0.151781795931167	1.01828829768074	-2.40311132761828	0.01913526579654	0.0946867954257264	-3.65396442012322	Not
FLOT2	0.207058444957734	1.04634529163827	2.40234594744399	0.0191719770444053	0.0947738902064828	-3.65562631677255	Not
PILRB	0.125689468131951	1.02111451765281	2.40215736449345	0.0191810320406865	0.0947738902064828	-3.65603572595043	Not
SLC9A8	0.186928552506444	1.08464037635507	2.40194037976683	0.019191455508696	0.0947738902064828	-3.65650676167132	Not
NLRX1	0.119338223124249	1.04085611134144	2.40133591927523	0.0192205191772036	0.0948538414585642	-3.65781875271939	Not
C1orf159	-0.111769745769726	1.01014347189177	-2.39709565375406	0.019425508583832	0.0957351091397959	-3.66701459764656	Not
KCNH8	-0.0917078116500286	1.02362550555498	-2.39704551062195	0.0194279443292976	0.0957351091397959	-3.66712326197344	Not
IDH1	0.152165417100756	1.00271280709129	2.39683705448926	0.0194380731912506	0.0957351091397959	-3.66757498343728	Not
CDC123	0.159339913490068	1.02702946291781	2.39574342329263	0.019491290011306	0.095933082700937	-3.6699443311696	Not
TP53RK	-0.164966326489527	1.01236686434102	-2.39456976990498	0.0195485456126179	0.0961506569250793	-3.67248604587946	Not
PGM3	-0.0996683495512547	1.00905224727986	-2.39297312850683	0.0196266776493917	0.0964705543166897	-3.6759421377727	Not
PHACTR1	0.137876282499013	1.02054888218184	2.39065221488012	0.01974074984305	0.0969665632290617	-3.68096256834332	Not
POSTN	-0.110133713548279	1.04684555828449	-2.38911963981221	0.0198163998298359	0.0972733070927587	-3.68427549909126	Not
DDIT3	0.20785774038987	1.08564429175587	2.38876979643909	0.0198337048421737	0.0972813100343274	-3.68503149909259	Not
TPM1	0.265899878564822	1.12085887705695	2.38855297663419	0.0198444366153087	0.0972813100343274	-3.6854999932662	Up
ATP6V0A1	0.187906329750729	1.07334965033242	2.38795746047482	0.019873939144576	0.0973432571933612	-3.68678657471274	Not
ADARB1	-0.0917246273057533	1.02318879242431	-2.38776471251733	0.019883496481543	0.0973432571933612	-3.68720293933098	Not
SCLT1	0.17752990226527	1.05147217707423	2.38695758423701	0.0199235622508186	0.0974746392191444	-3.68894615390315	Not
C2orf48	0.10291130175708	1.01426755845883	2.38611936830627	0.0199652475288891	0.0976137649587625	-3.69075599105471	Not
OR4A15	0.106972886770496	1.02618466999984	2.38575244970489	0.019983519241968	0.0976383088692443	-3.69154805810731	Not
P2RY8	-0.186832544197438	1.04547609309442	-2.38523871089563	0.0200091273633122	0.097669109049846	-3.6926568953507	Not
ADCY2	0.0767179010742516	0.997078280515977	2.38509422476926	0.0200163347808452	0.097669109049846	-3.6929687136849	Not
CCAR2	-0.124356552511308	0.981646574076632	-2.38456307476239	0.0200428501288927	0.0977337655524033	-3.69411486360602	Not
SP140L	-0.116943919983795	0.974634099185827	-2.38117762127259	0.0202125925010221	0.0984962840922823	-3.70141521423562	Not
CHODL	0.0829682633878093	1.00308181375795	2.38054303282761	0.0202445524294209	0.0985868224057985	-3.70278267063631	Not
AKIRIN1	-0.206835786237739	1.04120867867389	-2.37779494830635	0.0203834761807461	0.0991977889694435	-3.7087009303699	Not
DHX30	-0.158278051410044	1.02719962768159	-2.37624622229442	0.020462143175205	0.0994629793304034	-3.71203374558709	Not
ARHGEF12	0.165539616057339	1.08923014654369	2.37619072870519	0.0204649669740624	0.0994629793304034	-3.7121531326203	Not
STAT2	0.338106785868953	1.17919797143714	2.37570228608392	0.0204898364489596	0.0995182036624485	-3.71320385121192	Up
MRVI1	0.308139302533583	1.07305306923601	2.37438612587781	0.0205569841761283	0.0996795240617866	-3.71603422602135	Up
CDC14A	-0.235666719898351	1.07185712302964	-2.37431340520392	0.0205606999497444	0.0996795240617866	-3.71619057213494	Not
MYL6	0.172419420208698	1.04146259804184	2.37402720813116	0.020575329446339	0.0996795240617866	-3.7168058438957	Not
ZCCHC17	-0.164769079175491	1.06460124126854	-2.37367626557181	0.0205932812059797	0.0996795240617866	-3.71756022219599	Not
PSME4	0.156845758737285	1.05469866096229	2.37361818645217	0.0205962534737394	0.0996795240617866	-3.71768505879809	Not
SHROOM4	0.257997751376952	1.05534190521568	2.37334729658068	0.0206101216404792	0.0996795240617866	-3.71826728206619	Up
PRPSAP1	-0.170701450123155	1.02990463262022	-2.37319832595633	0.0206177517196203	0.0996795240617866	-3.7185874408045	Not
ARAP1	0.133760386010437	1.01518763017205	2.37137206704835	0.0207114953296944	0.100067080386353	-3.72251096328634	Not
CDPF1	-0.110922283570222	0.989901463582912	-2.36786260633415	0.0208927072624123	0.10087645288955	-3.73004358333171	Not
ZNF18	0.124617273399649	0.99280105411953	2.36740889090629	0.0209162379012369	0.100923929833866	-3.73101674659629	Not
TRIOBP	0.173089119241355	1.03863738399387	2.36564700349888	0.0210078373272738	0.101291569373082	-3.73479429872556	Not
HSPBP1	-0.0933199915879803	0.981302749837219	-2.36541500693733	0.0210199252947126	0.101291569373082	-3.73529153285448	Not
RPL9	-0.320358656023624	1.07195403703692	-2.36508375955685	0.0210371953834437	0.101308533062231	-3.73600141886152	Down
ZNF549	0.212655665837324	1.01957550782318	2.36458142796599	0.0210634093486505	0.101368517361762	-3.73707779157444	Not
JARID2	0.163454160767033	1.06109159883257	2.36376988555525	0.0211058208835583	0.101506323936069	-3.73881632298475	Not
MRPL36	-0.204105242513369	1.05831731499877	-2.36241011938238	0.021177053476227	0.101782472284958	-3.74172817148662	Not
TBC1D14	0.196027904786416	1.07811222779979	2.36107239308126	0.0212473405255204	0.101998938283599	-3.74459145578128	Not
THAP1	-0.132053029557956	1.00677080163877	-2.36102605768966	0.0212497788090831	0.101998938283599	-3.74469060826554	Not
NMRK1	-0.215119900750068	1.02919008754575	-2.36007301589607	0.0212999855860732	0.102173368358195	-3.74672964861592	Not
BBOF1	0.21339048680235	1.08002532943152	2.35942461135458	0.02133420430388	0.102270928634345	-3.74811652154067	Not
COPB2	0.167358452156246	1.02390455771673	2.35754816995654	0.0214335072741114	0.1026801570843	-3.75212824683125	Not
GCHFR	-0.226939995280483	1.07560674626967	-2.35618730967684	0.0215057826592471	0.102959458501191	-3.75503601790225	Not
NFE2	0.31380511462534	1.03888742319519	2.35550814130522	0.0215419344964667	0.103065567123355	-3.75648668171182	Up
OR5D18	-0.124050063174574	1.04291565074477	-2.353959725648	0.0216245584744697	0.10339373578189	-3.75979269771278	Not
NKIRAS1	-0.0988059672151032	1.00235659602981	-2.35279980467204	0.0216866370488109	0.103623308544513	-3.76226804776651	Not
BTBD10	0.159381987788698	1.03679816550044	2.34886210787969	0.0218985668959653	0.104568140563495	-3.77066373627296	Not
RTCB	-0.246402574580147	1.08643249870013	-2.34664491340295	0.0220187076952633	0.10507372946807	-3.77538590138759	Not
LAMTOR2	-0.169815172774055	1.04379215604057	-2.34510770382632	0.0221023469127392	0.10537967489196	-3.77865764512897	Not
NPAP1	0.0995632802445308	0.99405594480857	2.34494117382151	0.0221114247262447	0.10537967489196	-3.77901197392898	Not
ATP5J	-0.153704245500676	1.04133622637286	-2.33994248809267	0.0223854601987456	0.106616723170238	-3.78963794028443	Not
NUSAP1	0.23402987785432	1.09254233855567	2.33704537245038	0.0225456637726055	0.107310368654107	-3.79578778033672	Not
SMIM11A	-0.10575138913363	1.00788906171653	-2.33635819661775	0.0225838122514281	0.107422549172707	-3.79724554158196	Not
TRAPPC8	0.167006326237008	0.996652326386208	2.33597502220627	0.02260510905026	0.107444673420722	-3.79805824391736	Not
YPEL1	-0.158577197637047	1.04262870623712	-2.33574991654172	0.0226176287290364	0.107444673420722	-3.79853563462319	Not
YWHAH	0.177325519197528	0.995572361039649	2.33532604317591	0.0226412199890562	0.107487441288252	-3.79943445519883	Not
ANO10	0.114017795316607	1.03503517671619	2.33210314394368	0.0228213117565209	0.108272649724434	-3.80626410994788	Not
ARIH1	0.0912140634597799	1.00253720850444	2.33122944407869	0.0228703519640056	0.108406212951788	-3.80811420470144	Not
ZNF33A	0.153246699957754	1.02669247999849	2.3310775016721	0.0228788899484297	0.108406212951788	-3.80843588943091	Not
OR10A7	0.0866949401714754	1.02085197009669	2.33064707998158	0.0229030916915201	0.108451143690951	-3.80934706068619	Not
ORM1	2.56524245628134	2.34196088634963	2.3295736408164	0.0229635481811143	0.10866758060273	-3.81161883692227	Up
PLXNA3	-0.0972049601077063	0.998432960960786	-2.32775271609525	0.023066427764262	0.109073146791969	-3.81547054483326	Not
CLN8	-0.158218137415645	1.03213701176207	-2.32753317095947	0.0230788593714279	0.109073146791969	-3.81593476628204	Not
HIST1H2BG	0.184649527480534	1.04863886061579	2.32604659026743	0.02316319283763	0.109401541556191	-3.81907712697159	Not
DNAJC13	0.133691254278088	1.00292311733142	2.3229134947179	0.0233418299962497	0.110174633832394	-3.82569439090301	Not
GNG12	0.0827236420069911	1.00204180646813	2.32176321992743	0.0234077207571659	0.110373503978022	-3.82812194929116	Not
SNX16	0.19026408966346	1.02209250536531	2.32165508880141	0.0234139232787253	0.110373503978022	-3.82835009893649	Not
CLDND1	-0.265132927794376	1.08396375926686	-2.31738800025676	0.0236598565004235	0.111461523462353	-3.83734623829957	Down
DPH3	0.140689415997055	1.05896644344292	2.31658028322719	0.0237066664979301	0.111610682911661	-3.83904754894702	Not
RPS11	-0.151972044610641	1.05888050859129	-2.3144297324942	0.0238316994544198	0.112044459954123	-3.84357486199859	Not
LIN52	-0.087296254894648	1.01118116491176	-2.31434256910311	0.0238367794510627	0.112044459954123	-3.84375828262307	Not
JKAMP	0.178575047092019	0.969101616530025	2.31421144035769	0.0238444236167298	0.112044459954123	-3.84403420994345	Not
FMNL3	-0.0954626037900413	1.01399243315227	-2.31350571998238	0.0238856010457358	0.112166417147853	-3.84551899402904	Not
HSH2D	0.376033350675204	1.19682548280609	2.31266950986089	0.0239344739848448	0.112324333961998	-3.84727782515475	Up
RPS13	-0.228396900488212	0.975472060178011	-2.31221852003719	0.0239608692499586	0.11234988704105	-3.84822618605787	Not
WDR55	-0.11434290305349	1.00917884790655	-2.31205551887065	0.0239704156390514	0.11234988704105	-3.84856891361748	Not
POLR2M	-0.0916559621902332	1.01294051469185	-2.31120905130966	0.0240200444766349	0.112484459769455	-3.8503483757037	Not
MYO3B	0.208390534314349	1.0806489730393	2.31104521770834	0.0240296606510753	0.112484459769455	-3.85069272675568	Not
RBM15B	-0.0931027374100001	1.00834536732309	-2.31001447910287	0.0240902379948909	0.11269642764848	-3.85285869643942	Not
SERPINF1	-0.103534943826648	1.01129838632206	-2.30868446890937	0.0241686039602019	0.112991290595665	-3.85565234482854	Not
AADACL4	0.109661869905286	1.01566537402816	2.30751277792406	0.0242378288318269	0.113124688713909	-3.85811232439818	Not
RTFDC1	0.162835928945097	1.02082131506199	2.30745572425663	0.0242412041151673	0.113124688713909	-3.85823208238804	Not
CISD1	-0.189789274382252	1.01685141651938	-2.30742202278039	0.0242431980835046	0.113124688713909	-3.85830282199705	Not
MYO1F	0.186266550915903	1.03047852659855	2.30646415204405	0.0242999319508292	0.113259476613126	-3.86031303436478	Not
ZNF816	-0.188255603360847	1.0427374193051	-2.30641531916335	0.0243028274328654	0.113259476613126	-3.86041549745819	Not
RPL27A	-0.186279590860266	0.987669461707677	-2.30576221618162	0.0243415817471977	0.113353470385437	-3.86178568825837	Not
COX4I1	-0.158645790070291	1.07189018682591	-2.30555708264202	0.0243537654207582	0.113353470385437	-3.86221598483515	Not
FASN	-0.208108510226244	1.0743145867032	-2.30407485954782	0.0244419612150001	0.113592073645357	-3.86532419749075	Not
CFHR5	0.0869117846819374	0.991524004986959	2.30407320124637	0.0244420600462796	0.113592073645357	-3.86532767399434	Not
ERP27	-0.171491416801442	1.02825291882488	-2.30391852981828	0.0244512796961911	0.113592073645357	-3.86565192166481	Not
FAM217B	0.166623040586541	1.03964799988124	2.30168692510172	0.0245846447523932	0.114139673935497	-3.87032813410499	Not
NEDD9	0.0886714095925723	1.00333678307028	2.29736880056296	0.0248445366623415	0.115273643657514	-3.87936567913209	Not
GDPD3	0.108027975492677	1.00782146028159	2.29689234250322	0.0248733615300206	0.115334756295275	-3.8803619961147	Not
HHEX	0.261593680566188	1.05255326702678	2.29592622900481	0.0249319006677617	0.115533486867968	-3.88238169125367	Up
GOLPH3	0.150067357456807	0.984305261720897	2.29433988738105	0.0250282857305878	0.115907233980497	-3.88569643885084	Not
NAV1	-0.10010667450148	1.00118293363023	-2.29376057884247	0.0250635663362165	0.115997711535957	-3.88690645324913	Not
SELO	-0.110974396272662	1.0012559580651	-2.29108468506224	0.0252271039615264	0.116681294405855	-3.89249229998711	Not
IFT172	-0.0742197957533471	1.01529404928588	-2.29052626996842	0.0252613505292447	0.116766393161528	-3.89365727947058	Not
SSRP1	-0.104037272130788	1.01456314929235	-2.28988552999619	0.0253006966504667	0.116874942269993	-3.89499371141227	Not
SYTL4	0.225953613433425	1.13928734469536	2.28686958226708	0.0254866277373196	0.117470165003128	-3.90128001824133	Not
GADD45B	0.137216944686097	1.04609668932791	2.28686425332373	0.0254869573307769	0.117470165003128	-3.90129111945214	Not
RAB1B	0.138935153530704	1.02185318302736	2.28685534667621	0.0254875082125266	0.117470165003128	-3.9013096736579	Not
AP5S1	-0.117390192555824	1.01725160003604	-2.28676136566721	0.0254933216395225	0.117470165003128	-3.90150544987986	Not
POLG	-0.124042395997344	0.992286265998612	-2.28465981760594	0.0256236250543734	0.117996793375389	-3.90588150490927	Not
TP53INP2	0.157662262795063	1.08857570021469	2.28042951639205	0.0258877075844029	0.119138431906234	-3.91467993918584	Not
ISY1	-0.124731338269049	1.02141274727889	-2.28015829791532	0.0259047206376323	0.119142310647987	-3.9152435648095	Not
ERAP2	0.222888096698895	1.07803309567083	2.27914890249212	0.0259681251688333	0.119359417494675	-3.91734071495199	Not
ZNF608	0.158168482668562	1.04218619991318	2.27794757298287	0.0260437648215008	0.119632455863353	-3.91983560830019	Not
PITPNC1	-0.163165188381107	1.0649531516726	-2.27417304075298	0.0262826914289831	0.120654747943145	-3.92766721923055	Not
MRFAP1	-0.145563580435118	1.04218779506234	-2.27307443461435	0.0263525960349132	0.120829369645017	-3.92994460119809	Not
DHTKD1	0.115718175617448	1.03921246888424	2.27267605000154	0.0263779859415312	0.120829369645017	-3.93077021173529	Not
GJD3	0.0700096808601097	0.996039040390196	2.27265882442743	0.0263790842519889	0.120829369645017	-3.93080590717386	Not
CACNG6	-0.458847196185257	1.19000850783439	-2.27254525055671	0.0263863267859435	0.120829369645017	-3.93104125319039	Down
DNAJC25	-0.124257813716934	1.00269824909349	-2.27151976188663	0.0264518011933882	0.121053957262661	-3.93316580354144	Not
UBE2J1	0.179404048745701	1.04658215250499	2.2712407859617	0.0264696378111231	0.121060391925733	-3.93374362969202	Not
CENPB	-0.198768340696117	0.991793742569025	-2.26940323079199	0.026587389711148	0.121523503344751	-3.93754814439782	Not
PTTG1IP	0.141373220776358	0.98529301573011	2.26878520256214	0.0266270973373782	0.121629104209939	-3.93882713689267	Not
DPH2	-0.100343763709466	1.04003885616394	-2.26851411710064	0.0266445308072239	0.121629104209939	-3.93938804762305	Not
NSD1	0.0816301457285512	1.01119678370789	2.26827344680686	0.026660016734399	0.121629104209939	-3.93988597782157	Not
TNFSF12	-0.172994173840892	1.02316649051898	-2.26797260533556	0.0266793855609646	0.121642149018061	-3.94050833501866	Not
FCGR2A	0.203513576382406	1.07827717696686	2.26679513914759	0.0267553130261964	0.12183733639817	-3.94294351123991	Not
MMP8	0.291409765430932	1.13667445804785	2.26675544847284	0.0267578757541007	0.12183733639817	-3.94302557880401	Up
PELO	0.14573401318871	0.982403265189987	2.26653980008274	0.0267718034240822	0.12183733639817	-3.94347144909041	Not
HSBP1	0.212650930718912	1.09548808143998	2.26525836668127	0.0268546971132297	0.122139140944615	-3.94612017278863	Not
SERF2	-0.271590541924925	1.09852837055504	-2.2638562065173	0.0269456601505441	0.122477251072923	-3.94901698251066	Down
COX5B	-0.133160755855174	1.02397889942516	-2.26290336238498	0.027007629712003	0.122677569882113	-3.95098465368145	Not
RIOK2	-0.146755346927542	1.04135939423994	-2.26266684447996	0.0270230314764752	0.122677569882113	-3.95147296616142	Not
UNC13C	0.111609608737849	1.0184938715025	2.261889445741	0.0270737094282393	0.122831952627628	-3.95307767052249	Not
DDX27	-0.118157304582531	1.01554900150131	-2.2612896095296	0.0271128695860939	0.122933921914055	-3.95431553085458	Not
DPEP3	0.212278645426771	1.03802033127103	2.26035707680105	0.0271738490955896	0.123134637230199	-3.95623941146074	Not
ACADS	-0.116489481749006	1.03690954774722	-2.25999164243059	0.0271977783282609	0.123167320665413	-3.95699314451583	Not
SLC27A4	0.0951980267025623	0.99901056690126	2.2588411470387	0.0272732361789494	0.123433172092444	-3.95936544314454	Not
COX16	-0.241343296738163	1.07744212377041	-2.25605604125669	0.0274566695204421	0.124128617188811	-3.96510402753774	Not
PCMTD1	0.239400976705584	0.997252345222587	2.25599665649241	0.0274605925648428	0.124128617188811	-3.96522632166692	Not
TSPAN17	-0.211087687751217	1.0456778692316	-2.25561708906873	0.027485679034449	0.124165838826377	-3.96600791996529	Not
XKR8	0.174388921884856	1.03357912569569	2.2546925494636	0.0275468686132991	0.124298349548755	-3.96791124741737	Not
MEF2C	0.133153779425083	1.02310307835511	2.25466412117354	0.0275487520104664	0.124298349548755	-3.96796976154687	Not
SLC1A5	0.225594746397395	1.13196936066569	2.253000414678	0.0276591720498572	0.124720183392502	-3.97139308705584	Not
GRIN2B	0.0921790744811487	0.985830897032647	2.25138190330572	0.0277669671046397	0.12512967194311	-3.97472135553137	Not
RASA2	-0.138784445716348	0.989095556213922	-2.25044411373031	0.0278295946281255	0.125240887072956	-3.97664887334439	Not
IGF2BP2	0.581717389292561	1.34424419901466	2.25024546929392	0.027842876497253	0.125240887072956	-3.97705707632925	Up
AK3	-0.168673212894678	1.01154135624006	-2.25019542092655	0.0278462237394772	0.125240887072956	-3.97715991803673	Not
ANKRD50	0.110499997968278	1.0209946026391	2.24985355709086	0.0278690971395451	0.125240887072956	-3.97786234368908	Not
FANCB	0.088977971000488	1.01683942116347	2.24959075070554	0.0278866922369695	0.125240887072956	-3.97840226875185	Not
SIL1	0.2150018428323	1.06314545289027	2.24948710564184	0.0278936340508579	0.125240887072956	-3.9786151885848	Not
MBNL3	0.136586509628374	1.07206498320517	2.24898460625592	0.0279273114638353	0.125288187714791	-3.97964736341815	Not
MSX2P1	-0.110123264541631	1.01461644982261	-2.24882258740018	0.0279381775808092	0.125288187714791	-3.97998012158693	Not
EIF4E3	0.193939448050463	1.00171037916423	2.24852529836744	0.0279581255616331	0.125301380254326	-3.9805906478227	Not
SLPI	0.362438474233543	1.15694915530215	2.24776588014139	0.0280091392834832	0.125453701058179	-3.98214991183357	Up
TBC1D9	0.254561612439542	1.1102583638374	2.24644853297648	0.0280978264928671	0.125752965619491	-3.98485367223497	Up
ANO6	0.164101599895065	1.07957073512104	2.24626667888361	0.0281100888131517	0.125752965619491	-3.98522680876638	Not
SLC2A5	0.286536617582243	1.12482471430764	2.24595324755596	0.0281312343902157	0.125771198414508	-3.98586986115357	Up
PIGL	-0.10907438853668	1.05437693215893	-2.24568594717064	0.0281492788345452	0.125775552730703	-3.98641820852261	Not
IFIT1	1.09156660716294	1.70473573435478	2.24514876205211	0.0281855730531231	0.12586139530631	-3.98752003691263	Up
TXNIP	0.19812677623963	1.0663243689428	2.24179329253595	0.0284132162976854	0.12680107673007	-3.99439741268525	Not
ZFP2	-0.0834529552370245	1.02927054836344	-2.24105712108208	0.0284633762286209	0.126948036351379	-3.99590509954952	Not
C9orf66	0.159631245855288	1.046620163017	2.24070842288582	0.0284871624310069	0.126977261216975	-3.99661908996174	Not
RNASEH2A	-0.0879718580936041	1.01658024345776	-2.24005122635046	0.0285320402629144	0.127100406685099	-3.99796450083704	Not
CALCRL	0.0824159312199765	0.987171031523276	2.23684223549481	0.028752068003843	0.128003164382064	-4.00452910966915	Not
KANSL1	0.167092596309293	0.956588894277145	2.23642007987823	0.0287811245286352	0.128055148265087	-4.00539211356512	Not
BPHL	-0.125931830418184	1.02515672264052	-2.2350772908411	0.0288737193704631	0.128295286644651	-4.0081362262203	Not
NMT1	-0.115607076934572	0.98628873695175	-2.23493409841485	0.0288836089732424	0.128295286644651	-4.00842877021687	Not
GINS4	0.0669376235780049	0.996261798242311	2.23463019991544	0.0289046076481119	0.128295286644651	-4.0090495858962	Not
MICAL1	0.181360413918113	1.05823726769133	2.23462818395629	0.0289047469910588	0.128295286644651	-4.00905370393578	Not
TESK1	-0.208230875757331	1.06690860500911	-2.23299113050103	0.0290180955289339	0.128720847596138	-4.0123967000279	Not
ZKSCAN4	-0.127562978377947	1.02222253786775	-2.23164609650504	0.0291115176039681	0.129057558186544	-4.01514180574551	Not
PSMD10	-0.181475358136623	1.03775275057052	-2.23129337660146	0.0291360602777285	0.129088690394651	-4.0158614451771	Not
STX12	0.124853184623488	1.02574355790495	2.23059263058271	0.0291848730881163	0.129227250548823	-4.01729085973675	Not
KLF13	-0.184325787737562	1.04366085533984	-2.22996550242038	0.0292286188444674	0.12934322140903	-4.01856978048782	Not
TAPBP	0.192881652133329	1.07040691179396	2.22845784535192	0.029334022816761	0.129687589685863	-4.0216431344897	Not
TMEM198	0.102988396964312	1.02394828046456	2.22816234976984	0.029354720807982	0.129687589685863	-4.02224529346312	Not
AAMDC	-0.110363181793693	1.02670396998782	-2.22809781843362	0.0293592426161807	0.129687589685863	-4.0223767859378	Not
SUPT3H	0.15085708564335	1.03232419495879	2.22762019165659	0.0293927297148773	0.129757718717325	-4.02334992259048	Not
NDUFS3	-0.150746736529691	0.994500916888094	-2.22441301827174	0.0296184613734877	0.130675942155603	-4.0298797399013	Not
BRIX1	-0.175730211923354	1.04013687770722	-2.22289452093371	0.0297258694735492	0.131009463499545	-4.03296860537808	Not
DUS2	0.166662549777814	1.05460334733433	2.222841617543	0.0297296176671062	0.131009463499545	-4.03307618684277	Not
MSRB2	0.29228564641463	1.18642212664137	2.22248356128096	0.0297549968074955	0.131042926764869	-4.03380425316664	Up
ERRFI1	-0.0737488794392533	1.00596844346318	-2.22197139187818	0.0297913326696446	0.131124575334493	-4.03484551681773	Not
TRAPPC12	-0.141168172613702	1.0503197878741	-2.22157332172439	0.0298196007157749	0.131170637656018	-4.03565466999762	Not
MRPL48	-0.212058652188652	1.05781127101717	-2.22082457695218	0.0298728350628721	0.131326401398116	-4.03717630052502	Not
CARD8	0.207724885014463	1.04448026283079	2.21905286561421	0.0299991334896518	0.131802990788166	-4.04077510197316	Not
MCM6	-0.184949038098109	1.04229777272331	-2.21355512098174	0.0303940410001743	0.133458458932827	-4.05192681255013	Not
SHTN1	0.24370470438901	1.11347297112872	2.21308818629667	0.0304277909101359	0.133527077680692	-4.05287286080326	Not
SLC25A52	0.0856295937580072	1.01270814766286	2.21237748546158	0.0304792233976333	0.133610365447672	-4.05431247192005	Not
ITGA1	0.094754950709428	1.04077380530724	2.21232481616238	0.0304830380452684	0.133610365447672	-4.05441914426756	Not
HTATIP2	0.147740078708185	1.02935579164827	2.21082850070753	0.0305915862280663	0.134006023749946	-4.05744875933414	Not
MRPS6	-0.17341089012444	1.00716459829606	-2.21057950608509	0.0306096821350649	0.134006023749946	-4.05795273282264	Not
SLC44A1	0.194291275176372	1.07581645777946	2.21019268101569	0.0306378136519066	0.134049531465112	-4.05873558348008	Not
SP100	0.145242124443002	1.05819004823519	2.20926134884742	0.0307056371903069	0.13426654885352	-4.06061991859659	Not
MRPL10	-0.0723791892440579	1.00729054419652	-2.20772633002675	0.0308177116696876	0.134676690143688	-4.06372419130902	Not
ZNF524	-0.161949749321909	1.01838393404908	-2.20734008671504	0.0308459685158301	0.134720270316915	-4.06450500153221	Not
VPREB1	-0.0887291304798506	1.01187855162179	-2.20672071214731	0.0308913283283975	0.13483845208746	-4.06575685426509	Not
ZNF559	-0.205879417770675	1.03935837921436	-2.20500672242627	0.0310171576976486	0.13522823585652	-4.06921952805394	Not
LRMP	0.15570412315936	1.01041330390621	2.20499161610093	0.0310182686987634	0.13522823585652	-4.06925003624808	Not
CIR1	0.24592887196146	1.09698773353741	2.20475483163546	0.0310356876809684	0.13522823585652	-4.06972821430436	Not
DHRS7	0.150591524539358	0.981844696349958	2.20291076758495	0.0311716399692323	0.135740332915664	-4.07345073375937	Not
CNPY2	-0.198856619217339	1.03321077606122	-2.20231725265041	0.0312155075319484	0.135851068810039	-4.07464826528896	Not
MESP1	-0.0928667762556217	1.01622581826735	-2.20088888508422	0.0313213025509579	0.136231025499089	-4.07752914132103	Not
EPSTI1	0.787452259091212	1.46660861018126	2.20056656983017	0.0313452189871215	0.136254615632514	-4.07817899795263	Up
SURF6	-0.133158237441733	1.02479433464408	-2.19839667310828	0.0315066473363279	0.136875576399802	-4.08255185295879	Not
WDR5B	-0.117806559706122	1.04782275394675	-2.19694164201794	0.0316153018970339	0.137243088554731	-4.08548201463194	Not
BTBD6	-0.161172420869851	0.973754344500657	-2.19676524352225	0.0316284967923362	0.137243088554731	-4.08583713537928	Not
PRSS53	-0.0837500373953468	1.00990997499872	-2.19528100127697	0.0317397120677516	0.137579455907381	-4.08882420446409	Not
LMOD3	0.272293215336468	1.06624950181028	2.19523239712268	0.031743359804906	0.137579455907381	-4.08892199210074	Up
WWC3	0.166723125691524	1.03097687844473	2.19285166434392	0.0319224844238932	0.138246252658906	-4.09370956249352	Not
FIS1	-0.39182236534194	1.21127688793071	-2.19268928111033	0.0319347342596985	0.138246252658906	-4.09403594725587	Down
C1QTNF2	0.0766359764973001	1.0217298439189	2.1924017883929	0.0319564321940248	0.138258950326233	-4.09461374699105	Not
STAT5B	0.132888466163959	1.03171300149733	2.1907869525931	0.0320785491509554	0.138705839286525	-4.09785801909353	Not
CXCR4	-0.40132289343224	1.19894468278889	-2.1902007917637	0.0321229768823012	0.13878439832501	-4.09903513338458	Down
IFNGR2	0.175889121539276	1.06412638531488	2.19005033020232	0.0321343897316052	0.13878439832501	-4.09933724315412	Not
TMEM245	-0.156932114707932	1.03872718139736	-2.18938779630296	0.0321846867367452	0.138920194420819	-4.10066732438354	Not
HTR6	0.0701884977765809	0.988105867814468	2.18825131086206	0.0322711250896393	0.139138326997129	-4.10294809112197	Not
MRPS5	-0.108018236674256	0.996119870815804	-2.18822680183238	0.032272991427537	0.139138326997129	-4.10299726611308	Not
CKLF	0.191665544223503	1.02064172210381	2.18700147307665	0.0323664196944191	0.139459520648234	-4.10545516702832	Not
BLVRB	0.509347359080443	1.30347367578817	2.18546826095279	0.0324836572047506	0.139882867495384	-4.10852899074313	Up
DRG1	-0.120108164790964	1.01161286398289	-2.18430555492841	0.0325728118662345	0.140141452768561	-4.11085878060946	Not
RPS27	-0.167279156483078	1.08319817789091	-2.18418918750205	0.0325817465516483	0.140141452768561	-4.11109189502329	Not
PIGA	0.0786750733742321	1.00690226796121	2.18220684965911	0.0327342806395979	0.140715390754118	-4.11506139869295	Not
MAX	0.107908513357472	0.991539251808785	2.18061724026753	0.0328570473164852	0.141115574657929	-4.1182422530118	Not
SOWAHC	0.163105112678164	1.03368190832964	2.18050566558738	0.032865679439876	0.141115574657929	-4.11846544240594	Not
RLN3	0.0927843635816184	1.02282842433176	2.17951757849093	0.0329422108555353	0.141361799408028	-4.1204415430648	Not
CD244	-0.15735926993217	1.02961061863804	-2.17808072781135	0.0330537794145494	0.141730944565001	-4.12331376457205	Not
CBLC	0.078113992256717	1.01166207453468	2.17791451895258	0.0330667065292123	0.141730944565001	-4.12364590610057	Not
DLST	-0.0946509312037243	1.00700425392243	-2.17267631094155	0.0334763902270079	0.143355380187098	-4.13410245572489	Not
SLC30A7	-0.156024388478613	0.972756188647278	-2.1721976524281	0.0335140470575344	0.143355380187098	-4.13505687802083	Not
CLN5	-0.135100946165303	1.07734732976659	-2.17212588225422	0.0335196965272306	0.143355380187098	-4.13519996874339	Not
DPYSL2	0.260238369025043	1.0560232526059	2.17207727274576	0.033523523352656	0.143355380187098	-4.13529688092273	Up
MRPL53	-0.123060783132291	1.01935941916589	-2.17088776404552	0.0336172877013453	0.1436729557909	-4.13766780856583	Not
SMCO4	0.227094877434675	1.05780343551003	2.17016528322456	0.0336743500309597	0.143833397697456	-4.13910731143336	Not
CBARP	0.0696425264988722	0.989850051768931	2.16925498195364	0.0337463672950258	0.144057493759994	-4.1409204493308	Not
HEATR5B	-0.151956619280661	1.00265435199071	-2.16731793990342	0.0339000624372651	0.144609420508332	-4.14477647139499	Not
AP4S1	0.0788651436607381	0.997747110251044	2.16713118402459	0.0339149129530942	0.144609420508332	-4.14514808508534	Not
CD160	-0.282068147149758	1.06486509758714	-2.16620456926819	0.0339886800161394	0.144840135545931	-4.14699148952726	Down
NUCB1	0.220773768312242	1.05815120336006	2.16538642022899	0.0340539288435999	0.145034305040257	-4.1486185486299	Not
SECISBP2	-0.136218531451958	1.06517516934178	-2.16487437294627	0.0340948212378552	0.145124577054025	-4.14963659173502	Not
IFIT3	0.88529064459414	1.66652049951165	2.16390805501143	0.0341721089670295	0.145348626591023	-4.15155724290354	Up
FOXQ1	0.116146455312774	1.03214681166172	2.16372318901234	0.034186912307579	0.145348626591023	-4.15192459799473	Not
ELF2	0.146080195779768	1.03372915724874	2.16328758050944	0.0342218162984177	0.145413115620958	-4.15279010733784	Not
GNAI2	0.185140403439119	1.06814409473868	2.15979048884352	0.0345031587667858	0.146524077114512	-4.15973303106918	Not
RPL41	0.110830481583555	1.00924310768363	2.15566774085228	0.0348374306517959	0.147805484522256	-4.16790566811741	Not
SETDB2	-0.146871136621087	1.02286159945295	-2.15557450743928	0.0348450226133494	0.147805484522256	-4.16809033169145	Not
MIEF1	-0.144328984646805	1.02417043001853	-2.15521142509841	0.034874602049947	0.147845838840052	-4.16880940829951	Not
RAB18	0.150594920091403	1.05378622976366	2.15422220695217	0.034955302590577	0.148020320821791	-4.17076800339354	Not
LTBR	0.139738532753959	1.03481598664732	2.15421441438535	0.0349559389562861	0.148020320821791	-4.1707834291512	Not
RPIA	0.215933986838647	1.12128278269401	2.15329015707165	0.0350314885672434	0.148255030306404	-4.1726126993743	Not
OR2V2	0.0833263416609419	1.04366271043502	2.15018442049418	0.0352864001315229	0.149248103426556	-4.17875454768475	Not
KRT72	-1.59236770296457	1.73231275870594	-2.14858819644209	0.0354180435675352	0.149718958695123	-4.18190823668542	Down
BOD1	-0.191033211989785	1.03891580031798	-2.14802295401758	0.0354647628191193	0.149830488790866	-4.18302451205415	Not
FAM127B	-0.0818197032022512	1.02347980261295	-2.14769551689756	0.0354918512400084	0.149859002828872	-4.18367103902766	Not
SBF1	-0.159350299189254	0.993102111529871	-2.14644315067363	0.0355956245058928	0.150211088980194	-4.18614306054877	Not
DNM2	0.145461866020081	1.04337403245742	2.1451358527779	0.0357042319539059	0.15058316029558	-4.18872218322264	Not
TMEM55B	-0.153435233299326	1.02816445038776	-2.14458892048052	0.0357497556374189	0.150668937068088	-4.18980080460075	Not
SLC2A4	0.0845487966119363	0.987473549979922	2.14435486215979	0.0357692528579475	0.150668937068088	-4.19026232540656	Not
MYLIP	0.161408402007551	1.04326265401651	2.14415489677876	0.0357859174632403	0.150668937068088	-4.19065658663975	Not
AK9	0.0748519740243868	1.03497384294503	2.14376955696275	0.035818049811364	0.150699845129967	-4.1914162513929	Not
FXYD7	-0.0802259835475257	1.02166291502466	-2.14357641129369	0.0358341651286241	0.150699845129967	-4.1917969773461	Not
RDM1	0.107522240252923	0.990797232585186	2.14267276193929	0.0359096461664427	0.15093113117761	-4.19357784449205	Not
SCO2	0.276755377136731	1.13871342536522	2.14214931127716	0.0359534329680764	0.151029016025534	-4.19460913843963	Up
FAM111B	0.0788470162443001	1.02269142328618	2.14113833847258	0.0360381330274378	0.151298555069038	-4.19660032463372	Not
TMBIM1	0.128802694495279	1.0316527393016	2.14052949721735	0.036089226148611	0.151426775776176	-4.1977990911824	Not
PARP14	0.264437112259607	1.13394681320461	2.13975770830233	0.0361540844291353	0.151612574885526	-4.19931826726285	Up
TMEM190	-0.0991670734909152	0.998925603775181	-2.13869875825282	0.036243240114998	0.15189999611337	-4.20140191630732	Not
GCNT2	0.100397229226179	1.00848126616013	2.13818960955528	0.036286174855318	0.151993482850473	-4.20240342842054	Not
NAGS	0.0765625195541022	1.02374215418185	2.13741716744708	0.0363513969120664	0.152180166163696	-4.20392245390642	Not
RHBDD2	-0.161160378525068	1.0353454903455	-2.13707409774271	0.0363803971770264	0.152215085974066	-4.20459695642643	Not
RC3H1	0.102699256842099	1.00019852459728	2.13596449104285	0.03647433231385	0.152521498574601	-4.20677789142043	Not
VCP	0.149335220063964	1.07388330569105	2.13430360299405	0.0366153320348989	0.153024257761279	-4.21004054213255	Not
PPP1R21	0.116095176205065	0.984567290273005	2.13376779051402	0.0366609206563877	0.153127927095388	-4.21109262487047	Not
MRPL9	-0.110097649412887	1.01264637018383	-2.13196348088275	0.0368148010733684	0.153683543517608	-4.21463375775771	Not
C19orf44	-0.0951626650427737	1.02348318402103	-2.13149299344921	0.0368550189772764	0.153764314736451	-4.21555670927814	Not
RETSAT	-0.0985201652173159	1.01045424044797	-2.13115780167208	0.0368836949771399	0.153796867341011	-4.21621414491673	Not
ACAT2	0.0872516218582838	1.02569835088314	2.13082194581449	0.0369124472902156	0.153829701150627	-4.2168727933847	Not
LDHA	0.173047653336483	1.05380767483415	2.129493216325	0.0370263901868359	0.15414768397446	-4.21947769069201	Not
FOXF1	0.0875483316689082	1.01863466414222	2.12939849263399	0.0370345247430433	0.15414768397446	-4.21966333734354	Not
SUZ12	0.142471864704095	0.993894736715284	2.12920072870158	0.03705151307258	0.15414768397446	-4.22005090702606	Not
GNRH1	-0.102511395008988	1.0039079445042	-2.12739283461158	0.0372071299056946	0.154707750081917	-4.22359250051747	Not
BRK1	-0.209004685388634	1.03733760186438	-2.12649144167994	0.0372849309607251	0.154943807850323	-4.22535732143013	Not
NFE2L2	0.170489280987456	1.0398772820426	2.12571815995563	0.0373517873640329	0.155097779403164	-4.22687079995743	Not
LILRA5	0.304059272081276	1.13431344566291	2.12557608411089	0.0373640823073584	0.155097779403164	-4.22714882111774	Up
PIPOX	0.0971542282187295	1.03036251860758	2.12527527427944	0.0373901253866944	0.155118493158313	-4.22773740785724	Not
ARL4C	-0.129089391052692	1.01995239280464	-2.12305191024081	0.0375831073068291	0.155831364455102	-4.23208557013417	Not
GNB1L	-0.119417449919507	1.00850872334749	-2.1227041407194	0.0376133710549777	0.15584523581154	-4.23276533558673	Not
TMEM255B	0.0752299378226902	1.00562147474848	2.12252744077521	0.0376287560408158	0.15584523581154	-4.23311068405529	Not
BMPR1A	-0.0772689782876408	0.995683031012722	-2.12205023904991	0.0376703326248847	0.155867378814491	-4.2340432191921	Not
GRASP	-0.0859403379078015	1.00999882655746	-2.12198050353646	0.037676411735696	0.155867378814491	-4.23417947930549	Not
LEMD2	-0.147225015957237	1.01741076333958	-2.12051901300606	0.0378040121002149	0.156246579011563	-4.23703427505996	Not
TSPAN10	0.0864012447492008	1.00983255275435	2.12041508932509	0.0378130998167029	0.156246579011563	-4.23723720903482	Not
TRAPPC2B	-0.167838372205305	1.07186429465377	-2.12020255892967	0.0378316906835815	0.156246579011563	-4.23765219482349	Not
SUN2	-0.174927897196696	0.998434874363575	-2.11836014760745	0.0379931873244237	0.156774855299722	-4.24124816798811	Not
NUDT14	-0.162450033957941	1.0384939657082	-2.11825802013957	0.0380021568356817	0.156774855299722	-4.24144741865646	Not
SPINK5	0.0807449403867512	1.02986573556878	2.11726689685843	0.038089299615584	0.157046423932637	-4.24338066767449	Not
SPIN4	0.191291716826919	1.07220278872254	2.11569354258636	0.0382279911390671	0.157494667942543	-4.24644798524859	Not
HINT1	-0.321848157447538	1.05012634488282	-2.11526557749505	0.0382657922805814	0.157494667942543	-4.2472819786065	Down
PLGRKT	-0.189618098706553	1.00672770484238	-2.11525402788864	0.0382668128803937	0.157494667942543	-4.24730448377821	Not
SPCS1	-0.16231561839103	0.998027915219424	-2.11506503854137	0.0382835165967825	0.157494667942543	-4.24767272688768	Not
VPS41	0.159203168655655	1.0489215812307	2.11345382463934	0.0384261805546026	0.157993358441022	-4.25081099674652	Not
NDUFS7	-0.156519084919009	0.990155612971906	-2.11248437132552	0.0385122428430621	0.158251107025823	-4.25269826727881	Not
CNTNAP3	0.110549535059475	1.01174902337638	2.11226405112153	0.0385318249191541	0.158251107025823	-4.25312706805851	Not
CDCA3	0.0801328840320149	1.01466324560714	2.1117115368514	0.0385809705183352	0.158364674528743	-4.25420223487807	Not
HSDL1	0.115311721943178	1.01136651741168	2.10978600294703	0.038752671107364	0.158980891268963	-4.2579473271929	Not
APITD1	-0.0856439683525761	1.02054126033751	-2.10927624681767	0.0387982373266011	0.159027132854599	-4.25893828799874	Not
SAPCD2	0.125284065617461	1.00783644861193	2.10917704987477	0.0388071097818362	0.159027132854599	-4.25913110172045	Not
FAM57A	-0.0898747275401442	1.02825637264796	-2.10892923789392	0.038829282494421	0.159029546091659	-4.25961275105026	Not
NACA	-0.172140988393407	1.03365998409397	-2.10850273182776	0.0388674694589378	0.159097508318585	-4.26044159667027	Not
PSMB6	-0.158691456737472	1.01903439362297	-2.10812143565871	0.0389016362175114	0.159148948168031	-4.261182461044	Not
C20orf24	0.162771593523007	1.01895231822405	2.10689470181185	0.0390117371815464	0.159472165371044	-4.26356523535308	Not
AGTRAP	0.145453425290217	1.03246397112221	2.10652806325582	0.0390446959960819	0.159472165371044	-4.26427715049569	Not
OSTM1	0.1409328199152	1.02063511991808	2.10651830427439	0.0390455736060483	0.159472165371044	-4.26429609838871	Not
SLC38A5	0.231456310213951	1.12535752206031	2.10572093703067	0.0391173375475929	0.159602685807685	-4.26584399739335	Not
TMEM17	0.220887742672362	1.03721791414943	2.10568190107012	0.0391208537688219	0.159602685807685	-4.26591976337645	Not
IFITM3	0.709481053622801	1.38636932233321	2.10433578423675	0.0392422753738281	0.159956979886159	-4.26853173324854	Up
GLRX3	-0.122357606745457	1.0062545755504	-2.10399339005681	0.0392732119923545	0.159956979886159	-4.26919587468793	Not
BPI	0.462914499971375	1.20529327529404	2.1039330414858	0.0392786669116964	0.159956979886159	-4.26931292299032	Up
USP4	0.13829543956029	1.05875639341746	2.10375753232342	0.0392945349611764	0.159956979886159	-4.2696533129898	Not
PMPCA	-0.107731687639456	0.997878240163988	-2.10215018329561	0.039440117080723	0.160460951215222	-4.27276952801203	Not
NLRP2	-0.163495878678694	1.03029317884914	-2.10109529780202	0.0395359154769272	0.16076193445585	-4.27481354174998	Not
GALNT14	0.0863012472935584	1.00649576446704	2.10017450049973	0.0396197019264538	0.16099748865715	-4.27659700938811	Not
CORO7	0.139853253721847	1.02207694375143	2.09978816558187	0.0396549017411229	0.16099748865715	-4.27734508896615	Not
ZACN	0.0734372231239391	1.01965727191088	2.0997388422268	0.039659397653736	0.16099748865715	-4.27744058763581	Not
FBXO40	0.0709129631330216	1.02291904050101	2.09884570821766	0.0397408850406971	0.161207425480056	-4.27916951472517	Not
FBXL13	0.204094786851452	1.05273264959197	2.09869257267573	0.0397548713487055	0.161207425480056	-4.27946589004888	Not
AMY2A	0.0892129142379479	1.03469237999814	2.09810727036331	0.0398083680823195	0.161247350741028	-4.28059849879571	Not
ARC	0.0703416907050172	0.995621405496684	2.09810597186572	0.0398084868346809	0.161247350741028	-4.28060101119165	Not
IGIP	-0.154074819939504	1.02459225002591	-2.09785350466039	0.0398315817301902	0.161252249553869	-4.2810894712929	Not
ADORA2A	-0.222689279499927	1.07198180863896	-2.0965899508725	0.0399473424929054	0.161632080992711	-4.28353336050449	Not
ANKRD20A3	0.0883960303885798	1.01346157936527	2.09485020012662	0.0401072079965586	0.162189850998158	-4.28689618751542	Not
NCSTN	0.183085546636514	1.07155957075476	2.09451228789409	0.0401383230343586	0.162226639669311	-4.28754906890474	Not
EPCAM	0.0731942145950195	1.02302836057118	2.09316798076296	0.040262314704111	0.162638560712659	-4.29014550285367	Not
CASP6	-0.0890792831060913	1.02060301726243	-2.09198295811037	0.040371890336714	0.162991829041594	-4.29243308841738	Not
QKI	0.10108845805206	1.01780060468686	2.09119706150788	0.0404447025560587	0.163189321613367	-4.2939495739001	Not
WARS	0.32758347599606	1.17253398741522	2.09097707295875	0.0404651045857249	0.163189321613367	-4.29437398048401	Up
VASH1	-0.157826484193078	1.0587374859306	-2.08972599891965	0.040581300707202	0.163568393660101	-4.29678684086048	Not
SYTL3	0.223825159750401	1.09193692388825	2.08936947521511	0.0406144665409363	0.163612569422427	-4.29747421365177	Not
PIGQ	-0.15183679725813	1.00962910696635	-2.08902647005838	0.0406463969923462	0.163651722972463	-4.29813542659689	Not
CISD2	0.278257804940692	1.21887310725096	2.08854294687906	0.0406914452883491	0.163743620362947	-4.29906735655157	Up
TYK2	0.165436023943497	1.05205613023548	2.08793174502739	0.0407484509547878	0.16386450151805	-4.30024510253744	Not
TFEB	0.0905711847645255	1.04153947946037	2.08774411062645	0.0407659651577886	0.16386450151805	-4.30060660159815	Not
ANKMY1	-0.203741552354884	1.03469449985627	-2.08677913699174	0.0408561410551185	0.164137430367564	-4.30246528686695	Not
PLD2	0.0994242769316059	1.03051019535401	2.08639188588413	0.0408923779220885	0.164193482577628	-4.30321098090618	Not
TGFBR3	-0.262507382045245	1.06864751414182	-2.08516288264327	0.0410075660408841	0.16456631077845	-4.30557676252979	Down
ZSCAN26	-0.0996477672935021	0.994902111608959	-2.08275179119466	0.0412343626744788	0.165386382245814	-4.31021449159367	Not
DOK3	0.121248751673647	1.01904935787249	2.08236686829084	0.0412706704771999	0.165421111407606	-4.31095445761656	Not
TGIF1	0.0841181324839438	1.00049474801519	2.08218405543134	0.0412879239791786	0.165421111407606	-4.31130585071838	Not
GSTA4	-0.0877987850212408	1.00931464499311	-2.08156814340075	0.0413460985090279	0.165529587157711	-4.31248952621674	Not
FTSJ3	0.083985680472451	1.01016422565199	2.08126282350535	0.0413749631115471	0.165529587157711	-4.31307618477774	Not
NTNG1	0.0922124563109042	1.02894537499021	2.08106873897413	0.0413933207240837	0.165529587157711	-4.31344907059604	Not
LRRC25	0.290907816107451	1.13497833987018	2.08094674936985	0.0414048628028856	0.165529587157711	-4.31368342820116	Up
MTMR8	0.0729341047022959	1.02545700997235	2.08021955890761	0.041473724002957	0.165654117351733	-4.31508020573758	Not
NDST2	-0.131869863523962	0.994670282897861	-2.08014301504433	0.0414809780827834	0.165654117351733	-4.31522720542022	Not
FGGY	0.156664556427537	1.05429310774747	2.07777258183183	0.0417061694392872	0.166463194165042	-4.31977720360764	Not
RANBP1	-0.203546878071298	1.02216514918983	-2.07738490125489	0.0417430997140922	0.166520389113931	-4.32052091861875	Not
RPA3	-0.163205120254367	1.03434283532666	-2.07681282466083	0.0417976472087894	0.16664776224803	-4.32161815270327	Not
SEPT11	0.141839023399463	1.01131278439227	2.07553214411568	0.0419199839364955	0.16704512798491	-4.32407352380454	Not
TRAK2	0.286087301409475	1.23356180180836	2.07529232980664	0.0419429265840198	0.167046207065437	-4.32453315853635	Up
ANP32AP1	0.109988247929861	1.00601464549886	2.07474140737325	0.0419956736311964	0.167165922914454	-4.32558889641894	Not
APOO	-0.0760381789409647	1.00249327503	-2.07429553765713	0.0420384046480738	0.167245661688449	-4.32644314194873	Not
UPK1A	0.095232519645843	1.03696748772775	2.07339648125255	0.0421246824303931	0.167498467429647	-4.32816516505019	Not
PEX11A	0.0952010442154402	1.02861019203428	2.07299598285126	0.0421631655190505	0.167561059085417	-4.3289320570532	Not
RECK	0.154007188765629	1.06326747716993	2.07250613124609	0.0422102757562442	0.167657850011864	-4.329869870955	Not
OPALIN	-0.0836560226913531	1.01157407735549	-2.0710250329826	0.0423529939227392	0.168134083632943	-4.33270423720614	Not
DAP3	-0.143850839674701	1.03884224230878	-2.06977202191453	0.0424740596453946	0.168523894166541	-4.33510073526124	Not
UBAP2L	0.135262754699054	1.03453388698556	2.06918594736564	0.04253078880279	0.168658154950999	-4.33622122222884	Not
GIT2	0.127983468157308	1.04461962366839	2.06816022898278	0.0426302311458588	0.168961081479969	-4.33818157653332	Not
MARCH7	0.157529194450548	0.96092217410763	2.0678081860645	0.0426644076895419	0.168961081479969	-4.33885420600376	Not
TFPT	-0.111479942397452	1.02267757944568	-2.06768910533814	0.0426759734845578	0.168961081479969	-4.33908170453849	Not
KIF19	-0.0688367987852208	0.996051397266209	-2.0669264377027	0.0427501124334234	0.169163710209164	-4.34053847681613	Not
METTL17	-0.0969267114042481	1.00364765260873	-2.0660545033277	0.0428350097047291	0.16940866962128	-4.34220338522577	Not
REV3L	-0.0731301023539655	0.992744660076814	-2.06580981061762	0.0428588607907697	0.169412063469094	-4.34267050171962	Not
GPHB5	-0.13813736972501	1.03735616801288	-2.06527714497919	0.0429108213707795	0.169439409282881	-4.34368718939936	Not
TRADD	-0.183186865150098	1.06207730673308	-2.06526740269206	0.0429117722206645	0.169439409282881	-4.34370578216734	Not
FNDC3A	0.177663151247223	1.02924037439601	2.06449006398174	0.0429876994565361	0.169567954722124	-4.34518905555746	Not
CTSG	0.550501159963002	1.39092066450127	2.06446289292982	0.0429903555131551	0.169567954722124	-4.3452408929959	Up
VAV1	0.114037997757508	1.01436920998362	2.06409035155849	0.0430267869326017	0.169620848646019	-4.34595157431574	Not
LPL	0.105739659590342	0.996039668042475	2.06373629401084	0.043061435533435	0.169666661502861	-4.34662689109975	Not
HSPB11	-0.191818609501888	1.0803685864836	-2.06307947250178	0.0431257769768358	0.169829355833953	-4.34787942135418	Not
ATP6V0B	0.13180534003364	1.03954667966943	2.06191395060529	0.0432401547650914	0.170188814267731	-4.3501011646469	Not
TINF2	-0.156134325768147	1.06312366643073	-2.06073282268274	0.0433563315353641	0.170490807522312	-4.35235153840409	Not
OLFM4	2.66164844943337	2.88032442282559	2.06035435200846	0.0433936152856891	0.170490807522312	-4.35307239104955	Up
SP5	0.0888639636418243	1.04672450650924	2.06030006204062	0.0433989657495852	0.170490807522312	-4.35317578473793	Not
B3GNTL1	0.150318995824198	1.03198178978462	2.06019379753317	0.043409440134617	0.170490807522312	-4.35337815556336	Not
PEA15	-0.206246092116303	1.01636015052005	-2.05903586863739	0.0435237177391139	0.170848562760677	-4.35558273220943	Not
ATP6V0C	0.320265006478963	1.20580142741057	2.05870990678967	0.0435559342322223	0.170883984783287	-4.35620313457848	Up
TMEM155	0.0776863937776994	1.00738421936502	2.05698397893944	0.0437268603073359	0.171463281928925	-4.35948665913582	Not
GK	0.2339707356708	1.17738264061197	2.05631563798223	0.0437932045154147	0.171632090888072	-4.36075751113577	Not
TOR1B	0.202208424654449	1.0950649118109	2.05440769342193	0.0439830792458055	0.172284597492342	-4.36438348732615	Not
BORCS5	0.0661947793836596	0.991377094891926	2.05397439766409	0.0440262989144356	0.172362258449289	-4.36520653968182	Not
TACC3	0.150732413877421	1.02733654936918	2.05371289236587	0.0440524008609171	0.172372856900285	-4.36570319985253	Not
RPS19BP1	-0.154254475408567	1.05549193791149	-2.05293429708105	0.0441301949045009	0.172404176959528	-4.36718160852576	Not
RACK1	-0.122594768545451	1.03271930008431	-2.05292511219509	0.0441311133283036	0.172404176959528	-4.36719904600439	Not
TRIM62	0.0848926516072347	1.00620729082711	2.052719405456	0.0441516868768932	0.172404176959528	-4.36758956177238	Not
CCL16	0.0752186655591614	1.01400054693623	2.05269626917279	0.0441540013467196	0.172404176959528	-4.36763348178842	Not
CDKN3	0.0786617656283718	1.01671205512485	2.05200484183769	0.0442232176060793	0.172582980572877	-4.36894583087083	Not
STUB1	-0.172151790175719	1.02751761258173	-2.04988135529289	0.0444363782068194	0.173323046388484	-4.37297385364076	Not
ACOX3	-0.0852287865551817	0.990967563393747	-2.04859400083566	0.0445660373615125	0.173736805968055	-4.37541404955444	Not
ARID5B	-0.254118838525631	1.13999151693302	-2.04825868562393	0.0445998630472818	0.17377672709274	-4.3760494235436	Down
ASB9	0.0873057040088951	0.99790153759976	2.04733884598431	0.0446927677784276	0.174046677056794	-4.37779192007646	Not
ASAP2	0.111825175323085	1.013617572752	2.04472912710223	0.044957261817942	0.17498420764638	-4.38273190962152	Not
FGD3	0.173455490578597	1.05299774591547	2.04359608178759	0.0450725153947609	0.175340176044666	-4.3848749577502	Not
HSD17B4	0.134538453165577	1.02374880853232	2.04208174758082	0.0452269517211271	0.175848116243411	-4.38773755478883	Not
TTC12	-0.0931098949242881	0.993805345420197	-2.04146532398506	0.0452899470421519	0.175965303622559	-4.3889022692647	Not
DECR2	-0.0983109936367425	1.00689966163856	-2.04131954205926	0.0453048562665574	0.175965303622559	-4.3891776749786	Not
GABRB1	0.107134255469115	1.03229485268108	2.04106136977157	0.0453312701228811	0.175975130803682	-4.38966536208566	Not
CLCA2	0.107030415592877	1.03791665536916	2.04044342863732	0.0453945462274788	0.176127970828891	-4.3908324327846	Not
BRD2	-0.12614887361084	0.978627308122133	-2.03942049201904	0.0454994605964554	0.176442118776149	-4.39276371576174	Not
RMDN3	-0.119970696929669	0.981273731099992	-2.03887261171096	0.0455557382054277	0.176484736216953	-4.39379775367334	Not
ZNF556	0.074657388745563	0.988938656131491	2.03884713917603	0.0455583561732687	0.176484736216953	-4.39384582315917	Not
RPP25L	-0.116853621654824	1.02570544705792	-2.03839318232545	0.045605033850463	0.176572721707941	-4.39470240166808	Not
ZNF813	-0.115757495737991	1.020377460866	-2.03785929485129	0.0456599830784806	0.176692623593616	-4.39570958884156	Not
MYOM2	-2.38867636871849	2.83533454785512	-2.03616708085567	0.0458345279567622	0.177274961672138	-4.39890045054516	Down
ATXN3	0.130365471908991	1.03982895222612	2.03572011583706	0.0458807264619636	0.177360541748031	-4.39974286626532	Not
COMMD1	-0.13166726346168	1.0023745875958	-2.03534677615321	0.0459193457788649	0.177367690261933	-4.40044639273289	Not
GBP1	0.42785206640998	1.31056442412799	2.03523686059394	0.0459307210938881	0.177367690261933	-4.40065349759706	Up
DCLK2	0.0860400765153823	0.996949262393854	2.0344923533114	0.0460078351547925	0.177572409334998	-4.40205605360059	Not
STK26	0.225042706432198	1.01297033055347	2.03403499323062	0.0460552625871558	0.177662395152965	-4.40291743827979	Not
RFX3	0.074649212384466	1.00154903491913	2.03241672617003	0.0462234124551302	0.178217740957299	-4.40596389426241	Not
HBA2	-0.178220459084746	1.11681186515451	-2.0287652105885	0.0466047762352905	0.179556662089334	-4.41283021861567	Not
EIF2B2	-0.134075987492568	1.03681252492225	-2.02862550161264	0.0466194210880695	0.179556662089334	-4.41309271294014	Not
GGA3	0.100878923854259	1.01016019113959	2.0277356749423	0.0467127893125776	0.179822273591991	-4.41476420530187	Not
IL10RB	0.159116023826349	1.00856596386754	2.02730518588028	0.0467580176734151	0.179902388625442	-4.41557262545765	Not
MIER2	0.0673507492510467	1.00166194590795	2.02675325291792	0.0468160604238997	0.180031697914036	-4.41660888625441	Not
SLC35B1	-0.152853992310409	1.08792355099699	-2.02585841725774	0.046910295565768	0.18029997794918	-4.41828842519971	Not
SLC35G1	-0.0826985302012937	1.0188459761939	-2.02558893242905	0.0469387069892055	0.18031511631724	-4.4187941004195	Not
TEP1	0.0886599664311386	0.994884566227785	2.0226568346314	0.0472487927650271	0.181411727510536	-4.42429222578183	Not
SRSF9	-0.149168257530693	0.982739969167523	-2.02217369157379	0.0473000566660004	0.181513967455776	-4.42519752127926	Not
ICAM3	0.191187297820154	1.08866402610218	2.02035894574718	0.0474930380483376	0.182159658688262	-4.42859622928508	Not
SUFU	0.082417263886484	1.002691952163	2.0188530989064	0.0476536847735194	0.182680722898694	-4.4314143891684	Not
UBE2B	0.147600898553778	1.01889904783695	2.01728863156805	0.0478210800998429	0.183193713740777	-4.43434030225922	Not
ASB13	-0.113110153446929	0.998458860365779	-2.01713795158921	0.0478372292667283	0.183193713740777	-4.43462200327105	Not
PIK3CD	0.156762444231507	1.04429866337355	2.01686689180336	0.0478662919790079	0.183209786650042	-4.43512871164619	Not
SLC20A1	-0.166725671162757	1.01970719712063	-2.01499628802286	0.0480672701846908	0.183883513354518	-4.43862391359894	Not
ALOX15B	0.0955189613782986	1.00592422727773	2.01447403387871	0.0481235107138705	0.184003127628333	-4.43959923090929	Not
ERCC2	-0.0885618190193901	1.01476399429955	-2.01397974874504	0.0481767914152079	0.184111306611645	-4.44052211113511	Not
DARS	-0.147853860203383	1.0528825920926	-2.01168328018539	0.0484250013218725	0.184963924178101	-4.44480724016476	Not
GPC4	0.131632133822061	1.02452590878951	2.01092341016345	0.0485073722161703	0.185182548439763	-4.44622418488472	Not
TSTA3	0.300478585218318	1.20219331918151	2.01036719642774	0.0485677428038338	0.185317001024675	-4.44726106948801	Up
CTSV	0.0788899827186835	1.00242845808622	2.01002621362132	0.0486047844687321	0.185362345737898	-4.44789659945673	Not
ABHD10	-0.123825634456035	1.03381914011774	-2.00978754613464	0.0486307258490259	0.185365332672335	-4.44834137590264	Not
ACSL5	-0.0800590555304822	1.00261261743014	-2.00934379217911	0.0486789902259082	0.185453360902012	-4.44916822442347	Not
DDA1	-0.122547413915079	1.03121150340024	-2.00862963030259	0.0487567516159372	0.185653615455414	-4.45049858813445	Not
MKKS	0.0811888449686544	1.01643018028483	2.00818987693105	0.0488046871525391	0.185740152344994	-4.45131756805971	Not
TUBA3FP	0.108540355208851	1.01562675318775	2.00763477907883	0.0488652536744284	0.185874645881873	-4.45235113607122	Not
SPPL2A	0.153658054842623	1.05706485098783	2.00555050112728	0.0490932451522135	0.186645526461047	-4.45622972819663	Not
DNAL4	-0.108372583411487	1.01236373243994	-2.00423088536336	0.0492380648429704	0.187099567696238	-4.45868354381436	Not
GPI	-0.173089241003692	1.07314359063666	-2.0035228643633	0.0493159168721344	0.187298801811281	-4.45999951802199	Not
AMPD2	0.0888627890636613	0.985784958009389	2.00310690026595	0.0493617043981579	0.187340564999466	-4.46077246541903	Not
ZNF426	-0.0979241147191934	1.00872980600293	-2.00296106783209	0.04937776563911	0.187340564999466	-4.46104341884498	Not
NPBWR2	0.0693600993459582	0.996521068828476	2.00215524460192	0.049466595813459	0.187580997402762	-4.46254030764769	Not
MCL1	0.239631830904059	1.10314420211289	2.00075680538563	0.0496210788045046	0.188070014728184	-4.46513677586776	Not
GOLGA6L9	0.0702604916436055	1.01257694453196	1.99989509381077	0.0497164765225271	0.188334703865285	-4.46673591232085	Not
CTRB1	0.0669173595734062	1.00812692535819	1.99895126514973	0.0498211457591496	0.188634225053142	-4.46848674335642	Not
GMPR2	0.130377097818678	1.0294599845767	1.99646385705411	0.0500979019548963	0.189584664408668	-4.47309747644394	Not
SLC35E3	0.136005906287997	1.03641321578495	1.9949996624037	0.0502614282902585	0.190105854025988	-4.47580918761409	Not
HLA-DPA1	-0.210798143416597	1.01437185375887	-1.9942969389036	0.0503400733279747	0.190305623540543	-4.47711002027153	Not
ZC3H4	0.172828668444577	1.06260721554795	1.99276743560959	0.0505116119890114	0.190856183146172	-4.47993993466754	Not
PPP6C	0.115864406263128	0.988320431548701	1.99195184093006	0.0506032882344473	0.191104575966893	-4.48144818077225	Not
TMEM183B	0.110926781442	1.04217988113728	1.99135298154417	0.0506706933176859	0.191127448581718	-4.48255528081032	Not
STAB2	0.0917135936935556	1.0150227328538	1.99104628102468	0.0507052440259893	0.191127448581718	-4.48312215871323	Not
CSDE1	0.131219372751631	1.01562811920038	1.99092372424425	0.0507190560510722	0.191127448581718	-4.48334866023127	Not
ABCC8	0.0842858348498156	1.02605145475708	1.99076532418943	0.0507369123546204	0.191127448581718	-4.48364138677396	Not
HNRNPUL2	0.173202876956721	1.11302540134738	1.99049596029409	0.0507672898909237	0.191127448581718	-4.48413912964736	Not
CLK4	0.156633123060957	1.00800576104417	1.9904230510584	0.0507755149166335	0.191127448581718	-4.48427384444873	Not
NDFIP2	-0.130625197559916	1.04310354869346	-1.99028646770816	0.0507909262110482	0.191127448581718	-4.48452619856547	Not
FOXRED1	-0.099346273462591	1.00295088493325	-1.98994990384136	0.0508289192914525	0.191172780673518	-4.48514797554131	Not
SLF2	-0.149419802055241	1.02692681620727	-1.98948350076678	0.05088160956174	0.191273315944337	-4.48600946773238	Not
MPV17L2	-0.0737571036303286	1.02161640433761	-1.98860945366816	0.0509804780699712	0.191547252636179	-4.48762343916946	Not
KLRD1	-0.344194441564812	1.20935058925354	-1.98740131360443	0.0511174087753258	0.191963847021713	-4.48985330078725	Not
CCNL1	-0.182370093901545	1.06170153637015	-1.98671823768525	0.0511949680262538	0.192157169850962	-4.49111352402769	Not
KCTD5	-0.161597851651999	1.02585511353883	-1.98613195558742	0.0512616172892652	0.192309366694148	-4.49219486546724	Not
CDC42EP3	0.128748279000579	1.02391204593429	1.98578163320834	0.0513014778312835	0.192360961150584	-4.49284086741405	Not
MGP	0.0795170906586759	1.00335804791025	1.98545511845444	0.0513386533863681	0.192402440564985	-4.49344287713809	Not
INF2	-0.0991206843824537	1.01738719334374	-1.9849662263697	0.0513943596629613	0.192513290288103	-4.49434410596753	Not
MPI	-0.0730636150438622	1.01068550593497	-1.98460287832429	0.0514357944917152	0.192563523578895	-4.49501377882821	Not
PPCS	0.165087979158812	1.01602324617344	1.98439037837069	0.0514600404352393	0.192563523578895	-4.49540537925527	Not
TMEM183A	0.107552561933241	1.00554544956925	1.98407168293468	0.051496421481504	0.192601844403919	-4.49599261016378	Not
TPGS2	0.267413719957698	1.14837600098385	1.98359636078917	0.0515507233575925	0.192611380911167	-4.49686828824744	Not
RNF40	0.127752490724057	1.05672017851576	1.98359171364237	0.0515512545001114	0.192611380911167	-4.49687684869542	Not
ACP2	0.0882743572922106	0.985934747358682	1.9825740137502	0.0516676847754905	0.192948556221903	-4.4987511142254	Not
APOPT1	0.215936046182129	1.08485671081206	1.97913155849451	0.0520631903716498	0.194327044913027	-4.5050846855662	Not
PRKCB	0.220448357213233	1.11550250063753	1.97837681893059	0.0521502483276765	0.194553432748517	-4.50647198861805	Not
STAB1	0.141091000026766	1.04643193423693	1.9774615792732	0.0522559868195932	0.194759966684642	-4.50815368389251	Not
SAP130	0.118600835289233	1.05073057802755	1.97744004931505	0.0522584764027601	0.194759966684642	-4.50819323556836	Not
PAXIP1	-0.10168466952916	1.02280709012409	-1.97588606671075	0.0524384369959374	0.195331852267981	-4.51104698034101	Not
OSBPL6	0.0948329325011829	1.02082759433972	1.97549260120162	0.0524840867136245	0.195371258281678	-4.51176922903314	Not
BTAF1	-0.165495785066021	1.02359998314111	-1.97533786693754	0.0525020482353043	0.195371258281678	-4.51205322580167	Not
VENTX	0.159328040556493	1.07723723573871	1.97452981972321	0.0525959316474226	0.195621819474109	-4.51353598354697	Not
TBCA	-0.187536684359368	1.00710796819301	-1.97357748130568	0.052706763936856	0.195935134554367	-4.51528282643109	Not
GSKIP	0.207272404996785	1.11050046505203	1.97053429005212	0.0530622677522566	0.197157230861637	-4.52085986284508	Not
CRIM1	0.0913201476205446	1.03314760775306	1.96989663931837	0.053137016963981	0.197335454128333	-4.52202747595259	Not
DHX8	0.102593846185639	1.03066327386559	1.96942116068796	0.0531928139694918	0.197443150290789	-4.52289791569279	Not
ZDHHC6	-0.139046575396738	1.03642072223539	-1.96805889704598	0.0533529518089754	0.197937839339643	-4.52539072947721	Not
DSCAML1	0.12976316480752	1.07826422969901	1.96761046307593	0.0534057565198486	0.198034028202438	-4.5262109878604	Not
FKBP14	0.308481739417147	1.18744397966258	1.96658672897524	0.0535264722814178	0.198381814773383	-4.52808294441596	Not
CSNK1D	0.138942891990749	1.01643938945942	1.96590886147407	0.053606532700696	0.198578649039079	-4.52932199025341	Not
CRTAP	-0.225862617913668	1.10899863815767	-1.96481573903264	0.0537358528713835	0.198957670329826	-4.53131926801598	Not
PDIA4	0.0811823741354131	1.00506957911142	1.9628621266647	0.0539676358235882	0.1996502535937	-4.53488632762478	Not
MAGT1	0.287906689386875	1.0976884842213	1.96278247209819	0.053977104391782	0.1996502535937	-4.53503170065196	Not
FER	-0.0674016863645519	1.02767753651241	-1.9618027094667	0.0540936852482103	0.199981070200107	-4.53681938311786	Not
IFI44L	1.23614711808395	1.96469088911309	1.96074587979111	0.0542196772216314	0.20033671325636	-4.53874679781614	Not
DRAM1	0.136079117046481	1.03663012413158	1.96053988212707	0.0542442647864329	0.20033671325636	-4.53912238329545	Not
IREB2	0.101241937673992	1.00893691870478	1.95822446282891	0.0545212851842508	0.201258932483748	-4.54334157310444	Not
ATP11B	0.317521893160456	1.0475446986035	1.95704081620807	0.0546633643678287	0.201682357867883	-4.54549672695884	Not
PKD2L1	0.0843853567709605	1.03206628451597	1.95645606393163	0.0547336717231941	0.201840687315563	-4.54656100362819	Not
NOX1	0.0728656650378105	1.02814272714356	1.95603150367784	0.0547847668243991	0.201928045003588	-4.54733354692821	Not
[truncated: 5,369 more rows]
