# Supplementary material for: Exploring common circulating diagnostic biomarkers for sleep disorders and stroke based on machine learning
Source: Front Neurol. 2025 Oct 30;16:1599135. doi: 10.3389/fneur.2025.1599135 (PMC12611825; doi:10.3389/fneur.2025.1599135)
Supplement: Supplementary file 3 [file Table_1.xlsx]

## Sheet: Supplementary Table 1
Table S1: The detailed information of the datasets used in this study.
Accession	Organism	Disease	Tissue	Platform	RNA type	Disease counts	Control counts	Sample size	Exclusion criteria	PMID/DOI
GSE208668	Human	Sleep disorders	peripheral blood mononuclear cells (PBMCs)	RNA-seq	mRNA	17(SD)	25	42	1. Other sleep disorders 2. Major systemic diseases 3. Recent infections 4. Sleep-affecting medications 5. Non-human samples	35953022
GSE16561	Human	Ischemic stroke	peripheral whole blood	RNA-seq	mRNA	39(IS)	24	63	1. Other sleep disorders 2. Major systemic diseases 3. Recent infections 4. Sleep-affecting medications 5. Non-human samples	20837969
GSE22255	Human	Ischemic stroke	peripheral blood mononuclear cells (PBMCs)	Microarray	mRNA	20(IS)	20	40	1. Other sleep disorders 2. Major systemic diseases 3. Recent infections 4. Sleep-affecting medications 5. Non-human samples	22453632
GSE98566	Human	Sleep disorders	peripheral whole blood	Microarray	mRNA	11(SD)	6	17	1. Other sleep disorders 2. Major systemic diseases 3. Recent infections 4. Sleep-affecting medications 5. Non-human samples	29739334
