# Supplementary material for: Exploring common circulating diagnostic biomarkers for sleep disorders and stroke based on machine learning
Source: Front Neurol. 2025 Oct 30;16:1599135. doi: 10.3389/fneur.2025.1599135 (PMC12611825; doi:10.3389/fneur.2025.1599135)
Supplement: Supplementary file 4 [file Table_2.xlsx]

## Sheet: sheet1
Sample Type	Sample ID	Target Gene Ct	β-actin Ct	△Ct	Mean ΔCt	△△Ct	2^-△△Ct
Control	1	26.2058	19.0405	7.16528		0	1
Control	2	26.4897	19.4718	7.01787		0	1
Control	3	25.7084	18.5001	7.20834		0	1
Control	4	26.3336	19.0724	7.26118		0	1
Control	5	25.6381	18.4166	7.22151		0	1
Control	6	25.6825	18.4247	7.25778		0	1
SD	1	25.8133	19.08	6.73334		-0.45532	1.37109
SD	2	25.4273	18.7718	6.65554		-0.53312	1.44706
SD	3	24.8734	18.5789	6.29452		-0.89414	1.8585
SD	4	24.393	17.8048	6.58818		-0.60048	1.51622
SD	5	25.3325	18.7572	6.57537		-0.61329	1.52974
SD	6	24.9016	18.6347	6.26687	7.18866	-0.92179	1.89447
Stroke	1	24.9001	18.69	6.21007		-0.97859	1.97054
Stroke	2	25.6103	18.8352	6.77514		-0.41352	1.33193
Stroke	3	25.1063	18.5461	6.56025		-0.62841	1.54586
Stroke	4	25.4135	18.9342	6.47927		-0.70939	1.63511
Stroke	5	24.6204	18.6035	6.01688		-1.17178	2.2529
Stroke	6	25.0524	18.8147	6.23772		-0.95094	1.93313
SD+Stroke	1	24.4722	18.6125	5.8597		-1.32896	2.51222
SD+Stroke	2	25.0144	19.1073	5.90712		-1.28154	2.43099
SD+Stroke	3	24.8766	18.8542	6.02236		-1.1663	2.24436
SD+Stroke	4	24.2156	18.5632	5.65244		-1.53622	2.90034
SD+Stroke	5	24.9713	19.1271	5.84417		-1.34449	2.5394
SD+Stroke	6	25.3694	19.0677	6.30164		-0.88702	1.84935

## Sheet: sheet2
Summary_Stats（± SD）
Sample Type	± SD
Control	0
SD	0.219651
Stroke	0.33465
SD+Stroke	0.349224

## Sheet: Sheet3
P-values from post-hoc analysis of gene expression groups
	Control	SD	Stroke	SD+Stroke
Control	-	0.00423	0.00313	7e-08
SD	-	-	-	0.000196
Stroke	-	-	-	0.00264
SD+Stroke	-	-	-	-
