# Supplementary material for: Exploring common circulating diagnostic biomarkers for sleep disorders and stroke based on machine learning
Source: Front Neurol. 2025 Oct 30;16:1599135. doi: 10.3389/fneur.2025.1599135 (PMC12611825; doi:10.3389/fneur.2025.1599135)
Supplement: Supplementary file 5 [file Table_3.xlsx]

## Sheet: Sheet1
ARL2 is co-expressed with key pathways in Sleep Disturbance
Analysis	Genes_Tested	significant_genes	Percent_Significant	Mean_Correlation
Propanoate_SD	64	28	43.8	0.232941
Propanoate_IS	64	4	6.2	0.179169
Oxidative phosphorylation_SD	276	116	42	0.412663
Oxidative phosphorylation_IS	276	14	5.1	0.249386
