# Supplementary material for: Exploring common circulating diagnostic biomarkers for sleep disorders and stroke based on machine learning
Source: Front Neurol. 2025 Oct 30;16:1599135. doi: 10.3389/fneur.2025.1599135 (PMC12611825; doi:10.3389/fneur.2025.1599135)
Supplement: Supplementary file 6 [file Table_4.xlsx]

## Sheet: Sheet1
Sample Type	Sample ID	Target Gene Ct	GAPDH Ct	△Ct	Mean ΔCt	△△Ct	2^-△△Ct
Control	1	35.5912	19.708	15.8832		0	1
Control	2	35.7095	19.5468	16.1626		0	1
Control	3	36.0988	19.2901	16.8088		0	1
Control	4	35.9408	19.4076	16.5331		0	1
Control	5	36.133	19.4925	16.6405		0	1
Control	6	35.8257	17.9897	17.836		0	1
Control	7	35.9016	19.5736	16.328		0	1
Control	8	35.6304	18.9036	16.7268		0	1
Control	9	35.9562	19.2041	16.7521		0	1
Control	10	35.645	18.9833	16.6617		0	1
Control	11	35.389	19.4735	15.9155		0	1
Control	12	35.8226	18.9609	16.8617		0	1
Control	13	36.3316	19.325	17.0065		0	1
Control	14	36.011	18.9432	17.0678		0	1
Control	15	36.113	18.6483	17.4647		0	1
Control	16	35.8872	19.6155	16.2718		0	1
Control	17	35.6163	19.4184	16.1979		0	1
Control	18	35.7301	19.8315	15.8987	16.6121	0	1
SD	1	35.7102	19.1346	16.3532		-0.2589	1.19657
SD	2	35.6555	19.5798	16.9885		0.376447	0.770333
SD	3	35.9839	19.9369	16.3391		-0.272969	1.20829
SD	4	35.4515	18.989	16.2952		-0.316905	1.24566
SD	5	36.0293	18.5516	16.2995		-0.312589	1.24193
SD	6	36.0287	19.0067	16.691		0.078875	0.946796
SD	7	35.4511	19.0174	16.2178		-0.394264	1.31427
SD	8	35.9658	19.171	15.9977		-0.614339	1.53086
SD	9	36.4672	19.8264	16.2231		-0.389012	1.3095
SD	10	35.6307	18.9703	16.7207		0.108645	0.927459
SD	11	36.0233	19.2639	16.4806		-0.131517	1.09545
SD	12	35.5677	19.0116	16.2525		-0.359594	1.28306
SD	13	36.0977	19.1158	16.549		-0.063101	1.04471
SD	14	35.8567	19.2392	17.1639		0.551808	0.682165
SD	15	36.2493	19.6651	16.1141		-0.497965	1.41222
SD	16	35.3782	19.1582	16.6107		-0.001334	1.00093
SD	17	35.7724	19.4067	16.5248		-0.087253	1.06235
SD	18	35.6392	19.4344	15.9697		-0.642412	1.56094
Stroke	1	35.7315	19.4915	16.3145		-0.297543	1.22905
Stroke	2	35.6105	18.866	15.7673		-0.844792	1.79601
Stroke	3	35.5533	19.7906	16.5297		-0.082377	1.05876
Stroke	4	35.9488	18.9473	16.1517		-0.460386	1.37591
Stroke	5	35.4822	19.0628	16.0521		-0.559986	1.47426
Stroke	6	36.2023	19.697	16.4865		-0.125614	1.09097
Stroke	7	35.4546	19.6508	16.2584		-0.353705	1.27784
Stroke	8	35.815	18.6495	16.0369		-0.575221	1.48991
Stroke	9	35.936	18.7406	15.8174		-0.794722	1.73474
Stroke	10	35.951	18.5369	16.7288		0.116678	0.922309
Stroke	11	35.7023	19.1836	16.1499		-0.462142	1.37759
Stroke	12	35.809	19.1765	15.7926		-0.819457	1.76474
Stroke	13	36.0559	19.2602	16.221		-0.391126	1.31142
Stroke	14	35.3789	19.3392	15.9526		-0.659516	1.57955
Stroke	15	35.5679	18.8545	15.8703		-0.741816	1.67228
Stroke	16	35.8765	18.6899	15.9397		-0.672418	1.59374
Stroke	17	35.6622	19.5385	15.8224		-0.789638	1.72864
Stroke	18	36.1703	19.4227	16.069		-0.543052	1.45705
SD+Stroke	1	35.9753	18.4734	15.6266		-0.985525	1.98003
SD+Stroke	2	35.8069	19.0673	16.1969		-0.415204	1.33349
SD+Stroke	3	35.3646	18.731	15.5603		-1.05175	2.07305
SD+Stroke	4	35.7941	18.2375	15.4584		-1.15366	2.22478
SD+Stroke	5	35.6981	19.1703	15.4388		-1.1733	2.25527
SD+Stroke	6	35.7581	19.074	15.6568		-0.95529	1.93897
SD+Stroke	7	35.4559	19.0664	15.2247		-1.38739	2.61606
SD+Stroke	8	35.9264	19.198	15.4857		-1.12635	2.18306
SD+Stroke	9	35.4958	19.4779	15.5167		-1.09534	2.13663
SD+Stroke	10	35.7234	19.1936	15.3082		-1.3039	2.46896
SD+Stroke	11	35.8935	18.8484	15.6924		-0.919641	1.89164
SD+Stroke	12	35.5674	18.7986	15.6343		-0.977757	1.9694
SD+Stroke	13	35.95	19.0519	15.1291		-1.48298	2.79526
SD+Stroke	14	35.4181	19.2375	15.5395		-1.07261	2.10323
SD+Stroke	15	35	18.6706	15.2482		-1.36386	2.57373
SD+Stroke	16	35.9169	19.0299	15.8612		-0.750892	1.68283
SD+Stroke	17	36.0221	19.5135	15.5802		-1.03192	2.04475
SD+Stroke	18	35.7067	19.0618	15.4682		-1.14388	2.20974

## Sheet: Sheet2
Summary_Stats（± SD）
Sample Type	± SD
Control	0
SD	0.239213
Stroke	0.258263
SD+Stroke	0.343906
